# Supplementary material for: Probing the pan-genome of Listeria monocytogenes: new insights into intraspecific niche expansion and genomic diversification
Source: BMC Genomics. 2010 Sep 16;11:500. doi: 10.1186/1471-2164-11-500 (PMC2996996; doi:10.1186/1471-2164-11-500)
Supplement: Additional file 2 — Homologous groups with locus tax IDs in 26 L. monocytogenes genomes. A total of 3,744 homologous groups were identified from 52,776 proteins annotated in 26 L. monocytogenes genomes. Each row in this file indicates the locus and tax IDs of proteins belonging to a specific homologous group. [file 1471-2164-11-500-S2.XLS]

## Sheet: Sheet1
tax|169963|locus|lmo0001|	tax|265669|locus|LMOf2365_0001|	tax|267409|locus|LMOf6854_0001|	tax|267410|locus|LMOh7858_0001|	tax|267410|locus|LMOh7858_0002|	tax|393117|locus|LmonFS_020200006421|	tax|393121|locus|LmonFSL_030200000195|	tax|393123|locus|LmonocytogFSL_030100001420|	tax|393124|locus|LmonocytogeFSL_020100003121|	tax|393125|locus|LmonoFSL_020200000585|	tax|393126|locus|LmonFR_010100011236|	tax|393127|locus|LmonF1_010100000875|	tax|393128|locus|LmonF6_020100010208|	tax|393130|locus|LmonJ_020100007726|	tax|393131|locus|LmonJ2_020100009958|	tax|393133|locus|Lmon1_020100005084|	tax|401650|locus|LmonH_020100000500|	tax|552536|locus|LMHCC_2663|	tax|634178|locus|Lm4b_00001|
tax|169963|locus|lmo0002|	tax|265669|locus|LMOf2365_0002|	tax|267409|locus|LMOf6854_0002|	tax|267410|locus|LMOh7858_0003|	tax|393117|locus|LmonFS_020200006416|	tax|393121|locus|LmonFSL_030200000190|	tax|393123|locus|LmonocytogFSL_030100001425|	tax|393124|locus|LmonocytogeFSL_020100003126|	tax|393125|locus|LmonoFSL_020200000580|	tax|393126|locus|LmonFR_010100011231|	tax|393127|locus|LmonF1_010100000870|	tax|393128|locus|LmonF6_020100010213|	tax|393130|locus|LmonJ_020100007721|	tax|393131|locus|LmonJ2_020100009963|	tax|393133|locus|Lmon1_020100005079|	tax|401650|locus|LmonH_020100000495|	tax|552536|locus|LMHCC_2662|	tax|634178|locus|Lm4b_00002|
tax|169963|locus|lmo0003|	tax|265669|locus|LMOf2365_0003|	tax|267409|locus|LMOf6854_0003|	tax|267410|locus|LMOh7858_0004|	tax|393117|locus|LmonFS_020200006411|	tax|393121|locus|LmonFSL_030200000185|	tax|393123|locus|LmonocytogFSL_030100001430|	tax|393124|locus|LmonocytogeFSL_020100003131|	tax|393125|locus|LmonoFSL_020200000575|	tax|393126|locus|LmonFR_010100011226|	tax|393127|locus|LmonF1_010100000865|	tax|393128|locus|LmonF6_020100010218|	tax|393130|locus|LmonJ_020100007716|	tax|393131|locus|LmonJ2_020100009968|	tax|393133|locus|Lmon1_020100005074|	tax|401650|locus|LmonH_020100000490|	tax|552536|locus|LMHCC_2661|	tax|634178|locus|Lm4b_00003|
tax|169963|locus|lmo0004|	tax|265669|locus|LMOf2365_0004|	tax|267409|locus|LMOf6854_0004|	tax|267410|locus|LMOh7858_0005|	tax|393117|locus|LmonFS_020200006406|	tax|393121|locus|LmonFSL_030200000180|	tax|393123|locus|LmonocytogFSL_030100001435|	tax|393124|locus|LmonocytogeFSL_020100003136|	tax|393125|locus|LmonoFSL_020200000570|	tax|393126|locus|LmonFR_010100011221|	tax|393127|locus|LmonF1_010100000860|	tax|393128|locus|LmonF6_020100010223|	tax|393130|locus|LmonJ_020100007711|	tax|393131|locus|LmonJ2_020100009973|	tax|393133|locus|Lmon1_020100005069|	tax|401650|locus|LmonH_020100000485|	tax|552536|locus|LMHCC_2660|	tax|634178|locus|Lm4b_00004|
tax|169963|locus|lmo0005|	tax|265669|locus|LMOf2365_0005|	tax|267409|locus|LMOf6854_0005|	tax|267410|locus|LMOh7858_0006|	tax|393117|locus|LmonFS_020200006401|	tax|393121|locus|LmonFSL_030200000175|	tax|393123|locus|LmonocytogFSL_030100001440|	tax|393124|locus|LmonocytogeFSL_020100003141|	tax|393125|locus|LmonoFSL_020200000565|	tax|393126|locus|LmonFR_010100011216|	tax|393127|locus|LmonF1_010100000855|	tax|393128|locus|LmonF6_020100010228|	tax|393130|locus|LmonJ_020100007706|	tax|393131|locus|LmonJ2_020100009978|	tax|393133|locus|Lmon1_020100005064|	tax|401650|locus|LmonH_020100000480|	tax|552536|locus|LMHCC_2659|	tax|634178|locus|Lm4b_00005|
tax|169963|locus|lmo0007|	tax|169963|locus|lmo1287|	tax|265669|locus|LMOf2365_1305|	tax|265669|locus|LMOf2365_0007|	tax|267409|locus|LMOf6854_1329|	tax|267409|locus|LMOf6854_0007|	tax|267410|locus|LMOh7858_1373|	tax|267410|locus|LMOh7858_1372|	tax|267410|locus|LMOh7858_0008|	tax|393117|locus|LmonFS_020200006391|	tax|393117|locus|LmonFS_020200005774|	tax|393121|locus|LmonFSL_030200000165|	tax|393121|locus|LmonFSL_030200009864|	tax|393123|locus|LmonocytogFSL_030100012852|	tax|393123|locus|LmonocytogFSL_030100001455|	tax|393124|locus|LmonocytogeFSL_020100003151|	tax|393125|locus|LmonoFSL_020200000555|	tax|393126|locus|LmonFR_010100004517|	tax|393126|locus|LmonFR_010100011206|	tax|393127|locus|LmonF1_010100014561|	tax|393127|locus|LmonF1_010100000845|	tax|393128|locus|LmonF6_020100004125|	tax|393128|locus|LmonF6_020100010238|	tax|393130|locus|LmonJ_020100001995|	tax|393130|locus|LmonJ_020100007696|	tax|393131|locus|LmonJ2_020100009988|	tax|393131|locus|LmonJ2_020100004135|	tax|393133|locus|Lmon1_020100001305|	tax|393133|locus|Lmon1_020100005054|	tax|401650|locus|LmonH_020100000470|	tax|401650|locus|LmonH_020100008193|	tax|552536|locus|LMHCC_1288|	tax|552536|locus|LMHCC_2657|	tax|634178|locus|Lm4b_01297|	tax|634178|locus|Lm4b_00007|
tax|169963|locus|lmo0009|	tax|265669|locus|LMOf2365_0009|	tax|267409|locus|LMOf6854_0009|	tax|267410|locus|LMOh7858_0010|	tax|393117|locus|LmonFS_020200006381|	tax|393121|locus|LmonFSL_030200000150|	tax|393123|locus|LmonocytogFSL_030100001465|	tax|393124|locus|LmonocytogeFSL_020100003161|	tax|393125|locus|LmonoFSL_020200000545|	tax|393126|locus|LmonFR_010100011196|	tax|393127|locus|LmonF1_010100000835|	tax|393128|locus|LmonF6_020100010248|	tax|393130|locus|LmonJ_020100007686|	tax|393131|locus|LmonJ2_020100009998|	tax|393133|locus|Lmon1_020100005044|	tax|401650|locus|LmonH_020100000460|	tax|552536|locus|LMHCC_2655|	tax|634178|locus|Lm4b_00009|
tax|169963|locus|lmo0010|	tax|265669|locus|LMOf2365_0011|	tax|267409|locus|LMOf6854_0011|	tax|267410|locus|LMOh7858_0011|	tax|393117|locus|LmonFS_020200006371|	tax|393121|locus|LmonFSL_030200000145|	tax|393123|locus|LmonocytogFSL_030100001475|	tax|393124|locus|LmonocytogeFSL_020100003171|	tax|393125|locus|LmonoFSL_020200000535|	tax|393126|locus|LmonFR_010100011186|	tax|393128|locus|LmonF6_020100010258|	tax|393130|locus|LmonJ_020100007676|	tax|393131|locus|LmonJ2_020100010008|	tax|393133|locus|Lmon1_020100005034|	tax|401650|locus|LmonH_020100000450|	tax|552536|locus|LMHCC_2653|	tax|634178|locus|Lm4b_00010|
tax|169963|locus|lmo0011|	tax|265669|locus|LMOf2365_0012|	tax|267409|locus|LMOf6854_0012|	tax|267410|locus|LMOh7858_0012|	tax|393117|locus|LmonFS_020200006366|	tax|393121|locus|LmonFSL_030200000140|	tax|393123|locus|LmonocytogFSL_030100001480|	tax|393124|locus|LmonocytogeFSL_020100003176|	tax|393125|locus|LmonoFSL_020200000530|	tax|393126|locus|LmonFR_010100011181|	tax|393127|locus|LmonF1_010100000820|	tax|393128|locus|LmonF6_020100010263|	tax|393130|locus|LmonJ_020100007671|	tax|393131|locus|LmonJ2_020100010013|	tax|393133|locus|Lmon1_020100005029|	tax|401650|locus|LmonH_020100000445|	tax|552536|locus|LMHCC_2652|	tax|634178|locus|Lm4b_00011|
tax|169963|locus|lmo0012|	tax|265669|locus|LMOf2365_0013|	tax|267409|locus|LMOf6854_0013|	tax|267410|locus|LMOh7858_0014|	tax|267410|locus|LMOh7858_0013|	tax|393117|locus|LmonFS_020200006361|	tax|393121|locus|LmonFSL_030200000135|	tax|393123|locus|LmonocytogFSL_030100001485|	tax|393124|locus|LmonocytogeFSL_020100003181|	tax|393125|locus|LmonoFSL_020200000525|	tax|393126|locus|LmonFR_010100011176|	tax|393127|locus|LmonF1_010100000815|	tax|393128|locus|LmonF6_020100010268|	tax|393130|locus|LmonJ_020100007666|	tax|393131|locus|LmonJ2_020100010018|	tax|393133|locus|Lmon1_020100005024|	tax|401650|locus|LmonH_020100000440|	tax|552536|locus|LMHCC_2651|	tax|634178|locus|Lm4b_00012|
tax|169963|locus|lmo0013|	tax|265669|locus|LMOf2365_0016|	tax|267409|locus|LMOf6854_0015|	tax|267409|locus|LMOf6854_0014|	tax|267410|locus|LMOh7858_0019|	tax|393117|locus|LmonFS_020200006346|	tax|393121|locus|LmonFSL_030200000130|	tax|393123|locus|LmonocytogFSL_030100001490|	tax|393124|locus|LmonocytogeFSL_020100003186|	tax|393125|locus|LmonoFSL_020200000520|	tax|393126|locus|LmonFR_010100011171|	tax|393127|locus|LmonF1_010100000810|	tax|393128|locus|LmonF6_020100010273|	tax|393130|locus|LmonJ_020100007661|	tax|393131|locus|LmonJ2_020100010023|	tax|393133|locus|Lmon1_020100005019|	tax|401650|locus|LmonH_020100000415|	tax|552536|locus|LMHCC_2650|	tax|634178|locus|Lm4b_00016|
tax|169963|locus|lmo0014|	tax|265669|locus|LMOf2365_0017|	tax|267409|locus|LMOf6854_0017|	tax|267409|locus|LMOf6854_0016|	tax|267410|locus|LMOh7858_0020|	tax|393117|locus|LmonFS_020200006341|	tax|393121|locus|LmonFSL_030200000125|	tax|393123|locus|LmonocytogFSL_030100001495|	tax|393124|locus|LmonocytogeFSL_020100003191|	tax|393125|locus|LmonoFSL_020200000515|	tax|393126|locus|LmonFR_010100011166|	tax|393127|locus|LmonF1_010100000805|	tax|393128|locus|LmonF6_020100010278|	tax|393130|locus|LmonJ_020100007656|	tax|393131|locus|LmonJ2_020100010028|	tax|393133|locus|Lmon1_020100005014|	tax|401650|locus|LmonH_020100000410|	tax|552536|locus|LMHCC_2649|	tax|634178|locus|Lm4b_00017|
tax|169963|locus|lmo0015|	tax|265669|locus|LMOf2365_0018|	tax|267409|locus|LMOf6854_0018|	tax|267410|locus|LMOh7858_0021|	tax|393117|locus|LmonFS_020200006336|	tax|393121|locus|LmonFSL_030200000120|	tax|393123|locus|LmonocytogFSL_030100001500|	tax|393124|locus|LmonocytogeFSL_020100003196|	tax|393125|locus|LmonoFSL_020200000510|	tax|393126|locus|LmonFR_010100011161|	tax|393127|locus|LmonF1_010100000800|	tax|393128|locus|LmonF6_020100010283|	tax|393130|locus|LmonJ_020100007651|	tax|393131|locus|LmonJ2_020100010033|	tax|393133|locus|Lmon1_020100005009|	tax|401650|locus|LmonH_020100000405|	tax|552536|locus|LMHCC_2648|	tax|634178|locus|Lm4b_00018|
tax|169963|locus|lmo0016|	tax|265669|locus|LMOf2365_0019|	tax|267409|locus|LMOf6854_0019|	tax|267410|locus|LMOh7858_0022|	tax|393117|locus|LmonFS_020200006331|	tax|393121|locus|LmonFSL_030200000115|	tax|393123|locus|LmonocytogFSL_030100001505|	tax|393124|locus|LmonocytogeFSL_020100003201|	tax|393125|locus|LmonoFSL_020200000505|	tax|393126|locus|LmonFR_010100011156|	tax|393127|locus|LmonF1_010100000795|	tax|393128|locus|LmonF6_020100010288|	tax|393130|locus|LmonJ_020100007646|	tax|393131|locus|LmonJ2_020100010038|	tax|393133|locus|Lmon1_020100005004|	tax|401650|locus|LmonH_020100000400|	tax|552536|locus|LMHCC_2647|	tax|634178|locus|Lm4b_00019|
tax|169963|locus|lmo0017|	tax|265669|locus|LMOf2365_0020|	tax|267409|locus|LMOf6854_0020|	tax|267410|locus|LMOh7858_0023|	tax|393117|locus|LmonFS_020200006326|	tax|393121|locus|LmonFSL_030200000110|	tax|393123|locus|LmonocytogFSL_030100001510|	tax|393124|locus|LmonocytogeFSL_020100003206|	tax|393125|locus|LmonoFSL_020200000500|	tax|393126|locus|LmonFR_010100011151|	tax|393127|locus|LmonF1_010100000790|	tax|393128|locus|LmonF6_020100010293|	tax|393130|locus|LmonJ_020100007641|	tax|393131|locus|LmonJ2_020100010043|	tax|393133|locus|Lmon1_020100004999|	tax|401650|locus|LmonH_020100000395|	tax|634178|locus|Lm4b_00020|
tax|169963|locus|lmo0019|	tax|265669|locus|LMOf2365_0022|	tax|267409|locus|LMOf6854_0022|	tax|267410|locus|LMOh7858_0025|	tax|393117|locus|LmonFS_020200006316|	tax|393121|locus|LmonFSL_030200000100|	tax|393123|locus|LmonocytogFSL_030100001535|	tax|393124|locus|LmonocytogeFSL_020100003216|	tax|393125|locus|LmonoFSL_020200000490|	tax|393126|locus|LmonFR_010100011141|	tax|393127|locus|LmonF1_010100000780|	tax|393128|locus|LmonF6_020100010303|	tax|393130|locus|LmonJ_020100007631|	tax|393131|locus|LmonJ2_020100010053|	tax|393133|locus|Lmon1_020100004989|	tax|401650|locus|LmonH_020100000385|	tax|552536|locus|LMHCC_2645|	tax|634178|locus|Lm4b_00022|
tax|169963|locus|lmo0020|	tax|265669|locus|LMOf2365_0023|	tax|267409|locus|LMOf6854_0023|	tax|267410|locus|LMOh7858_0026|	tax|393117|locus|LmonFS_020200006311|	tax|393121|locus|LmonFSL_030200000095|	tax|393123|locus|LmonocytogFSL_030100001540|	tax|393124|locus|LmonocytogeFSL_020100003221|	tax|393125|locus|LmonoFSL_020200000485|	tax|393126|locus|LmonFR_010100011136|	tax|393127|locus|LmonF1_010100000775|	tax|393128|locus|LmonF6_020100010308|	tax|393130|locus|LmonJ_020100007626|	tax|393131|locus|LmonJ2_020100010058|	tax|393133|locus|Lmon1_020100004984|	tax|401650|locus|LmonH_020100000380|	tax|552536|locus|LMHCC_2644|	tax|634178|locus|Lm4b_00023|
tax|169963|locus|lmo0021|	tax|265669|locus|LMOf2365_0024|	tax|267409|locus|LMOf6854_0024|	tax|267410|locus|LMOh7858_0027|	tax|393117|locus|LmonFS_020200006306|	tax|393121|locus|LmonFSL_030200000090|	tax|393123|locus|LmonocytogFSL_030100001545|	tax|393124|locus|LmonocytogeFSL_020100003226|	tax|393125|locus|LmonoFSL_020200000480|	tax|393126|locus|LmonFR_010100011131|	tax|393127|locus|LmonF1_010100000770|	tax|393128|locus|LmonF6_020100010313|	tax|393130|locus|LmonJ_020100007621|	tax|393131|locus|LmonJ2_020100010063|	tax|393133|locus|Lmon1_020100004979|	tax|401650|locus|LmonH_020100000375|	tax|552536|locus|LMHCC_2643|	tax|634178|locus|Lm4b_00024|
tax|169963|locus|lmo0023|	tax|265669|locus|LMOf2365_0026|	tax|267409|locus|LMOf6854_0026|	tax|267410|locus|LMOh7858_0029|	tax|393117|locus|LmonFS_020200006296|	tax|393121|locus|LmonFSL_030200000080|	tax|393123|locus|LmonocytogFSL_030100001555|	tax|393124|locus|LmonocytogeFSL_020100003236|	tax|393125|locus|LmonoFSL_020200000470|	tax|393126|locus|LmonFR_010100011121|	tax|393127|locus|LmonF1_010100000760|	tax|393128|locus|LmonF6_020100010323|	tax|393130|locus|LmonJ_020100007611|	tax|393131|locus|LmonJ2_020100010073|	tax|393133|locus|Lmon1_020100004969|	tax|401650|locus|LmonH_020100000365|	tax|552536|locus|LMHCC_2641|	tax|634178|locus|Lm4b_00026|
tax|169963|locus|lmo0025|	tax|265669|locus|LMOf2365_0028|	tax|265669|locus|LMOf2365_2617|	tax|267409|locus|LMOf6854_2759|	tax|267409|locus|LMOf6854_0028|	tax|267410|locus|LMOh7858_2905|	tax|267410|locus|LMOh7858_0031|	tax|393117|locus|LmonFS_020200006286|	tax|393117|locus|LmonFS_020200007511|	tax|393121|locus|LmonFSL_030200001310|	tax|393121|locus|LmonFSL_030200000070|	tax|393123|locus|LmonocytogFSL_030100001565|	tax|393123|locus|LmonocytogFSL_030100000285|	tax|393124|locus|LmonocytogeFSL_020100003246|	tax|393124|locus|LmonocytogeFSL_020100011596|	tax|393125|locus|LmonoFSL_020200000460|	tax|393125|locus|LmonoFSL_020200012946|	tax|393126|locus|LmonFR_010100011111|	tax|393126|locus|LmonFR_010100014619|	tax|393127|locus|LmonF1_010100000750|	tax|393127|locus|LmonF1_010100006337|	tax|393128|locus|LmonF6_020100010333|	tax|393128|locus|LmonF6_020100009098|	tax|393130|locus|LmonJ_020100008821|	tax|393130|locus|LmonJ_020100007601|	tax|393131|locus|LmonJ2_020100008848|	tax|393131|locus|LmonJ2_020100010083|	tax|393133|locus|Lmon1_020100006159|	tax|393133|locus|Lmon1_020100004959|	tax|401650|locus|LmonH_020100000355|	tax|401650|locus|LmonH_020100001595|	tax|552536|locus|LMHCC_2639|	tax|552536|locus|LMHCC_2889|	tax|634178|locus|Lm4b_02611|	tax|634178|locus|Lm4b_00028|
tax|169963|locus|lmo0026|	tax|265669|locus|LMOf2365_0029|	tax|267409|locus|LMOf6854_0029|	tax|267410|locus|LMOh7858_0032|	tax|393117|locus|LmonFS_020200006281|	tax|393121|locus|LmonFSL_030200000065|	tax|393123|locus|LmonocytogFSL_030100001570|	tax|393124|locus|LmonocytogeFSL_020100003251|	tax|393125|locus|LmonoFSL_020200000455|	tax|393126|locus|LmonFR_010100011106|	tax|393127|locus|LmonF1_010100000745|	tax|393128|locus|LmonF6_020100010338|	tax|393130|locus|LmonJ_020100007596|	tax|393131|locus|LmonJ2_020100010088|	tax|393133|locus|Lmon1_020100004954|	tax|401650|locus|LmonH_020100000350|	tax|552536|locus|LMHCC_2638|	tax|634178|locus|Lm4b_00029|
tax|169963|locus|lmo0028|	tax|265669|locus|LMOf2365_0031|	tax|267409|locus|LMOf6854_0031|	tax|267410|locus|LMOh7858_0034|	tax|393117|locus|LmonFS_020200006271|	tax|393121|locus|LmonFSL_030200000055|	tax|393123|locus|LmonocytogFSL_030100001580|	tax|393124|locus|LmonocytogeFSL_020100003261|	tax|393125|locus|LmonoFSL_020200000445|	tax|393126|locus|LmonFR_010100011096|	tax|393127|locus|LmonF1_010100000735|	tax|393128|locus|LmonF6_020100010348|	tax|393130|locus|LmonJ_020100007586|	tax|393131|locus|LmonJ2_020100010098|	tax|393133|locus|Lmon1_020100004944|	tax|401650|locus|LmonH_020100000340|	tax|552536|locus|LMHCC_2636|	tax|634178|locus|Lm4b_00031|
tax|169963|locus|lmo0029|	tax|265669|locus|LMOf2365_0038|	tax|267409|locus|LMOf6854_0039|	tax|267410|locus|LMOh7858_0041|	tax|393117|locus|LmonFS_020200006236|	tax|393121|locus|LmonFSL_030200000020|	tax|393123|locus|LmonocytogFSL_030100001585|	tax|393124|locus|LmonocytogeFSL_020100003296|	tax|393125|locus|LmonoFSL_020200000405|	tax|393126|locus|LmonFR_010100011091|	tax|393127|locus|LmonF1_010100000700|	tax|393128|locus|LmonF6_020100010383|	tax|393130|locus|LmonJ_020100007551|	tax|393131|locus|LmonJ2_020100010133|	tax|393133|locus|Lmon1_020100004939|	tax|401650|locus|LmonH_020100000300|	tax|552536|locus|LMHCC_2635|	tax|634178|locus|Lm4b_00038|
tax|169963|locus|lmo0030|	tax|169963|locus|lmo0276|	tax|265669|locus|LMOf2365_0039|	tax|265669|locus|LMOf2365_0296|	tax|267409|locus|LMOf6854_0040|	tax|267409|locus|LMOf6854_0291|	tax|267410|locus|LMOh7858_0042|	tax|267410|locus|LMOh7858_0309|	tax|393117|locus|LmonFS_020200010919|	tax|393117|locus|LmonFS_020200006231|	tax|393121|locus|LmonFSL_030200000015|	tax|393121|locus|LmonFSL_030200006255|	tax|393123|locus|LmonocytogFSL_030100001590|	tax|393123|locus|LmonocytogFSL_030100004366|	tax|393124|locus|LmonocytogeFSL_020100003301|	tax|393124|locus|LmonocytogeFSL_020100009786|	tax|393125|locus|LmonoFSL_020200009200|	tax|393125|locus|LmonoFSL_020200000400|	tax|393126|locus|LmonFR_010100011086|	tax|393126|locus|LmonFR_010100007904|	tax|393127|locus|LmonF1_010100003888|	tax|393127|locus|LmonF1_010100000695|	tax|393128|locus|LmonF6_020100012284|	tax|393128|locus|LmonF6_020100010388|	tax|393130|locus|LmonJ_020100007546|	tax|393130|locus|LmonJ_020100011994|	tax|393131|locus|LmonJ2_020100011984|	tax|393131|locus|LmonJ2_020100010138|	tax|393133|locus|Lmon1_020100011130|	tax|393133|locus|Lmon1_020100004934|	tax|401650|locus|LmonH_020100000295|	tax|401650|locus|LmonH_020100008728|	tax|552536|locus|LMHCC_2634|	tax|552536|locus|LMHCC_2357|	tax|634178|locus|Lm4b_00039|	tax|634178|locus|Lm4b_00304|
tax|169963|locus|lmo0031|	tax|265669|locus|LMOf2365_0040|	tax|267409|locus|LMOf6854_0041|	tax|267410|locus|LMOh7858_0043|	tax|393117|locus|LmonFS_020200006226|	tax|393121|locus|LmonFSL_030200000010|	tax|393123|locus|LmonocytogFSL_030100001595|	tax|393124|locus|LmonocytogeFSL_020100003306|	tax|393125|locus|LmonoFSL_020200000395|	tax|393126|locus|LmonFR_010100011081|	tax|393127|locus|LmonF1_010100000690|	tax|393128|locus|LmonF6_020100010393|	tax|393130|locus|LmonJ_020100007541|	tax|393131|locus|LmonJ2_020100010143|	tax|393133|locus|Lmon1_020100004929|	tax|401650|locus|LmonH_020100000290|	tax|552536|locus|LMHCC_2633|	tax|634178|locus|Lm4b_00040|
tax|169963|locus|lmo0032|	tax|265669|locus|LMOf2365_0041|	tax|267409|locus|LMOf6854_0042|	tax|267410|locus|LMOh7858_0044|	tax|393117|locus|LmonFS_020200006221|	tax|393121|locus|LmonFSL_030200000005|	tax|393121|locus|LmonFSL_030200011694|	tax|393123|locus|LmonocytogFSL_030100001600|	tax|393124|locus|LmonocytogeFSL_020100003311|	tax|393125|locus|LmonoFSL_020200000390|	tax|393126|locus|LmonFR_010100011071|	tax|393127|locus|LmonF1_010100000685|	tax|393128|locus|LmonF6_020100010398|	tax|393130|locus|LmonJ_020100007536|	tax|393131|locus|LmonJ2_020100010148|	tax|393133|locus|Lmon1_020100004924|	tax|401650|locus|LmonH_020100000285|	tax|552536|locus|LMHCC_2632|	tax|634178|locus|Lm4b_00041|
tax|169963|locus|lmo0033|	tax|265669|locus|LMOf2365_0042|	tax|267409|locus|LMOf6854_0043|	tax|267410|locus|LMOh7858_0045|	tax|393117|locus|LmonFS_020200006216|	tax|393121|locus|LmonFSL_030200011699|	tax|393123|locus|LmonocytogFSL_030100001605|	tax|393124|locus|LmonocytogeFSL_020100003316|	tax|393125|locus|LmonoFSL_020200000385|	tax|393126|locus|LmonFR_010100011066|	tax|393127|locus|LmonF1_010100000680|	tax|393128|locus|LmonF6_020100010403|	tax|393130|locus|LmonJ_020100007531|	tax|393131|locus|LmonJ2_020100010153|	tax|393133|locus|Lmon1_020100004919|	tax|401650|locus|LmonH_020100000280|	tax|552536|locus|LMHCC_2631|	tax|634178|locus|Lm4b_00042|
tax|169963|locus|lmo0037|	tax|265669|locus|LMOf2365_0046|	tax|267409|locus|LMOf6854_0047|	tax|267410|locus|LMOh7858_0049|	tax|393117|locus|LmonFS_020200006196|	tax|393121|locus|LmonFSL_030200011719|	tax|393124|locus|LmonocytogeFSL_020100003336|	tax|393125|locus|LmonoFSL_020200000365|	tax|393126|locus|LmonFR_010100011046|	tax|393127|locus|LmonF1_010100000660|	tax|393128|locus|LmonF6_020100010423|	tax|393130|locus|LmonJ_020100007511|	tax|393131|locus|LmonJ2_020100010173|	tax|393133|locus|Lmon1_020100004899|	tax|401650|locus|LmonH_020100000260|	tax|634178|locus|Lm4b_00046|
tax|169963|locus|lmo0038|	tax|169963|locus|lmo0040|	tax|265669|locus|LMOf2365_0047|	tax|265669|locus|LMOf2365_0049|	tax|267409|locus|LMOf6854_0048|	tax|267409|locus|LMOf6854_0050|	tax|267410|locus|LMOh7858_0050|	tax|267410|locus|LMOh7858_0052|	tax|393117|locus|LmonFS_020200006191|	tax|393117|locus|LmonFS_020200006181|	tax|393121|locus|LmonFSL_030200011734|	tax|393121|locus|LmonFSL_030200011724|	tax|393124|locus|LmonocytogeFSL_020100003351|	tax|393124|locus|LmonocytogeFSL_020100003341|	tax|393125|locus|LmonoFSL_020200000360|	tax|393125|locus|LmonoFSL_020200000350|	tax|393126|locus|LmonFR_010100011031|	tax|393126|locus|LmonFR_010100011041|	tax|393127|locus|LmonF1_010100000645|	tax|393127|locus|LmonF1_010100000655|	tax|393128|locus|LmonF6_020100010438|	tax|393128|locus|LmonF6_020100010428|	tax|393130|locus|LmonJ_020100007506|	tax|393130|locus|LmonJ_020100007496|	tax|393131|locus|LmonJ2_020100010188|	tax|393131|locus|LmonJ2_020100010178|	tax|393133|locus|Lmon1_020100004894|	tax|393133|locus|Lmon1_020100004884|	tax|401650|locus|LmonH_020100000245|	tax|401650|locus|LmonH_020100000255|	tax|634178|locus|Lm4b_00047b|	tax|634178|locus|Lm4b_00049|
tax|169963|locus|lmo0039|	tax|265669|locus|LMOf2365_0048|	tax|267409|locus|LMOf6854_0049|	tax|267410|locus|LMOh7858_0051|	tax|393117|locus|LmonFS_020200006186|	tax|393121|locus|LmonFSL_030200011729|	tax|393124|locus|LmonocytogeFSL_020100003346|	tax|393125|locus|LmonoFSL_020200000355|	tax|393126|locus|LmonFR_010100011036|	tax|393127|locus|LmonF1_010100000650|	tax|393128|locus|LmonF6_020100010433|	tax|393130|locus|LmonJ_020100007501|	tax|393131|locus|LmonJ2_020100010183|	tax|393133|locus|Lmon1_020100004889|	tax|401650|locus|LmonH_020100000250|	tax|634178|locus|Lm4b_00048|
tax|169963|locus|lmo0041|	tax|265669|locus|LMOf2365_0050|	tax|267409|locus|LMOf6854_0051|	tax|267410|locus|LMOh7858_0053|	tax|393117|locus|LmonFS_020200006176|	tax|393121|locus|LmonFSL_030200011739|	tax|393124|locus|LmonocytogeFSL_020100003356|	tax|393125|locus|LmonoFSL_020200000345|	tax|393126|locus|LmonFR_010100011026|	tax|393127|locus|LmonF1_010100000640|	tax|393128|locus|LmonF6_020100010443|	tax|393130|locus|LmonJ_020100007491|	tax|393131|locus|LmonJ2_020100010193|	tax|393133|locus|Lmon1_020100004879|	tax|401650|locus|LmonH_020100000240|	tax|634178|locus|Lm4b_00050|
tax|169963|locus|lmo0042|	tax|265669|locus|LMOf2365_0051|	tax|267409|locus|LMOf6854_0052|	tax|267410|locus|LMOh7858_0054|	tax|393117|locus|LmonFS_020200006171|	tax|393121|locus|LmonFSL_030200011744|	tax|393123|locus|LmonocytogFSL_030100003249|	tax|393124|locus|LmonocytogeFSL_020100003361|	tax|393125|locus|LmonoFSL_020200000340|	tax|393126|locus|LmonFR_010100011021|	tax|393127|locus|LmonF1_010100000635|	tax|393128|locus|LmonF6_020100010448|	tax|393130|locus|LmonJ_020100007486|	tax|393131|locus|LmonJ2_020100010198|	tax|393133|locus|Lmon1_020100004874|	tax|401650|locus|LmonH_020100000235|	tax|552536|locus|LMHCC_2628|	tax|634178|locus|Lm4b_00051|
tax|169963|locus|lmo0043|	tax|265669|locus|LMOf2365_0052|	tax|267409|locus|LMOf6854_0053|	tax|267410|locus|LMOh7858_0055|	tax|393117|locus|LmonFS_020200006166|	tax|393121|locus|LmonFSL_030200011749|	tax|393124|locus|LmonocytogeFSL_020100003366|	tax|393125|locus|LmonoFSL_020200000335|	tax|393126|locus|LmonFR_010100011016|	tax|393127|locus|LmonF1_010100000630|	tax|393128|locus|LmonF6_020100010453|	tax|393130|locus|LmonJ_020100007481|	tax|393131|locus|LmonJ2_020100010203|	tax|393133|locus|Lmon1_020100004869|	tax|401650|locus|LmonH_020100000230|	tax|552536|locus|LMHCC_2627|	tax|634178|locus|Lm4b_00052|
tax|169963|locus|lmo0044|	tax|265669|locus|LMOf2365_0053|	tax|267409|locus|LMOf6854_0054|	tax|267410|locus|LMOh7858_0056|	tax|393117|locus|LmonFS_020200006161|	tax|393121|locus|LmonFSL_030200011754|	tax|393123|locus|LmonocytogFSL_030100003234|	tax|393124|locus|LmonocytogeFSL_020100003371|	tax|393125|locus|LmonoFSL_020200000330|	tax|393126|locus|LmonFR_010100011011|	tax|393127|locus|LmonF1_010100000625|	tax|393128|locus|LmonF6_020100010458|	tax|393130|locus|LmonJ_020100007476|	tax|393131|locus|LmonJ2_020100010208|	tax|393133|locus|Lmon1_020100004864|	tax|401650|locus|LmonH_020100000225|	tax|552536|locus|LMHCC_2626|	tax|634178|locus|Lm4b_00053|
tax|169963|locus|lmo0046|	tax|265669|locus|LMOf2365_0055|	tax|267409|locus|LMOf6854_0056|	tax|267410|locus|LMOh7858_0058|	tax|393117|locus|LmonFS_020200006151|	tax|393121|locus|LmonFSL_030200011764|	tax|393123|locus|LmonocytogFSL_030100003224|	tax|393124|locus|LmonocytogeFSL_020100003381|	tax|393125|locus|LmonoFSL_020200000320|	tax|393126|locus|LmonFR_010100011001|	tax|393127|locus|LmonF1_010100000615|	tax|393128|locus|LmonF6_020100010468|	tax|393130|locus|LmonJ_020100007466|	tax|393131|locus|LmonJ2_020100010218|	tax|393133|locus|Lmon1_020100004854|	tax|401650|locus|LmonH_020100000215|	tax|552536|locus|LMHCC_2624|	tax|634178|locus|Lm4b_00055|
tax|169963|locus|lmo0047|	tax|265669|locus|LMOf2365_0056|	tax|267409|locus|LMOf6854_0057|	tax|267410|locus|LMOh7858_0059|	tax|393117|locus|LmonFS_020200006146|	tax|393121|locus|LmonFSL_030200011769|	tax|393123|locus|LmonocytogFSL_030100003219|	tax|393124|locus|LmonocytogeFSL_020100003386|	tax|393125|locus|LmonoFSL_020200000315|	tax|393126|locus|LmonFR_010100010996|	tax|393127|locus|LmonF1_010100000610|	tax|393128|locus|LmonF6_020100010473|	tax|393130|locus|LmonJ_020100007461|	tax|393131|locus|LmonJ2_020100010223|	tax|393133|locus|Lmon1_020100004849|	tax|401650|locus|LmonH_020100000210|	tax|552536|locus|LMHCC_2623|	tax|634178|locus|Lm4b_00056|
tax|169963|locus|lmo0048|	tax|265669|locus|LMOf2365_0057|	tax|267409|locus|LMOf6854_0058|	tax|267410|locus|LMOh7858_0060|	tax|393117|locus|LmonFS_020200006141|	tax|393121|locus|LmonFSL_030200011774|	tax|393123|locus|LmonocytogFSL_030100003214|	tax|393124|locus|LmonocytogeFSL_020100003391|	tax|393125|locus|LmonoFSL_020200000310|	tax|393126|locus|LmonFR_010100010991|	tax|393127|locus|LmonF1_010100000605|	tax|393128|locus|LmonF6_020100010478|	tax|393130|locus|LmonJ_020100007456|	tax|393131|locus|LmonJ2_020100010228|	tax|393133|locus|Lmon1_020100004844|	tax|401650|locus|LmonH_020100000205|	tax|552536|locus|LMHCC_2622|	tax|634178|locus|Lm4b_00057|
tax|169963|locus|lmo0049|	tax|265669|locus|LMOf2365_0058|	tax|267409|locus|LMOf6854_0059|	tax|267410|locus|LMOh7858_0061|	tax|393117|locus|LmonFS_020200006136|	tax|393121|locus|LmonFSL_030200011779|	tax|393123|locus|LmonocytogFSL_030100003209|	tax|393124|locus|LmonocytogeFSL_020100003396|	tax|393125|locus|LmonoFSL_020200000305|	tax|393126|locus|LmonFR_010100010986|	tax|393127|locus|LmonF1_010100000600|	tax|393128|locus|LmonF6_020100010483|	tax|393130|locus|LmonJ_020100007451|	tax|393131|locus|LmonJ2_020100010233|	tax|393133|locus|Lmon1_020100004839|	tax|401650|locus|LmonH_020100000200|	tax|552536|locus|LMHCC_2621|	tax|634178|locus|Lm4b_00058|
tax|169963|locus|lmo0050|	tax|265669|locus|LMOf2365_0059|	tax|267409|locus|LMOf6854_0060|	tax|267410|locus|LMOh7858_0062|	tax|393117|locus|LmonFS_020200006131|	tax|393121|locus|LmonFSL_030200011784|	tax|393123|locus|LmonocytogFSL_030100003204|	tax|393124|locus|LmonocytogeFSL_020100003401|	tax|393125|locus|LmonoFSL_020200000300|	tax|393126|locus|LmonFR_010100010981|	tax|393127|locus|LmonF1_010100000595|	tax|393128|locus|LmonF6_020100010488|	tax|393130|locus|LmonJ_020100007446|	tax|393131|locus|LmonJ2_020100010238|	tax|393133|locus|Lmon1_020100004834|	tax|401650|locus|LmonH_020100000195|	tax|552536|locus|LMHCC_2620|	tax|634178|locus|Lm4b_00059|
tax|169963|locus|lmo0051|	tax|265669|locus|LMOf2365_0060|	tax|267409|locus|LMOf6854_0061|	tax|267410|locus|LMOh7858_0063|	tax|393117|locus|LmonFS_020200006126|	tax|393121|locus|LmonFSL_030200011789|	tax|393123|locus|LmonocytogFSL_030100003199|	tax|393124|locus|LmonocytogeFSL_020100003406|	tax|393125|locus|LmonoFSL_020200000295|	tax|393126|locus|LmonFR_010100010976|	tax|393127|locus|LmonF1_010100000590|	tax|393128|locus|LmonF6_020100010493|	tax|393130|locus|LmonJ_020100007441|	tax|393131|locus|LmonJ2_020100010243|	tax|393133|locus|Lmon1_020100004829|	tax|401650|locus|LmonH_020100000190|	tax|552536|locus|LMHCC_2619|	tax|634178|locus|Lm4b_00060|
tax|169963|locus|lmo0052|	tax|265669|locus|LMOf2365_0061|	tax|267409|locus|LMOf6854_0062|	tax|267410|locus|LMOh7858_0064|	tax|393117|locus|LmonFS_020200006121|	tax|393121|locus|LmonFSL_030200011794|	tax|393123|locus|LmonocytogFSL_030100003194|	tax|393124|locus|LmonocytogeFSL_020100003411|	tax|393125|locus|LmonoFSL_020200000290|	tax|393126|locus|LmonFR_010100010971|	tax|393127|locus|LmonF1_010100000585|	tax|393128|locus|LmonF6_020100010498|	tax|393130|locus|LmonJ_020100007436|	tax|393131|locus|LmonJ2_020100010248|	tax|393133|locus|Lmon1_020100004824|	tax|401650|locus|LmonH_020100000185|	tax|552536|locus|LMHCC_2618|	tax|634178|locus|Lm4b_00061|
tax|169963|locus|lmo0053|	tax|265669|locus|LMOf2365_0062|	tax|267409|locus|LMOf6854_0063|	tax|267410|locus|LMOh7858_0065|	tax|393117|locus|LmonFS_020200006116|	tax|393121|locus|LmonFSL_030200011799|	tax|393123|locus|LmonocytogFSL_030100003189|	tax|393124|locus|LmonocytogeFSL_020100003416|	tax|393125|locus|LmonoFSL_020200000285|	tax|393126|locus|LmonFR_010100010966|	tax|393127|locus|LmonF1_010100000580|	tax|393128|locus|LmonF6_020100010503|	tax|393130|locus|LmonJ_020100007431|	tax|393131|locus|LmonJ2_020100010253|	tax|393133|locus|Lmon1_020100004819|	tax|401650|locus|LmonH_020100000180|	tax|552536|locus|LMHCC_2617|	tax|634178|locus|Lm4b_00062|
tax|169963|locus|lmo0054|	tax|265669|locus|LMOf2365_0063|	tax|267409|locus|LMOf6854_0064|	tax|267410|locus|LMOh7858_0066|	tax|393117|locus|LmonFS_020200006111|	tax|393121|locus|LmonFSL_030200011804|	tax|393123|locus|LmonocytogFSL_030100012162|	tax|393123|locus|LmonocytogFSL_030100003184|	tax|393124|locus|LmonocytogeFSL_020100003421|	tax|393125|locus|LmonoFSL_020200000280|	tax|393126|locus|LmonFR_010100010961|	tax|393127|locus|LmonF1_010100000575|	tax|393128|locus|LmonF6_020100010508|	tax|393130|locus|LmonJ_020100007426|	tax|393131|locus|LmonJ2_020100010258|	tax|393133|locus|Lmon1_020100004814|	tax|401650|locus|LmonH_020100000175|	tax|552536|locus|LMHCC_2616|	tax|634178|locus|Lm4b_00063|
tax|169963|locus|lmo0055|	tax|265669|locus|LMOf2365_0065|	tax|267409|locus|LMOf6854_0066|	tax|267410|locus|LMOh7858_0068|	tax|393117|locus|LmonFS_020200006101|	tax|393121|locus|LmonFSL_030200011814|	tax|393123|locus|LmonocytogFSL_030100003174|	tax|393124|locus|LmonocytogeFSL_020100003431|	tax|393125|locus|LmonoFSL_020200000270|	tax|393126|locus|LmonFR_010100010951|	tax|393127|locus|LmonF1_010100000565|	tax|393128|locus|LmonF6_020100010518|	tax|393130|locus|LmonJ_020100007416|	tax|393131|locus|LmonJ2_020100010268|	tax|393133|locus|Lmon1_020100004804|	tax|401650|locus|LmonH_020100000165|	tax|552536|locus|LMHCC_2614|	tax|634178|locus|Lm4b_00064|
tax|169963|locus|lmo0056|	tax|265669|locus|LMOf2365_0067|	tax|267409|locus|LMOf6854_0067|	tax|267410|locus|LMOh7858_0070|	tax|393117|locus|LmonFS_020200006091|	tax|393121|locus|LmonFSL_030200011824|	tax|393123|locus|LmonocytogFSL_030100003169|	tax|393124|locus|LmonocytogeFSL_020100003441|	tax|393125|locus|LmonoFSL_020200000260|	tax|393126|locus|LmonFR_010100010941|	tax|393127|locus|LmonF1_010100000555|	tax|393128|locus|LmonF6_020100010528|	tax|393130|locus|LmonJ_020100007406|	tax|393131|locus|LmonJ2_020100010278|	tax|393133|locus|Lmon1_020100004794|	tax|401650|locus|LmonH_020100000155|	tax|552536|locus|LMHCC_2613|	tax|634178|locus|Lm4b_00065|
tax|169963|locus|lmo0057|	tax|265669|locus|LMOf2365_0068|	tax|267409|locus|LMOf6854_0068|	tax|267410|locus|LMOh7858_0071|	tax|393117|locus|LmonFS_020200006086|	tax|393121|locus|LmonFSL_030200011829|	tax|393123|locus|LmonocytogFSL_030100003164|	tax|393124|locus|LmonocytogeFSL_020100003446|	tax|393125|locus|LmonoFSL_020200000255|	tax|393126|locus|LmonFR_010100010936|	tax|393127|locus|LmonF1_010100000550|	tax|393128|locus|LmonF6_020100010533|	tax|393130|locus|LmonJ_020100007401|	tax|393131|locus|LmonJ2_020100010283|	tax|393133|locus|Lmon1_020100004789|	tax|401650|locus|LmonH_020100000150|	tax|552536|locus|LMHCC_2612|	tax|634178|locus|Lm4b_00066|
tax|169963|locus|lmo0058|	tax|265669|locus|LMOf2365_0069|	tax|267409|locus|LMOf6854_0069|	tax|267410|locus|LMOh7858_0072|	tax|393117|locus|LmonFS_020200006081|	tax|393121|locus|LmonFSL_030200011834|	tax|393123|locus|LmonocytogFSL_030100003159|	tax|393124|locus|LmonocytogeFSL_020100003451|	tax|393125|locus|LmonoFSL_020200000250|	tax|393126|locus|LmonFR_010100010931|	tax|393128|locus|LmonF6_020100010538|	tax|393130|locus|LmonJ_020100007396|	tax|393131|locus|LmonJ2_020100010288|	tax|393133|locus|Lmon1_020100004784|	tax|401650|locus|LmonH_020100000145|	tax|552536|locus|LMHCC_2611|	tax|634178|locus|Lm4b_00067|
tax|169963|locus|lmo0059|	tax|265669|locus|LMOf2365_0070|	tax|267409|locus|LMOf6854_0070|	tax|267410|locus|LMOh7858_0073|	tax|393117|locus|LmonFS_020200006076|	tax|393121|locus|LmonFSL_030200011839|	tax|393123|locus|LmonocytogFSL_030100003154|	tax|393124|locus|LmonocytogeFSL_020100003456|	tax|393125|locus|LmonoFSL_020200000245|	tax|393126|locus|LmonFR_010100010926|	tax|393127|locus|LmonF1_010100000535|	tax|393128|locus|LmonF6_020100010543|	tax|393130|locus|LmonJ_020100007391|	tax|393131|locus|LmonJ2_020100010293|	tax|393133|locus|Lmon1_020100004779|	tax|401650|locus|LmonH_020100000140|	tax|552536|locus|LMHCC_2610|	tax|634178|locus|Lm4b_00068|
tax|169963|locus|lmo0060|	tax|265669|locus|LMOf2365_0071|	tax|267409|locus|LMOf6854_0071|	tax|267410|locus|LMOh7858_0074|	tax|393117|locus|LmonFS_020200006071|	tax|393121|locus|LmonFSL_030200011844|	tax|393123|locus|LmonocytogFSL_030100003149|	tax|393124|locus|LmonocytogeFSL_020100003461|	tax|393125|locus|LmonoFSL_020200000240|	tax|393126|locus|LmonFR_010100010921|	tax|393127|locus|LmonF1_010100000530|	tax|393128|locus|LmonF6_020100010548|	tax|393130|locus|LmonJ_020100007386|	tax|393131|locus|LmonJ2_020100010298|	tax|393133|locus|Lmon1_020100004774|	tax|401650|locus|LmonH_020100000135|	tax|552536|locus|LMHCC_2609|	tax|634178|locus|Lm4b_00069|
tax|169963|locus|lmo0061|	tax|265669|locus|LMOf2365_0072|	tax|267409|locus|LMOf6854_0072|	tax|267410|locus|LMOh7858_0075|	tax|393117|locus|LmonFS_020200006066|	tax|393121|locus|LmonFSL_030200011849|	tax|393123|locus|LmonocytogFSL_030100003144|	tax|393124|locus|LmonocytogeFSL_020100003466|	tax|393125|locus|LmonoFSL_020200000235|	tax|393126|locus|LmonFR_010100010916|	tax|393127|locus|LmonF1_010100000525|	tax|393128|locus|LmonF6_020100010553|	tax|393130|locus|LmonJ_020100007381|	tax|393131|locus|LmonJ2_020100010303|	tax|393133|locus|Lmon1_020100004769|	tax|401650|locus|LmonH_020100000130|	tax|552536|locus|LMHCC_2608|	tax|634178|locus|Lm4b_00070|
tax|169963|locus|lmo0062|	tax|265669|locus|LMOf2365_0073|	tax|393117|locus|LmonFS_020200006061|	tax|393126|locus|LmonFR_010100010911|
tax|169963|locus|lmo0063|	tax|265669|locus|LMOf2365_0074|	tax|393117|locus|LmonFS_020200006056|	tax|393126|locus|LmonFR_010100010906|
tax|169963|locus|lmo0064|	tax|265669|locus|LMOf2365_0075|	tax|393117|locus|LmonFS_020200006051|	tax|393126|locus|LmonFR_010100010901|
tax|169963|locus|lmo0065|	tax|265669|locus|LMOf2365_0076|	tax|393117|locus|LmonFS_020200006046|	tax|393126|locus|LmonFR_010100010896|
tax|169963|locus|lmo0066|	tax|265669|locus|LMOf2365_0077|	tax|265669|locus|LMOf2365_0082|	tax|393117|locus|LmonFS_020200006041|	tax|393117|locus|LmonFS_020200014588|	tax|393126|locus|LmonFR_010100010891|	tax|393117|locus|LmonFS_020200014613|	tax|393117|locus|LmonFS_020200014134|
tax|169963|locus|lmo0067|	tax|393117|locus|LmonFS_020200014638|	tax|393126|locus|LmonFR_010100010886|
tax|169963|locus|lmo0068|	tax|265669|locus|LMOf2365_0085|	tax|267410|locus|LMOh7858_0089|	tax|267410|locus|LMOh7858_0096|	tax|393117|locus|LmonFS_020200014633|	tax|393117|locus|LmonFS_020200014119|	tax|393117|locus|LmonFS_020200014648|	tax|393126|locus|LmonFR_010100010881|	tax|401650|locus|LmonH_020100000060|
tax|169963|locus|lmo0069|	tax|265669|locus|LMOf2365_0086|	tax|393117|locus|LmonFS_020200014114|	tax|393126|locus|LmonFR_010100010876|	tax|393121|locus|LmonFSL_030200011864|	tax|393125|locus|LmonoFSL_020200000220|
tax|169963|locus|lmo0071|	tax|265669|locus|LMOf2365_0088|	tax|393117|locus|LmonFS_020200014104|	tax|393121|locus|LmonFSL_030200011879|	tax|393125|locus|LmonoFSL_020200000205|	tax|393126|locus|LmonFR_010100010866|
tax|169963|locus|lmo0072|	tax|265669|locus|LMOf2365_0089|	tax|267409|locus|LMOf6854_0085|	tax|267409|locus|LMOf6854_0081|	tax|267410|locus|LMOh7858_0079|	tax|267410|locus|LMOh7858_0085|	tax|393121|locus|LmonFSL_030200011889|	tax|393121|locus|LmonFSL_030200011914|	tax|393124|locus|LmonocytogeFSL_020100003511|	tax|393125|locus|LmonoFSL_020200000175|	tax|393125|locus|LmonoFSL_020200000170|	tax|393125|locus|LmonoFSL_020200000200|	tax|393127|locus|LmonF1_010100000475|	tax|393127|locus|LmonF1_010100000450|	tax|393128|locus|LmonF6_020100010603|	tax|393128|locus|LmonF6_020100010628|	tax|393130|locus|LmonJ_020100007331|	tax|393130|locus|LmonJ_020100007306|	tax|393131|locus|LmonJ2_020100010378|	tax|393131|locus|LmonJ2_020100010353|	tax|393133|locus|Lmon1_020100004719|	tax|393133|locus|Lmon1_020100004749|	tax|401650|locus|LmonH_020100000110|	tax|401650|locus|LmonH_020100000085|	tax|634178|locus|Lm4b_00074|	tax|634178|locus|Lm4b_00079|
tax|169963|locus|lmo0073|	tax|169963|locus|lmo0070|	tax|169963|locus|lmo0074|	tax|265669|locus|LMOf2365_0090|	tax|265669|locus|LMOf2365_0091|	tax|265669|locus|LMOf2365_0087|	tax|267409|locus|LMOf6854_0086|	tax|393117|locus|LmonFS_020200014109|	tax|393121|locus|LmonFSL_030200011869|	tax|393124|locus|LmonocytogeFSL_020100003516|	tax|393125|locus|LmonoFSL_020200000215|	tax|393126|locus|LmonFR_010100010871|	tax|393128|locus|LmonF6_020100010633|	tax|393130|locus|LmonJ_020100007301|	tax|393131|locus|LmonJ2_020100010383|	tax|393133|locus|Lmon1_020100004714|
tax|169963|locus|lmo0075|	tax|265669|locus|LMOf2365_0092|	tax|267409|locus|LMOf6854_0087|	tax|267410|locus|LMOh7858_0098|	tax|393117|locus|LmonFS_020200014089|	tax|393121|locus|LmonFSL_030200011929|	tax|393123|locus|LmonocytogFSL_030100003114|	tax|393124|locus|LmonocytogeFSL_020100003521|	tax|393125|locus|LmonoFSL_020200000155|	tax|393126|locus|LmonFR_010100010851|	tax|393127|locus|LmonF1_010100000435|	tax|393128|locus|LmonF6_020100010638|	tax|393130|locus|LmonJ_020100007296|	tax|393131|locus|LmonJ2_020100010388|	tax|393133|locus|Lmon1_020100004709|	tax|401650|locus|LmonH_020100000020|	tax|552536|locus|LMHCC_2603|	tax|634178|locus|Lm4b_00081|
tax|169963|locus|lmo0076|	tax|265669|locus|LMOf2365_0093|	tax|267409|locus|LMOf6854_0088|	tax|267410|locus|LMOh7858_0099|	tax|393117|locus|LmonFS_020200014084|	tax|393121|locus|LmonFSL_030200011934|	tax|393123|locus|LmonocytogFSL_030100003109|	tax|393124|locus|LmonocytogeFSL_020100003526|	tax|393125|locus|LmonoFSL_020200000150|	tax|393126|locus|LmonFR_010100010846|	tax|393127|locus|LmonF1_010100000430|	tax|393128|locus|LmonF6_020100010643|	tax|393130|locus|LmonJ_020100007291|	tax|393131|locus|LmonJ2_020100010393|	tax|393133|locus|Lmon1_020100004704|	tax|401650|locus|LmonH_020100000015|	tax|552536|locus|LMHCC_2602|	tax|634178|locus|Lm4b_00082|
tax|169963|locus|lmo0077|	tax|265669|locus|LMOf2365_0094|	tax|267409|locus|LMOf6854_0089|	tax|267410|locus|LMOh7858_0100|	tax|393117|locus|LmonFS_020200014079|	tax|393121|locus|LmonFSL_030200011939|	tax|393123|locus|LmonocytogFSL_030100003104|	tax|393124|locus|LmonocytogeFSL_020100003531|	tax|393125|locus|LmonoFSL_020200000145|	tax|393126|locus|LmonFR_010100010841|	tax|393127|locus|LmonF1_010100000425|	tax|393128|locus|LmonF6_020100010648|	tax|393130|locus|LmonJ_020100007286|	tax|393131|locus|LmonJ2_020100010398|	tax|393133|locus|Lmon1_020100004699|	tax|401650|locus|LmonH_020100000010|	tax|552536|locus|LMHCC_2601|	tax|634178|locus|Lm4b_00083|
tax|169963|locus|lmo0078|	tax|265669|locus|LMOf2365_0095|	tax|267409|locus|LMOf6854_0090|	tax|267410|locus|LMOh7858_0101|	tax|393117|locus|LmonFS_020200014074|	tax|393121|locus|LmonFSL_030200011944|	tax|393123|locus|LmonocytogFSL_030100003099|	tax|393124|locus|LmonocytogeFSL_020100003536|	tax|393125|locus|LmonoFSL_020200000140|	tax|393126|locus|LmonFR_010100010836|	tax|393127|locus|LmonF1_010100000420|	tax|393128|locus|LmonF6_020100010653|	tax|393130|locus|LmonJ_020100007281|	tax|393131|locus|LmonJ2_020100010403|	tax|393133|locus|Lmon1_020100004694|	tax|401650|locus|LmonH_020100000005|	tax|552536|locus|LMHCC_2600|	tax|634178|locus|Lm4b_00084|
tax|169963|locus|lmo0080|	tax|267409|locus|LMOf6854_0093|	tax|393117|locus|LmonFS_020200011864|	tax|393124|locus|LmonocytogeFSL_020100003551|	tax|393126|locus|LmonFR_010100010826|	tax|393127|locus|LmonF1_010100000405|	tax|393128|locus|LmonF6_020100010668|	tax|393130|locus|LmonJ_020100007266|	tax|393131|locus|LmonJ2_020100010418|
tax|169963|locus|lmo0081|	tax|393126|locus|LmonFR_010100010821|
tax|169963|locus|lmo0082|	tax|265669|locus|LMOf2365_0099|	tax|267410|locus|LMOh7858_0105|	tax|393117|locus|LmonFS_020200014054|	tax|393121|locus|LmonFSL_030200013386|	tax|393123|locus|LmonocytogFSL_030100003084|	tax|393124|locus|LmonocytogeFSL_020100003566|	tax|393125|locus|LmonoFSL_020200000120|	tax|393126|locus|LmonFR_010100010816|	tax|393127|locus|LmonF1_010100000390|	tax|393128|locus|LmonF6_020100010683|	tax|393130|locus|LmonJ_020100007251|	tax|393131|locus|LmonJ2_020100010433|	tax|393133|locus|Lmon1_020100004674|	tax|401650|locus|LmonH_020100011837|	tax|634178|locus|Lm4b_00085|
tax|169963|locus|lmo0083|	tax|169963|locus|lmo1134|	tax|169963|locus|lmo0822|	tax|169963|locus|lmo2728|	tax|169963|locus|lmo1478|	tax|169963|locus|lmo2593|	tax|265669|locus|LMOf2365_2715|	tax|265669|locus|LMOf2365_0841|	tax|265669|locus|LMOf2365_0100|	tax|265669|locus|LMOf2365_2566|	tax|265669|locus|LMOf2365_1497|	tax|265669|locus|LMOf2365_1140|	tax|267409|locus|LMOf6854_2709|	tax|267409|locus|LMOf6854_0095|	tax|267409|locus|LMOf6854_1523|	tax|267409|locus|LMOf6854_2847|	tax|267409|locus|LMOf6854_1172|	tax|267409|locus|LMOf6854_0869|	tax|267410|locus|LMOh7858_2750|	tax|267410|locus|LMOh7858_1205|	tax|267410|locus|LMOh7858_2992|	tax|267410|locus|LMOh7858_1576|	tax|267410|locus|LMOh7858_0880|	tax|267410|locus|LMOh7858_0864|	tax|267410|locus|LMOh7858_0106|	tax|393117|locus|LmonFS_020200000555|	tax|393117|locus|LmonFS_020200002030|	tax|393117|locus|LmonFS_020200007071|	tax|393117|locus|LmonFS_020200004819|	tax|393117|locus|LmonFS_020200014049|	tax|393117|locus|LmonFS_020200007791|	tax|393121|locus|LmonFSL_030200012371|	tax|393121|locus|LmonFSL_030200013391|	tax|393121|locus|LmonFSL_030200000840|	tax|393121|locus|LmonFSL_030200011359|	tax|393121|locus|LmonFSL_030200001600|	tax|393121|locus|LmonFSL_030200004736|	tax|393123|locus|LmonocytogFSL_030100013687|	tax|393123|locus|LmonocytogFSL_030100003074|	tax|393123|locus|LmonocytogFSL_030100013272|	tax|393123|locus|LmonocytogFSL_030100006510|	tax|393123|locus|LmonocytogFSL_030100000720|	tax|393123|locus|LmonocytogFSL_030100000020|	tax|393124|locus|LmonocytogeFSL_020100003571|	tax|393124|locus|LmonocytogeFSL_020100010651|	tax|393124|locus|LmonocytogeFSL_020100004840|	tax|393124|locus|LmonocytogeFSL_020100011301|	tax|393124|locus|LmonocytogeFSL_020100002466|	tax|393124|locus|LmonocytogeFSL_020100008539|	tax|393125|locus|LmonoFSL_020200000115|
tax|169963|locus|lmo0084|	tax|265669|locus|LMOf2365_0101|	tax|267409|locus|LMOf6854_0096|	tax|267410|locus|LMOh7858_0107|	tax|393117|locus|LmonFS_020200014044|	tax|393121|locus|LmonFSL_030200013396|	tax|393123|locus|LmonocytogFSL_030100003069|	tax|393124|locus|LmonocytogeFSL_020100003576|	tax|393125|locus|LmonoFSL_020200000110|	tax|393126|locus|LmonFR_010100010806|	tax|393127|locus|LmonF1_010100000380|	tax|393128|locus|LmonF6_020100010693|	tax|393130|locus|LmonJ_020100007241|	tax|393131|locus|LmonJ2_020100010443|	tax|393133|locus|Lmon1_020100004664|	tax|401650|locus|LmonH_020100011827|	tax|552536|locus|LMHCC_2545|	tax|634178|locus|Lm4b_00087|
tax|169963|locus|lmo0085|	tax|169963|locus|lmo0095|	tax|265669|locus|LMOf2365_0102|	tax|265669|locus|LMOf2365_0112|	tax|267409|locus|LMOf6854_0108|	tax|267409|locus|LMOf6854_0098|	tax|267410|locus|LMOh7858_0108|	tax|267410|locus|LMOh7858_0119|	tax|393117|locus|LmonFS_020200014039|	tax|393117|locus|LmonFS_020200013989|	tax|393117|locus|LmonFS_020200007226|	tax|393121|locus|LmonFSL_030200000995|	tax|393121|locus|LmonFSL_030200013401|	tax|393121|locus|LmonFSL_030200013451|	tax|393123|locus|LmonocytogFSL_030100003009|	tax|393123|locus|LmonocytogFSL_030100003064|	tax|393124|locus|LmonocytogeFSL_020100003631|	tax|393124|locus|LmonocytogeFSL_020100003581|	tax|393125|locus|LmonoFSL_020200000105|	tax|393125|locus|LmonoFSL_020200000055|	tax|393125|locus|LmonoFSL_020200001390|	tax|393126|locus|LmonFR_010100010801|	tax|393126|locus|LmonFR_010100010751|	tax|393127|locus|LmonF1_010100000375|	tax|393127|locus|LmonF1_010100000320|	tax|393128|locus|LmonF6_020100010748|	tax|393128|locus|LmonF6_020100010698|	tax|393130|locus|LmonJ_020100007236|	tax|393130|locus|LmonJ_020100007186|	tax|393131|locus|LmonJ2_020100010448|	tax|393131|locus|LmonJ2_020100010498|	tax|393133|locus|Lmon1_020100004659|	tax|393133|locus|Lmon1_020100013584|	tax|401650|locus|LmonH_020100011772|	tax|401650|locus|LmonH_020100011822|	tax|552536|locus|LMHCC_2533|	tax|552536|locus|LMHCC_2544|	tax|634178|locus|Lm4b_00098|	tax|634178|locus|Lm4b_00088|
tax|169963|locus|lmo0086|	tax|265669|locus|LMOf2365_0103|	tax|267409|locus|LMOf6854_0099|	tax|267410|locus|LMOh7858_0110|	tax|393117|locus|LmonFS_020200014034|	tax|393121|locus|LmonFSL_030200013406|	tax|393123|locus|LmonocytogFSL_030100003059|	tax|393124|locus|LmonocytogeFSL_020100003586|	tax|393125|locus|LmonoFSL_020200000100|	tax|393126|locus|LmonFR_010100010796|	tax|393128|locus|LmonF6_020100010703|	tax|393130|locus|LmonJ_020100007231|	tax|393131|locus|LmonJ2_020100010453|	tax|393133|locus|Lmon1_020100004654|	tax|401650|locus|LmonH_020100011817|	tax|552536|locus|LMHCC_2543|	tax|634178|locus|Lm4b_00089|
tax|169963|locus|lmo0087|	tax|265669|locus|LMOf2365_0104|	tax|267409|locus|LMOf6854_0100|	tax|267410|locus|LMOh7858_0111|	tax|393117|locus|LmonFS_020200014029|	tax|393121|locus|LmonFSL_030200013411|	tax|393123|locus|LmonocytogFSL_030100003054|	tax|393124|locus|LmonocytogeFSL_020100003591|	tax|393125|locus|LmonoFSL_020200000095|	tax|393126|locus|LmonFR_010100010791|	tax|393127|locus|LmonF1_010100000360|	tax|393128|locus|LmonF6_020100010708|	tax|393130|locus|LmonJ_020100007226|	tax|393131|locus|LmonJ2_020100010458|	tax|393133|locus|Lmon1_020100004649|	tax|401650|locus|LmonH_020100011812|	tax|552536|locus|LMHCC_2542|	tax|634178|locus|Lm4b_00090|
tax|169963|locus|lmo0089|	tax|265669|locus|LMOf2365_0106|	tax|267409|locus|LMOf6854_0102|	tax|267410|locus|LMOh7858_0113|	tax|393117|locus|LmonFS_020200014019|	tax|393121|locus|LmonFSL_030200013421|	tax|393123|locus|LmonocytogFSL_030100003044|	tax|393124|locus|LmonocytogeFSL_020100003601|	tax|393125|locus|LmonoFSL_020200000085|	tax|393126|locus|LmonFR_010100010781|	tax|393127|locus|LmonF1_010100000350|	tax|393128|locus|LmonF6_020100010718|	tax|393130|locus|LmonJ_020100007216|	tax|393131|locus|LmonJ2_020100010468|	tax|393133|locus|Lmon1_020100004639|	tax|393133|locus|Lmon1_020100013614|	tax|401650|locus|LmonH_020100011802|	tax|552536|locus|LMHCC_2540|	tax|634178|locus|Lm4b_00092|
tax|169963|locus|lmo0090|	tax|169963|locus|lmo2531|	tax|265669|locus|LMOf2365_2504|	tax|265669|locus|LMOf2365_0107|	tax|267409|locus|LMOf6854_0103|	tax|267409|locus|LMOf6854_2593|	tax|267410|locus|LMOh7858_2684|	tax|267410|locus|LMOh7858_0114|	tax|393117|locus|LmonFS_020200009287|	tax|393117|locus|LmonFS_020200014014|	tax|393121|locus|LmonFSL_030200013426|	tax|393121|locus|LmonFSL_030200008102|	tax|393123|locus|LmonocytogFSL_030100004946|	tax|393123|locus|LmonocytogFSL_030100003039|	tax|393124|locus|LmonocytogeFSL_020100006570|	tax|393124|locus|LmonocytogeFSL_020100003606|	tax|393125|locus|LmonoFSL_020200000080|	tax|393125|locus|LmonoFSL_020200011809|	tax|393126|locus|LmonFR_010100010776|	tax|393126|locus|LmonFR_010100012053|	tax|393127|locus|LmonF1_010100000345|	tax|393127|locus|LmonF1_010100009464|	tax|393128|locus|LmonF6_020100011812|	tax|393128|locus|LmonF6_020100010723|	tax|393130|locus|LmonJ_020100007211|	tax|393130|locus|LmonJ_020100010972|	tax|393131|locus|LmonJ2_020100010473|	tax|393131|locus|LmonJ2_020100011562|	tax|393133|locus|Lmon1_020100013609|	tax|393133|locus|Lmon1_020100006788|	tax|401650|locus|LmonH_020100007344|	tax|401650|locus|LmonH_020100011797|	tax|552536|locus|LMHCC_0067|	tax|552536|locus|LMHCC_2539|	tax|634178|locus|Lm4b_00093|	tax|634178|locus|Lm4b_02500|
tax|169963|locus|lmo0091|	tax|265669|locus|LMOf2365_0108|	tax|267409|locus|LMOf6854_0104|	tax|267410|locus|LMOh7858_0115|	tax|393117|locus|LmonFS_020200014009|	tax|393121|locus|LmonFSL_030200013431|	tax|393123|locus|LmonocytogFSL_030100003034|	tax|393124|locus|LmonocytogeFSL_020100003611|	tax|393125|locus|LmonoFSL_020200000075|	tax|393126|locus|LmonFR_010100010771|	tax|393127|locus|LmonF1_010100000340|	tax|393128|locus|LmonF6_020100010728|	tax|393130|locus|LmonJ_020100007206|	tax|393131|locus|LmonJ2_020100010478|	tax|393133|locus|Lmon1_020100013604|	tax|401650|locus|LmonH_020100011792|	tax|552536|locus|LMHCC_2538|	tax|634178|locus|Lm4b_00094|
tax|169963|locus|lmo0092|	tax|169963|locus|lmo2529|	tax|265669|locus|LMOf2365_2502|	tax|265669|locus|LMOf2365_0109|	tax|267409|locus|LMOf6854_2591|	tax|267409|locus|LMOf6854_0105|	tax|267410|locus|LMOh7858_2682|	tax|267410|locus|LMOh7858_0116|	tax|393117|locus|LmonFS_020200009297|	tax|393117|locus|LmonFS_020200014004|	tax|393121|locus|LmonFSL_030200008112|	tax|393121|locus|LmonFSL_030200013436|	tax|393123|locus|LmonocytogFSL_030100003029|	tax|393123|locus|LmonocytogFSL_030100004936|	tax|393124|locus|LmonocytogeFSL_020100006560|	tax|393124|locus|LmonocytogeFSL_020100003616|	tax|393125|locus|LmonoFSL_020200000070|	tax|393125|locus|LmonoFSL_020200011819|	tax|393126|locus|LmonFR_010100010766|	tax|393126|locus|LmonFR_010100012063|	tax|393127|locus|LmonF1_010100000335|	tax|393127|locus|LmonF1_010100009454|	tax|393128|locus|LmonF6_020100010733|	tax|393128|locus|LmonF6_020100011802|	tax|393130|locus|LmonJ_020100010982|	tax|393130|locus|LmonJ_020100007201|	tax|393131|locus|LmonJ2_020100011552|	tax|393131|locus|LmonJ2_020100010483|	tax|393133|locus|Lmon1_020100013599|	tax|393133|locus|Lmon1_020100006798|	tax|401650|locus|LmonH_020100011787|	tax|401650|locus|LmonH_020100007354|	tax|552536|locus|LMHCC_2537|	tax|552536|locus|LMHCC_0069|	tax|634178|locus|Lm4b_02498|	tax|634178|locus|Lm4b_00095|
tax|169963|locus|lmo0093|	tax|265669|locus|LMOf2365_0110|	tax|267409|locus|LMOf6854_0106|	tax|267410|locus|LMOh7858_0117|	tax|393117|locus|LmonFS_020200013999|	tax|393121|locus|LmonFSL_030200013441|	tax|393123|locus|LmonocytogFSL_030100003024|	tax|393124|locus|LmonocytogeFSL_020100003621|	tax|393125|locus|LmonoFSL_020200000065|	tax|393126|locus|LmonFR_010100010761|	tax|393127|locus|LmonF1_010100000330|	tax|393128|locus|LmonF6_020100010738|	tax|393130|locus|LmonJ_020100007196|	tax|393131|locus|LmonJ2_020100010488|	tax|393133|locus|Lmon1_020100013594|	tax|401650|locus|LmonH_020100011782|	tax|552536|locus|LMHCC_2536|	tax|634178|locus|Lm4b_00096|
tax|169963|locus|lmo0094|	tax|265669|locus|LMOf2365_0111|	tax|267409|locus|LMOf6854_0107|	tax|267410|locus|LMOh7858_0118|	tax|393117|locus|LmonFS_020200013994|	tax|393121|locus|LmonFSL_030200013446|	tax|393123|locus|LmonocytogFSL_030100003019|	tax|393124|locus|LmonocytogeFSL_020100003626|	tax|393125|locus|LmonoFSL_020200000060|	tax|393126|locus|LmonFR_010100010756|	tax|393127|locus|LmonF1_010100000325|	tax|393128|locus|LmonF6_020100010743|	tax|393130|locus|LmonJ_020100007191|	tax|393131|locus|LmonJ2_020100010493|	tax|393133|locus|Lmon1_020100013589|	tax|401650|locus|LmonH_020100011777|	tax|552536|locus|LMHCC_2535|	tax|634178|locus|Lm4b_00097b|
tax|169963|locus|lmo0097|	tax|169963|locus|lmo0782|	tax|265669|locus|LMOf2365_0799|	tax|265669|locus|LMOf2365_0114|	tax|267409|locus|LMOf6854_0825|	tax|267409|locus|LMOf6854_0110|	tax|267410|locus|LMOh7858_0121|	tax|267410|locus|LMOh7858_0836|	tax|393117|locus|LmonFS_020200013979|	tax|393117|locus|LmonFS_020200002245|	tax|393121|locus|LmonFSL_030200008689|	tax|393121|locus|LmonFSL_030200013461|	tax|393123|locus|LmonocytogFSL_030100010592|	tax|393123|locus|LmonocytogFSL_030100002999|	tax|393124|locus|LmonocytogeFSL_020100010441|	tax|393124|locus|LmonocytogeFSL_020100003641|	tax|393125|locus|LmonoFSL_020200000045|	tax|393125|locus|LmonoFSL_020200011064|	tax|393126|locus|LmonFR_010100010741|	tax|393126|locus|LmonFR_010100005277|	tax|393127|locus|LmonF1_010100000310|	tax|393127|locus|LmonF1_010100008109|	tax|393128|locus|LmonF6_020100010758|	tax|393128|locus|LmonF6_020100001625|	tax|393130|locus|LmonJ_020100007176|	tax|393130|locus|LmonJ_020100009225|	tax|393131|locus|LmonJ2_020100010508|	tax|393131|locus|LmonJ2_020100001620|	tax|393133|locus|Lmon1_020100002677|	tax|393133|locus|Lmon1_020100013574|	tax|401650|locus|LmonH_020100011762|	tax|401650|locus|LmonH_020100001982|	tax|552536|locus|LMHCC_1852|	tax|552536|locus|LMHCC_2531|	tax|634178|locus|Lm4b_00100|	tax|634178|locus|Lm4b_00797|
tax|169963|locus|lmo0099|	tax|265669|locus|LMOf2365_0116|	tax|267409|locus|LMOf6854_0112|	tax|267410|locus|LMOh7858_0123|	tax|393117|locus|LmonFS_020200013969|	tax|393121|locus|LmonFSL_030200013471|	tax|393123|locus|LmonocytogFSL_030100002989|	tax|393124|locus|LmonocytogeFSL_020100003651|	tax|393125|locus|LmonoFSL_020200000035|	tax|393126|locus|LmonFR_010100010731|	tax|393127|locus|LmonF1_010100000300|	tax|393128|locus|LmonF6_020100010768|	tax|393130|locus|LmonJ_020100007166|	tax|393131|locus|LmonJ2_020100010518|	tax|393133|locus|Lmon1_020100013564|	tax|401650|locus|LmonH_020100011752|	tax|552536|locus|LMHCC_2529|	tax|634178|locus|Lm4b_00102|
tax|169963|locus|lmo0100|	tax|265669|locus|LMOf2365_0117|	tax|267409|locus|LMOf6854_0113|	tax|267410|locus|LMOh7858_0124|	tax|393117|locus|LmonFS_020200013964|	tax|393121|locus|LmonFSL_030200013476|	tax|393123|locus|LmonocytogFSL_030100002984|	tax|393124|locus|LmonocytogeFSL_020100003656|	tax|393125|locus|LmonoFSL_020200000030|	tax|393126|locus|LmonFR_010100010726|	tax|393127|locus|LmonF1_010100000295|	tax|393128|locus|LmonF6_020100010773|	tax|393130|locus|LmonJ_020100007161|	tax|393131|locus|LmonJ2_020100010523|	tax|393133|locus|Lmon1_020100013559|	tax|401650|locus|LmonH_020100011747|	tax|552536|locus|LMHCC_2528|	tax|634178|locus|Lm4b_00103|
tax|169963|locus|lmo0101|	tax|265669|locus|LMOf2365_0119|	tax|267409|locus|LMOf6854_0114|	tax|267410|locus|LMOh7858_0126|	tax|393117|locus|LmonFS_020200013959|	tax|393121|locus|LmonFSL_030200013481|	tax|393123|locus|LmonocytogFSL_030100002974|	tax|393124|locus|LmonocytogeFSL_020100003661|	tax|393125|locus|LmonoFSL_020200000025|	tax|393126|locus|LmonFR_010100010721|	tax|393127|locus|LmonF1_010100000290|	tax|393128|locus|LmonF6_020100010778|	tax|393130|locus|LmonJ_020100007156|	tax|393131|locus|LmonJ2_020100010528|	tax|393133|locus|Lmon1_020100013554|	tax|401650|locus|LmonH_020100011737|	tax|552536|locus|LMHCC_2526|	tax|634178|locus|Lm4b_00105|
tax|169963|locus|lmo0102|	tax|169963|locus|lmo2579|	tax|265669|locus|LMOf2365_2551|	tax|265669|locus|LMOf2365_0120|	tax|267409|locus|LMOf6854_2640|	tax|267409|locus|LMOf6854_0115|	tax|267410|locus|LMOh7858_2730|	tax|267410|locus|LMOh7858_0127|	tax|393117|locus|LmonFS_020200013954|	tax|393117|locus|LmonFS_020200014201|	tax|393121|locus|LmonFSL_030200013741|	tax|393121|locus|LmonFSL_030200013486|	tax|393123|locus|LmonocytogFSL_030100005191|	tax|393123|locus|LmonocytogFSL_030100002969|	tax|393124|locus|LmonocytogeFSL_020100003666|	tax|393124|locus|LmonocytogeFSL_020100013738|	tax|393125|locus|LmonoFSL_020200014295|	tax|393125|locus|LmonoFSL_020200000020|	tax|393126|locus|LmonFR_010100014183|	tax|393126|locus|LmonFR_010100010716|	tax|393127|locus|LmonF1_010100000285|	tax|393127|locus|LmonF1_010100012674|	tax|393128|locus|LmonF6_020100010783|	tax|393128|locus|LmonF6_020100013806|	tax|393130|locus|LmonJ_020100007151|	tax|393130|locus|LmonJ_020100014176|	tax|393131|locus|LmonJ2_020100010533|	tax|393131|locus|LmonJ2_020100013516|	tax|393133|locus|Lmon1_020100006538|	tax|393133|locus|Lmon1_020100013549|	tax|401650|locus|LmonH_020100011732|	tax|401650|locus|LmonH_020100007099|	tax|552536|locus|LMHCC_2525|	tax|552536|locus|LMHCC_0015|	tax|634178|locus|Lm4b_00106|	tax|634178|locus|Lm4b_02546|
tax|169963|locus|lmo0103|	tax|265669|locus|LMOf2365_0121|	tax|267409|locus|LMOf6854_0116|	tax|267410|locus|LMOh7858_0128|	tax|393117|locus|LmonFS_020200013949|	tax|393121|locus|LmonFSL_030200013491|	tax|393123|locus|LmonocytogFSL_030100002964|	tax|393124|locus|LmonocytogeFSL_020100003671|	tax|393125|locus|LmonoFSL_020200000015|	tax|393126|locus|LmonFR_010100010711|	tax|393127|locus|LmonF1_010100000280|	tax|393128|locus|LmonF6_020100010788|	tax|393130|locus|LmonJ_020100007146|	tax|393131|locus|LmonJ2_020100010538|	tax|393133|locus|Lmon1_020100013544|	tax|401650|locus|LmonH_020100011727|	tax|552536|locus|LMHCC_2524|	tax|634178|locus|Lm4b_00107|
tax|169963|locus|lmo0104|	tax|265669|locus|LMOf2365_0122|	tax|267409|locus|LMOf6854_0117|	tax|267410|locus|LMOh7858_0129|	tax|393117|locus|LmonFS_020200013944|	tax|393121|locus|LmonFSL_030200013496|	tax|393123|locus|LmonocytogFSL_030100002959|	tax|393124|locus|LmonocytogeFSL_020100003676|	tax|393125|locus|LmonoFSL_020200000010|	tax|393126|locus|LmonFR_010100010706|	tax|393127|locus|LmonF1_010100000275|	tax|393128|locus|LmonF6_020100010793|	tax|393130|locus|LmonJ_020100007141|	tax|393131|locus|LmonJ2_020100010543|	tax|393133|locus|Lmon1_020100013539|	tax|401650|locus|LmonH_020100011722|	tax|552536|locus|LMHCC_2523|	tax|634178|locus|Lm4b_00108|
tax|169963|locus|lmo0105|	tax|265669|locus|LMOf2365_0123|	tax|267409|locus|LMOf6854_0118|	tax|267410|locus|LMOh7858_0130|	tax|393117|locus|LmonFS_020200013939|	tax|393121|locus|LmonFSL_030200013501|	tax|393123|locus|LmonocytogFSL_030100002954|	tax|393124|locus|LmonocytogeFSL_020100003681|	tax|393125|locus|LmonoFSL_020200000005|	tax|393126|locus|LmonFR_010100010701|	tax|393127|locus|LmonF1_010100000270|	tax|393128|locus|LmonF6_020100010798|	tax|393130|locus|LmonJ_020100007136|	tax|393131|locus|LmonJ2_020100010548|	tax|393133|locus|Lmon1_020100013534|	tax|401650|locus|LmonH_020100011717|	tax|552536|locus|LMHCC_2522|	tax|634178|locus|Lm4b_00109|
tax|169963|locus|lmo0109|	tax|265669|locus|LMOf2365_0127|	tax|267409|locus|LMOf6854_0122|	tax|267410|locus|LMOh7858_0134|	tax|393117|locus|LmonFS_020200012429|	tax|393121|locus|LmonFSL_030200007587|	tax|393123|locus|LmonocytogFSL_030100002934|	tax|393124|locus|LmonocytogeFSL_020100003701|	tax|393125|locus|LmonoFSL_020200010824|	tax|393126|locus|LmonFR_010100010681|	tax|393127|locus|LmonF1_010100000245|	tax|393128|locus|LmonF6_020100010818|	tax|393130|locus|LmonJ_020100007116|	tax|393131|locus|LmonJ2_020100010568|	tax|393133|locus|Lmon1_020100013514|	tax|401650|locus|LmonH_020100011697|	tax|552536|locus|LMHCC_2518|	tax|552536|locus|LMHCC_2517|	tax|634178|locus|Lm4b_00113|
tax|169963|locus|lmo0110|	tax|265669|locus|LMOf2365_0128|	tax|267409|locus|LMOf6854_0123|	tax|267410|locus|LMOh7858_0135|	tax|393117|locus|LmonFS_020200012424|	tax|393121|locus|LmonFSL_030200007592|	tax|393123|locus|LmonocytogFSL_030100002929|	tax|393124|locus|LmonocytogeFSL_020100003706|	tax|393125|locus|LmonoFSL_020200010819|	tax|393126|locus|LmonFR_010100010676|	tax|393127|locus|LmonF1_010100000240|	tax|393128|locus|LmonF6_020100010823|	tax|393130|locus|LmonJ_020100007111|	tax|393131|locus|LmonJ2_020100010573|	tax|393133|locus|Lmon1_020100013509|	tax|401650|locus|LmonH_020100011692|	tax|552536|locus|LMHCC_2516|	tax|634178|locus|Lm4b_00114|
tax|169963|locus|lmo0111|	tax|265669|locus|LMOf2365_0129|	tax|267409|locus|LMOf6854_0124|	tax|267410|locus|LMOh7858_0136|	tax|393117|locus|LmonFS_020200012419|	tax|393121|locus|LmonFSL_030200007597|	tax|393123|locus|LmonocytogFSL_030100002924|	tax|393124|locus|LmonocytogeFSL_020100003711|	tax|393125|locus|LmonoFSL_020200010814|	tax|393126|locus|LmonFR_010100010671|	tax|393127|locus|LmonF1_010100000235|	tax|393128|locus|LmonF6_020100010828|	tax|393130|locus|LmonJ_020100007106|	tax|393131|locus|LmonJ2_020100010578|	tax|393133|locus|Lmon1_020100013504|	tax|401650|locus|LmonH_020100011687|	tax|552536|locus|LMHCC_2514|	tax|634178|locus|Lm4b_00115|
tax|169963|locus|lmo0112|	tax|265669|locus|LMOf2365_0130|	tax|267409|locus|LMOf6854_0125|	tax|267410|locus|LMOh7858_0137|	tax|393117|locus|LmonFS_020200012414|	tax|393121|locus|LmonFSL_030200007602|	tax|393123|locus|LmonocytogFSL_030100002919|	tax|393124|locus|LmonocytogeFSL_020100003716|	tax|393125|locus|LmonoFSL_020200010809|	tax|393126|locus|LmonFR_010100010666|	tax|393127|locus|LmonF1_010100000230|	tax|393128|locus|LmonF6_020100010833|	tax|393130|locus|LmonJ_020100007101|	tax|393131|locus|LmonJ2_020100010583|	tax|393133|locus|Lmon1_020100013499|	tax|401650|locus|LmonH_020100011682|	tax|552536|locus|LMHCC_2515|	tax|634178|locus|Lm4b_00116|
tax|169963|locus|lmo0113|	tax|265669|locus|LMOf2365_0131|	tax|267409|locus|LMOf6854_0126|	tax|267410|locus|LMOh7858_2470|	tax|267410|locus|LMOh7858_0138|	tax|393117|locus|LmonFS_020200012409|	tax|393117|locus|LmonFS_020200008028|	tax|393121|locus|LmonFSL_030200005286|	tax|393121|locus|LmonFSL_030200008437|	tax|393121|locus|LmonFSL_030200007607|	tax|393123|locus|LmonocytogFSL_030100002914|	tax|393124|locus|LmonocytogeFSL_020100003721|	tax|393125|locus|LmonoFSL_020200010804|	tax|393126|locus|LmonFR_010100010661|	tax|393126|locus|LmonFR_010100015104|	tax|393127|locus|LmonF1_010100000225|	tax|393128|locus|LmonF6_020100010838|	tax|393130|locus|LmonJ_020100014563|	tax|393130|locus|LmonJ_020100007096|	tax|393131|locus|LmonJ2_020100010588|	tax|393131|locus|LmonJ2_020100014453|	tax|393133|locus|Lmon1_020100013494|	tax|401650|locus|LmonH_020100011677|	tax|401650|locus|LmonH_020100010620|	tax|401650|locus|LmonH_020100014791|	tax|552536|locus|LMHCC_1410|	tax|552536|locus|LMHCC_2513|	tax|634178|locus|Lm4b_00117b|	tax|393123|locus|LmonocytogFSL_030100012227|
tax|169963|locus|lmo0115|	tax|265669|locus|LMOf2365_0133|	tax|267409|locus|LMOf6854_0128|	tax|267410|locus|LMOh7858_2441|	tax|267410|locus|LMOh7858_0140|	tax|393117|locus|LmonFS_020200012399|	tax|393121|locus|LmonFSL_030200007617|	tax|393123|locus|LmonocytogFSL_030100002904|	tax|393124|locus|LmonocytogeFSL_020100003731|	tax|393125|locus|LmonoFSL_020200010794|	tax|393126|locus|LmonFR_010100010651|	tax|393127|locus|LmonF1_010100000215|	tax|393128|locus|LmonF6_020100010848|	tax|393130|locus|LmonJ_020100007086|	tax|393130|locus|LmonJ_020100014698|	tax|393131|locus|LmonJ2_020100010598|	tax|393131|locus|LmonJ2_020100014318|	tax|393133|locus|Lmon1_020100013484|	tax|401650|locus|LmonH_020100014923|	tax|401650|locus|LmonH_020100011667|	tax|552536|locus|LMHCC_2511|	tax|634178|locus|Lm4b_00119|
tax|169963|locus|lmo0116|	tax|169963|locus|lmo2303|	tax|265669|locus|LMOf2365_0134|	tax|267409|locus|LMOf6854_0129|	tax|267409|locus|LMOf6854_2678|	tax|267410|locus|LMOh7858_1775|	tax|267410|locus|LMOh7858_0141|	tax|393117|locus|LmonFS_020200008213|	tax|393117|locus|LmonFS_020200003904|	tax|393117|locus|LmonFS_020200012394|	tax|393121|locus|LmonFSL_030200007622|	tax|393121|locus|LmonFSL_030200015838|	tax|393121|locus|LmonFSL_030200012586|	tax|393121|locus|LmonFSL_030200014933|	tax|393123|locus|LmonocytogFSL_030100012122|	tax|393123|locus|LmonocytogFSL_030100007903|	tax|393123|locus|LmonocytogFSL_030100002899|	tax|393124|locus|LmonocytogeFSL_020100003736|	tax|393125|locus|LmonoFSL_020200015287|	tax|393125|locus|LmonoFSL_020200010789|	tax|393125|locus|LmonoFSL_020200015252|	tax|393125|locus|LmonoFSL_020200002889|	tax|393126|locus|LmonFR_010100010646|	tax|393126|locus|LmonFR_010100000045|	tax|393127|locus|LmonF1_010100000210|	tax|393128|locus|LmonF6_020100014001|	tax|393128|locus|LmonF6_020100010853|	tax|393130|locus|LmonJ_020100014723|	tax|393130|locus|LmonJ_020100013981|	tax|393130|locus|LmonJ_020100007081|	tax|393131|locus|LmonJ2_020100010603|	tax|393131|locus|LmonJ2_020100013711|	tax|393131|locus|LmonJ2_020100014293|	tax|393133|locus|Lmon1_020100007887|	tax|393133|locus|Lmon1_020100013479|	tax|401650|locus|LmonH_020100014858|	tax|401650|locus|LmonH_020100011662|	tax|401650|locus|LmonH_020100004187|	tax|552536|locus|LMHCC_0906|	tax|552536|locus|LMHCC_2977|	tax|552536|locus|LMHCC_2510|	tax|634178|locus|Lm4b_00120|	tax|634178|locus|Lm4b_01669|
tax|169963|locus|lmo0117|	tax|265669|locus|LMOf2365_0135|	tax|267409|locus|LMOf6854_0130|	tax|267410|locus|LMOh7858_0142|	tax|393117|locus|LmonFS_020200012389|	tax|393121|locus|LmonFSL_030200007627|	tax|393124|locus|LmonocytogeFSL_020100003741|	tax|393125|locus|LmonoFSL_020200010784|	tax|393126|locus|LmonFR_010100010641|	tax|393127|locus|LmonF1_010100000205|	tax|393128|locus|LmonF6_020100010858|	tax|393130|locus|LmonJ_020100007076|	tax|393131|locus|LmonJ2_020100010608|	tax|393133|locus|Lmon1_020100013474|	tax|401650|locus|LmonH_020100011657|	tax|634178|locus|Lm4b_00121|
tax|169963|locus|lmo0118|	tax|265669|locus|LMOf2365_0136|	tax|267409|locus|LMOf6854_0131|	tax|267410|locus|LMOh7858_0143|	tax|393117|locus|LmonFS_020200012384|	tax|393121|locus|LmonFSL_030200007632|	tax|393124|locus|LmonocytogeFSL_020100003746|	tax|393125|locus|LmonoFSL_020200010779|	tax|393126|locus|LmonFR_010100010636|	tax|393127|locus|LmonF1_010100000200|	tax|393128|locus|LmonF6_020100010863|	tax|393130|locus|LmonJ_020100007071|	tax|393131|locus|LmonJ2_020100010613|	tax|393133|locus|Lmon1_020100013469|	tax|401650|locus|LmonH_020100011652|	tax|634178|locus|Lm4b_00122|
tax|169963|locus|lmo0119|	tax|265669|locus|LMOf2365_0137|	tax|267409|locus|LMOf6854_0132|	tax|267410|locus|LMOh7858_0144|	tax|393117|locus|LmonFS_020200012379|	tax|393121|locus|LmonFSL_030200007637|	tax|393124|locus|LmonocytogeFSL_020100003751|	tax|393125|locus|LmonoFSL_020200010774|	tax|393126|locus|LmonFR_010100010631|	tax|393127|locus|LmonF1_010100000195|	tax|393128|locus|LmonF6_020100010868|	tax|393130|locus|LmonJ_020100007066|	tax|393131|locus|LmonJ2_020100010618|	tax|393133|locus|Lmon1_020100013464|	tax|401650|locus|LmonH_020100011647|	tax|634178|locus|Lm4b_00123|
tax|169963|locus|lmo0120|	tax|265669|locus|LMOf2365_0138|	tax|267409|locus|LMOf6854_0133|	tax|267410|locus|LMOh7858_0145|	tax|393117|locus|LmonFS_020200012374|	tax|393121|locus|LmonFSL_030200007642|	tax|393124|locus|LmonocytogeFSL_020100003756|	tax|393125|locus|LmonoFSL_020200010769|	tax|393126|locus|LmonFR_010100010626|	tax|393127|locus|LmonF1_010100000190|	tax|393128|locus|LmonF6_020100010873|	tax|393130|locus|LmonJ_020100007061|	tax|393131|locus|LmonJ2_020100010623|	tax|393133|locus|Lmon1_020100013459|	tax|401650|locus|LmonH_020100011642|	tax|634178|locus|Lm4b_00124|
tax|169963|locus|lmo0121|	tax|265669|locus|LMOf2365_0139|	tax|267409|locus|LMOf6854_0134|	tax|267410|locus|LMOh7858_0146|	tax|393117|locus|LmonFS_020200012369|	tax|393121|locus|LmonFSL_030200007647|	tax|393124|locus|LmonocytogeFSL_020100003761|	tax|393125|locus|LmonoFSL_020200010764|	tax|393126|locus|LmonFR_010100010621|	tax|393127|locus|LmonF1_010100000185|	tax|393128|locus|LmonF6_020100010878|	tax|393130|locus|LmonJ_020100007056|	tax|393131|locus|LmonJ2_020100010628|	tax|393133|locus|Lmon1_020100013454|	tax|401650|locus|LmonH_020100011637|	tax|634178|locus|Lm4b_00125|
tax|169963|locus|lmo0124|	tax|265669|locus|LMOf2365_0142|	tax|267409|locus|LMOf6854_0137|	tax|267410|locus|LMOh7858_0149|	tax|393117|locus|LmonFS_020200012354|	tax|393121|locus|LmonFSL_030200007662|	tax|393123|locus|LmonocytogFSL_030100014522|	tax|393124|locus|LmonocytogeFSL_020100003776|	tax|393125|locus|LmonoFSL_020200010749|	tax|393126|locus|LmonFR_010100010606|	tax|393127|locus|LmonF1_010100000170|	tax|393128|locus|LmonF6_020100010893|	tax|393130|locus|LmonJ_020100007041|	tax|393131|locus|LmonJ2_020100010643|	tax|393133|locus|Lmon1_020100013439|	tax|401650|locus|LmonH_020100011622|	tax|634178|locus|Lm4b_00128|
tax|169963|locus|lmo0125|	tax|265669|locus|LMOf2365_0143|	tax|267409|locus|LMOf6854_0138|	tax|267410|locus|LMOh7858_0150|	tax|393117|locus|LmonFS_020200012349|	tax|393121|locus|LmonFSL_030200007667|	tax|393124|locus|LmonocytogeFSL_020100003781|	tax|393125|locus|LmonoFSL_020200010744|	tax|393126|locus|LmonFR_010100010601|	tax|393127|locus|LmonF1_010100000165|	tax|393128|locus|LmonF6_020100010898|	tax|393130|locus|LmonJ_020100007036|	tax|393131|locus|LmonJ2_020100010648|	tax|393133|locus|Lmon1_020100013434|	tax|401650|locus|LmonH_020100011617|	tax|634178|locus|Lm4b_00129|
tax|169963|locus|lmo0126|	tax|265669|locus|LMOf2365_0144|	tax|267409|locus|LMOf6854_0139|	tax|267410|locus|LMOh7858_0151|	tax|393117|locus|LmonFS_020200012344|	tax|393121|locus|LmonFSL_030200007672|	tax|393124|locus|LmonocytogeFSL_020100003786|	tax|393125|locus|LmonoFSL_020200010739|	tax|393126|locus|LmonFR_010100010596|	tax|393127|locus|LmonF1_010100000160|	tax|393128|locus|LmonF6_020100010903|	tax|393130|locus|LmonJ_020100007031|	tax|393131|locus|LmonJ2_020100010653|	tax|393133|locus|Lmon1_020100013429|	tax|401650|locus|LmonH_020100011612|	tax|634178|locus|Lm4b_00130|
tax|169963|locus|lmo0127|	tax|265669|locus|LMOf2365_0145|	tax|267409|locus|LMOf6854_0140|	tax|267410|locus|LMOh7858_0152|	tax|393117|locus|LmonFS_020200012339|	tax|393121|locus|LmonFSL_030200007677|	tax|393124|locus|LmonocytogeFSL_020100003791|	tax|393125|locus|LmonoFSL_020200010734|	tax|393126|locus|LmonFR_010100010591|	tax|393127|locus|LmonF1_010100000155|	tax|393128|locus|LmonF6_020100010908|	tax|393130|locus|LmonJ_020100007026|	tax|393131|locus|LmonJ2_020100010658|	tax|393133|locus|Lmon1_020100013424|	tax|401650|locus|LmonH_020100011607|	tax|634178|locus|Lm4b_00131|
tax|169963|locus|lmo0128|	tax|265669|locus|LMOf2365_0146|	tax|267409|locus|LMOf6854_0141|	tax|267410|locus|LMOh7858_0153|	tax|393117|locus|LmonFS_020200012334|	tax|393121|locus|LmonFSL_030200007682|	tax|393121|locus|LmonFSL_030200006935|	tax|393123|locus|LmonocytogFSL_030100002894|	tax|393124|locus|LmonocytogeFSL_020100003796|	tax|393125|locus|LmonoFSL_020200010729|	tax|393126|locus|LmonFR_010100010586|	tax|393127|locus|LmonF1_010100000150|	tax|393128|locus|LmonF6_020100010913|	tax|393130|locus|LmonJ_020100007021|	tax|393131|locus|LmonJ2_020100010663|	tax|393133|locus|Lmon1_020100013419|	tax|401650|locus|LmonH_020100011602|	tax|552536|locus|LMHCC_2509|	tax|634178|locus|Lm4b_00132|
tax|169963|locus|lmo0129|	tax|265669|locus|LMOf2365_0147|	tax|267409|locus|LMOf6854_0142|	tax|267410|locus|LMOh7858_0154|	tax|393117|locus|LmonFS_020200012329|	tax|393121|locus|LmonFSL_030200007687|	tax|393124|locus|LmonocytogeFSL_020100003801|	tax|393125|locus|LmonoFSL_020200010724|	tax|393126|locus|LmonFR_010100010581|	tax|393127|locus|LmonF1_010100000145|	tax|393128|locus|LmonF6_020100010918|	tax|393130|locus|LmonJ_020100007016|	tax|393131|locus|LmonJ2_020100010668|	tax|393133|locus|Lmon1_020100013414|	tax|401650|locus|LmonH_020100011597|	tax|552536|locus|LMHCC_2508|	tax|634178|locus|Lm4b_00133|
tax|169963|locus|lmo0130|	tax|265669|locus|LMOf2365_0148|	tax|267409|locus|LMOf6854_0143|	tax|267410|locus|LMOh7858_0155|	tax|393117|locus|LmonFS_020200012324|	tax|393121|locus|LmonFSL_030200007692|	tax|393123|locus|LmonocytogFSL_030100002874|	tax|393124|locus|LmonocytogeFSL_020100003806|	tax|393125|locus|LmonoFSL_020200010719|	tax|393126|locus|LmonFR_010100010576|	tax|393127|locus|LmonF1_010100000140|	tax|393128|locus|LmonF6_020100010923|	tax|393130|locus|LmonJ_020100007011|	tax|393131|locus|LmonJ2_020100010673|	tax|393133|locus|Lmon1_020100013409|	tax|401650|locus|LmonH_020100011592|	tax|552536|locus|LMHCC_2506|	tax|634178|locus|Lm4b_00134|
tax|169963|locus|lmo0131|	tax|265669|locus|LMOf2365_0149|	tax|267409|locus|LMOf6854_0144|	tax|267410|locus|LMOh7858_0156|	tax|393117|locus|LmonFS_020200012319|	tax|393121|locus|LmonFSL_030200007697|	tax|393123|locus|LmonocytogFSL_030100002869|	tax|393124|locus|LmonocytogeFSL_020100003811|	tax|393125|locus|LmonoFSL_020200010714|	tax|393126|locus|LmonFR_010100010571|	tax|393127|locus|LmonF1_010100000135|	tax|393128|locus|LmonF6_020100010928|	tax|393130|locus|LmonJ_020100007006|	tax|393131|locus|LmonJ2_020100010678|	tax|393133|locus|Lmon1_020100013404|	tax|401650|locus|LmonH_020100011587|	tax|552536|locus|LMHCC_2505|	tax|634178|locus|Lm4b_00135|
tax|169963|locus|lmo0132|	tax|265669|locus|LMOf2365_0150|	tax|267409|locus|LMOf6854_0145|	tax|267410|locus|LMOh7858_0157|	tax|393117|locus|LmonFS_020200012314|	tax|393121|locus|LmonFSL_030200007702|	tax|393123|locus|LmonocytogFSL_030100002864|	tax|393124|locus|LmonocytogeFSL_020100003816|	tax|393125|locus|LmonoFSL_020200010709|	tax|393126|locus|LmonFR_010100010566|	tax|393127|locus|LmonF1_010100000130|	tax|393128|locus|LmonF6_020100010933|	tax|393130|locus|LmonJ_020100007001|	tax|393131|locus|LmonJ2_020100010683|	tax|393133|locus|Lmon1_020100013399|	tax|401650|locus|LmonH_020100011582|	tax|552536|locus|LMHCC_2504|	tax|634178|locus|Lm4b_00136|
tax|169963|locus|lmo0133|	tax|265669|locus|LMOf2365_0151|	tax|267409|locus|LMOf6854_0146|	tax|267410|locus|LMOh7858_0158|	tax|393117|locus|LmonFS_020200012309|	tax|393121|locus|LmonFSL_030200007707|	tax|393123|locus|LmonocytogFSL_030100002859|	tax|393124|locus|LmonocytogeFSL_020100003821|	tax|393125|locus|LmonoFSL_020200010704|	tax|393126|locus|LmonFR_010100010561|	tax|393127|locus|LmonF1_010100000125|	tax|393128|locus|LmonF6_020100010938|	tax|393130|locus|LmonJ_020100006996|	tax|393131|locus|LmonJ2_020100010688|	tax|393133|locus|Lmon1_020100013394|	tax|401650|locus|LmonH_020100011577|	tax|552536|locus|LMHCC_2502|	tax|634178|locus|Lm4b_00137|
tax|169963|locus|lmo0134|	tax|265669|locus|LMOf2365_0152|	tax|267409|locus|LMOf6854_0147|	tax|267410|locus|LMOh7858_0159|	tax|393117|locus|LmonFS_020200012304|	tax|393121|locus|LmonFSL_030200007712|	tax|393123|locus|LmonocytogFSL_030100002854|	tax|393124|locus|LmonocytogeFSL_020100003826|	tax|393125|locus|LmonoFSL_020200010699|	tax|393126|locus|LmonFR_010100010556|	tax|393127|locus|LmonF1_010100000120|	tax|393128|locus|LmonF6_020100010943|	tax|393130|locus|LmonJ_020100006991|	tax|393131|locus|LmonJ2_020100010693|	tax|393133|locus|Lmon1_020100013389|	tax|401650|locus|LmonH_020100011572|	tax|552536|locus|LMHCC_2501|	tax|634178|locus|Lm4b_00138|
tax|169963|locus|lmo0135|	tax|265669|locus|LMOf2365_0153|	tax|267409|locus|LMOf6854_0148|	tax|267410|locus|LMOh7858_0160|	tax|393117|locus|LmonFS_020200012299|	tax|393121|locus|LmonFSL_030200007717|	tax|393123|locus|LmonocytogFSL_030100002849|	tax|393124|locus|LmonocytogeFSL_020100003831|	tax|393125|locus|LmonoFSL_020200010694|	tax|393126|locus|LmonFR_010100010551|	tax|393127|locus|LmonF1_010100000115|	tax|393128|locus|LmonF6_020100010948|	tax|393130|locus|LmonJ_020100006986|	tax|393131|locus|LmonJ2_020100010698|	tax|393133|locus|Lmon1_020100013384|	tax|401650|locus|LmonH_020100011567|	tax|552536|locus|LMHCC_2500|	tax|634178|locus|Lm4b_00139|
tax|169963|locus|lmo0136|	tax|169963|locus|lmo2195|	tax|265669|locus|LMOf2365_2228|	tax|265669|locus|LMOf2365_0154|	tax|267409|locus|LMOf6854_0149|	tax|267409|locus|LMOf6854_2259|	tax|267410|locus|LMOh7858_2329|	tax|267410|locus|LMOh7858_0161|	tax|393117|locus|LmonFS_020200008748|	tax|393117|locus|LmonFS_020200012294|	tax|393121|locus|LmonFSL_030200007722|	tax|393121|locus|LmonFSL_030200003287|	tax|393123|locus|LmonocytogFSL_030100002844|	tax|393123|locus|LmonocytogFSL_030100007353|	tax|393124|locus|LmonocytogeFSL_020100003836|	tax|393124|locus|LmonocytogeFSL_020100000530|	tax|393125|locus|LmonoFSL_020200010689|	tax|393125|locus|LmonoFSL_020200008515|	tax|393126|locus|LmonFR_010100000550|	tax|393126|locus|LmonFR_010100010546|	tax|393127|locus|LmonF1_010100000110|	tax|393127|locus|LmonF1_010100004258|	tax|393128|locus|LmonF6_020100008146|	tax|393128|locus|LmonF6_020100010953|	tax|393130|locus|LmonJ_020100004804|	tax|393130|locus|LmonJ_020100006981|	tax|393131|locus|LmonJ2_020100008166|	tax|393131|locus|LmonJ2_020100010703|	tax|393133|locus|Lmon1_020100013379|	tax|393133|locus|Lmon1_020100008417|	tax|401650|locus|LmonH_020100004652|	tax|401650|locus|LmonH_020100011562|	tax|552536|locus|LMHCC_0347|	tax|552536|locus|LMHCC_2499|	tax|634178|locus|Lm4b_00140|	tax|634178|locus|Lm4b_02222|
tax|169963|locus|lmo0137|	tax|265669|locus|LMOf2365_0155|	tax|267409|locus|LMOf6854_0150|	tax|267410|locus|LMOh7858_0162|	tax|393117|locus|LmonFS_020200012289|	tax|393121|locus|LmonFSL_030200007727|	tax|393123|locus|LmonocytogFSL_030100002839|	tax|393124|locus|LmonocytogeFSL_020100003841|	tax|393125|locus|LmonoFSL_020200010684|	tax|393126|locus|LmonFR_010100010541|	tax|393127|locus|LmonF1_010100000105|	tax|393128|locus|LmonF6_020100010958|	tax|393130|locus|LmonJ_020100006976|	tax|393131|locus|LmonJ2_020100010708|	tax|393133|locus|Lmon1_020100013374|	tax|401650|locus|LmonH_020100011557|	tax|552536|locus|LMHCC_2498|	tax|634178|locus|Lm4b_00141|
tax|169963|locus|lmo0138|	tax|169963|locus|lmo0335|	tax|265669|locus|LMOf2365_0352|	tax|265669|locus|LMOf2365_0831|	tax|265669|locus|LMOf2365_0156|	tax|267409|locus|LMOf6854_0370|	tax|267409|locus|LMOf6854_0859|	tax|267409|locus|LMOf6854_0502|	tax|267409|locus|LMOf6854_0151|	tax|267410|locus|LMOh7858_0163|	tax|267410|locus|LMOh7858_1186|	tax|267410|locus|LMOh7858_0372|	tax|393117|locus|LmonFS_020200014719|	tax|393117|locus|LmonFS_020200011834|	tax|393117|locus|LmonFS_020200000640|	tax|393117|locus|LmonFS_020200012284|	tax|393117|locus|LmonFS_020200002080|	tax|393121|locus|LmonFSL_030200015283|	tax|393121|locus|LmonFSL_030200007732|	tax|393121|locus|LmonFSL_030200004651|	tax|393123|locus|LmonocytogFSL_030100002834|	tax|393123|locus|LmonocytogFSL_030100004051|	tax|393123|locus|LmonocytogFSL_030100003791|	tax|393124|locus|LmonocytogeFSL_020100003846|	tax|393124|locus|LmonocytogeFSL_020100014454|	tax|393125|locus|LmonoFSL_020200010869|	tax|393125|locus|LmonoFSL_020200010679|	tax|393125|locus|LmonoFSL_020200006856|	tax|393125|locus|LmonoFSL_020200014690|	tax|393126|locus|LmonFR_010100007614|	tax|393126|locus|LmonFR_010100010536|	tax|393127|locus|LmonF1_010100003603|	tax|393127|locus|LmonF1_010100000100|	tax|393128|locus|LmonF6_020100012569|	tax|393128|locus|LmonF6_020100001795|	tax|393128|locus|LmonF6_020100010963|	tax|393128|locus|LmonF6_020100014855|	tax|393130|locus|LmonJ_020100012279|	tax|393130|locus|LmonJ_020100006971|	tax|393130|locus|LmonJ_020100015342|	tax|393130|locus|LmonJ_020100004335|	tax|393131|locus|LmonJ2_020100001790|	tax|393131|locus|LmonJ2_020100014942|	tax|393131|locus|LmonJ2_020100015037|	tax|393131|locus|LmonJ2_020100010713|	tax|393133|locus|Lmon1_020100002180|	tax|393133|locus|Lmon1_020100013369|	tax|393133|locus|Lmon1_020100010805|	tax|401650|locus|LmonH_020100012267|	tax|401650|locus|LmonH_020100013176|
tax|169963|locus|lmo0141|	tax|265669|locus|LMOf2365_0159|	tax|267410|locus|LMOh7858_0168|	tax|393117|locus|LmonFS_020200012264|	tax|393124|locus|LmonocytogeFSL_020100003881|	tax|393126|locus|LmonFR_010100010521|	tax|393127|locus|LmonF1_010100000060|	tax|401650|locus|LmonH_020100011172|	tax|552536|locus|LMHCC_2493|	tax|634178|locus|Lm4b_00145|
tax|169963|locus|lmo0142|	tax|169963|locus|lmo0148|	tax|267409|locus|LMOf6854_0156|	tax|267410|locus|LMOh7858_0174|	tax|267410|locus|LMOh7858_0172|	tax|393121|locus|LmonFSL_030200007747|	tax|393124|locus|LmonocytogeFSL_020100004395|	tax|393124|locus|LmonocytogeFSL_020100003886|	tax|393124|locus|LmonocytogeFSL_020100003871|	tax|393125|locus|LmonoFSL_020200010664|	tax|393126|locus|LmonFR_010100010516|	tax|393126|locus|LmonFR_010100014924|	tax|393127|locus|LmonF1_010100000070|	tax|393127|locus|LmonF1_010100000055|	tax|393128|locus|LmonF6_020100010983|	tax|393130|locus|LmonJ_020100006951|	tax|393131|locus|LmonJ2_020100010733|	tax|393133|locus|Lmon1_020100013349|	tax|552536|locus|LMHCC_1156|	tax|552536|locus|LMHCC_2488|	tax|552536|locus|LMHCC_2489|	tax|634178|locus|Lm4b_00151b|	tax|634178|locus|Lm4b_00149|
tax|169963|locus|lmo0143|	tax|393126|locus|LmonFR_010100010511|	tax|265669|locus|LMOf2365_0166|	tax|267409|locus|LMOf6854_0160|	tax|393117|locus|LmonFS_020200012229|	tax|393123|locus|LmonocytogFSL_030100002804|	tax|393128|locus|LmonF6_020100011008|	tax|393130|locus|LmonJ_020100006926|	tax|393131|locus|LmonJ2_020100010758|	tax|393133|locus|Lmon1_020100013324|	tax|401650|locus|LmonH_020100011207|
tax|169963|locus|lmo0144|	tax|265669|locus|LMOf2365_0160|	tax|267410|locus|LMOh7858_0169|	tax|393117|locus|LmonFS_020200012259|	tax|393126|locus|LmonFR_010100010506|	tax|401650|locus|LmonH_020100011177|	tax|552536|locus|LMHCC_2492|	tax|634178|locus|Lm4b_00146|
tax|169963|locus|lmo0145|	tax|393123|locus|LmonocytogFSL_030100002824|	tax|393124|locus|LmonocytogeFSL_020100003856|	tax|393126|locus|LmonFR_010100010501|	tax|265669|locus|LMOf2365_0161|	tax|267410|locus|LMOh7858_0170|	tax|393117|locus|LmonFS_020200012254|	tax|401650|locus|LmonH_020100011182|	tax|552536|locus|LMHCC_2491|	tax|634178|locus|Lm4b_00147|	tax|393127|locus|LmonF1_010100000085|
tax|169963|locus|lmo0146|	tax|265669|locus|LMOf2365_0162|	tax|267410|locus|LMOh7858_0171|	tax|393117|locus|LmonFS_020200012249|	tax|393123|locus|LmonocytogFSL_030100002819|	tax|393124|locus|LmonocytogeFSL_020100003861|	tax|393126|locus|LmonFR_010100010496|	tax|393127|locus|LmonF1_010100000080|	tax|401650|locus|LmonH_020100011187|	tax|552536|locus|LMHCC_2490|	tax|634178|locus|Lm4b_00148|
tax|169963|locus|lmo0147|	tax|267409|locus|LMOf6854_0155|	tax|393123|locus|LmonocytogFSL_030100012377|	tax|393124|locus|LmonocytogeFSL_020100003866|	tax|393126|locus|LmonFR_010100014929|	tax|393127|locus|LmonF1_010100000075|	tax|393128|locus|LmonF6_020100010978|	tax|393130|locus|LmonJ_020100006956|	tax|393131|locus|LmonJ2_020100010728|	tax|393133|locus|Lmon1_020100013354|
tax|169963|locus|lmo0149|	tax|169963|locus|lmo0140|	tax|265669|locus|LMOf2365_0513|	tax|267409|locus|LMOf6854_0157|	tax|267410|locus|LMOh7858_0543|	tax|267410|locus|LMOh7858_0167|	tax|393121|locus|LmonFSL_030200007742|	tax|393124|locus|LmonocytogeFSL_020100003876|	tax|393125|locus|LmonoFSL_020200010669|	tax|393126|locus|LmonFR_010100014919|	tax|393126|locus|LmonFR_010100010526|	tax|393127|locus|LmonF1_010100000065|	tax|393128|locus|LmonF6_020100010973|	tax|393128|locus|LmonF6_020100010988|	tax|393130|locus|LmonJ_020100006961|	tax|393130|locus|LmonJ_020100006946|	tax|393131|locus|LmonJ2_020100010738|	tax|393131|locus|LmonJ2_020100010723|	tax|393133|locus|Lmon1_020100013344|	tax|393133|locus|Lmon1_020100013359|	tax|401650|locus|LmonH_020100011167|	tax|401650|locus|LmonH_020100012447|	tax|552536|locus|LMHCC_2494|	tax|552536|locus|LMHCC_2156|	tax|634178|locus|Lm4b_00506|	tax|634178|locus|Lm4b_00144|	tax|267409|locus|LMOf6854_0154|	tax|267410|locus|LMOh7858_0173|	tax|393124|locus|LmonocytogeFSL_020100011346|
tax|169963|locus|lmo0150|	tax|393126|locus|LmonFR_010100014914|
tax|169963|locus|lmo0151|	tax|393126|locus|LmonFR_010100014909|
tax|169963|locus|lmo0152|	tax|169963|locus|lmo2196|	tax|169963|locus|lmo2569|	tax|265669|locus|LMOf2365_2542|	tax|265669|locus|LMOf2365_0167|	tax|265669|locus|LMOf2365_2229|	tax|267409|locus|LMOf6854_2629|	tax|267409|locus|LMOf6854_2260|	tax|267409|locus|LMOf6854_0161|	tax|267410|locus|LMOh7858_2330|	tax|267410|locus|LMOh7858_2720|	tax|267410|locus|LMOh7858_0175|	tax|393117|locus|LmonFS_020200008743|	tax|393117|locus|LmonFS_020200014251|	tax|393117|locus|LmonFS_020200012224|	tax|393121|locus|LmonFSL_030200003282|	tax|393121|locus|LmonFSL_030200013691|	tax|393121|locus|LmonFSL_030200007752|	tax|393123|locus|LmonocytogFSL_030100002799|	tax|393123|locus|LmonocytogFSL_030100007358|	tax|393123|locus|LmonocytogFSL_030100005141|	tax|393124|locus|LmonocytogeFSL_020100013788|	tax|393124|locus|LmonocytogeFSL_020100000525|	tax|393124|locus|LmonocytogeFSL_020100003901|	tax|393125|locus|LmonoFSL_020200014245|	tax|393125|locus|LmonoFSL_020200008520|	tax|393125|locus|LmonoFSL_020200010659|	tax|393126|locus|LmonFR_010100014233|	tax|393126|locus|LmonFR_010100014904|	tax|393126|locus|LmonFR_010100000545|	tax|393127|locus|LmonF1_010100000040|	tax|393127|locus|LmonF1_010100004263|	tax|393127|locus|LmonF1_010100012729|	tax|393128|locus|LmonF6_020100013756|	tax|393128|locus|LmonF6_020100008151|	tax|393128|locus|LmonF6_020100011013|	tax|393130|locus|LmonJ_020100014226|	tax|393130|locus|LmonJ_020100006921|	tax|393130|locus|LmonJ_020100004799|	tax|393131|locus|LmonJ2_020100010763|	tax|393131|locus|LmonJ2_020100008171|	tax|393131|locus|LmonJ2_020100013466|	tax|393133|locus|Lmon1_020100008412|	tax|393133|locus|Lmon1_020100013319|	tax|393133|locus|Lmon1_020100006588|	tax|401650|locus|LmonH_020100004647|	tax|401650|locus|LmonH_020100011212|	tax|401650|locus|LmonH_020100007149|	tax|552536|locus|LMHCC_0025|	tax|552536|locus|LMHCC_0346|
tax|169963|locus|lmo0157|	tax|265669|locus|LMOf2365_0172|	tax|267409|locus|LMOf6854_0166|	tax|267410|locus|LMOh7858_0180|	tax|393117|locus|LmonFS_020200012199|	tax|393121|locus|LmonFSL_030200007777|	tax|393123|locus|LmonocytogFSL_030100002774|	tax|393124|locus|LmonocytogeFSL_020100003926|	tax|393125|locus|LmonoFSL_020200010634|	tax|393126|locus|LmonFR_010100014879|	tax|393127|locus|LmonF1_010100000015|	tax|393128|locus|LmonF6_020100011038|	tax|393130|locus|LmonJ_020100006896|	tax|393131|locus|LmonJ2_020100010788|	tax|393133|locus|Lmon1_020100013294|	tax|401650|locus|LmonH_020100011237|	tax|552536|locus|LMHCC_2482|	tax|634178|locus|Lm4b_00157|
tax|169963|locus|lmo0159|	tax|169963|locus|lmo0160|	tax|265669|locus|LMOf2365_0175|	tax|265669|locus|LMOf2365_0174|	tax|267409|locus|LMOf6854_0168|	tax|267409|locus|LMOf6854_0169|	tax|267410|locus|LMOh7858_0183|	tax|267410|locus|LMOh7858_0182|	tax|393117|locus|LmonFS_020200012184|	tax|393117|locus|LmonFS_020200012189|	tax|393121|locus|LmonFSL_030200007787|	tax|393121|locus|LmonFSL_030200007792|	tax|393123|locus|LmonocytogFSL_030100002764|	tax|393123|locus|LmonocytogFSL_030100002759|	tax|393124|locus|LmonocytogeFSL_020100014295|	tax|393124|locus|LmonocytogeFSL_020100014300|	tax|393124|locus|LmonocytogeFSL_020100003936|	tax|393125|locus|LmonoFSL_020200010624|	tax|393125|locus|LmonoFSL_020200010619|	tax|393126|locus|LmonFR_010100014869|	tax|393126|locus|LmonFR_010100014864|	tax|393127|locus|LmonF1_010100014431|	tax|393127|locus|LmonF1_010100000005|	tax|393127|locus|LmonF1_010100014436|	tax|393128|locus|LmonF6_020100011048|	tax|393128|locus|LmonF6_020100011053|	tax|393130|locus|LmonJ_020100006886|	tax|393130|locus|LmonJ_020100006881|	tax|393131|locus|LmonJ2_020100010803|	tax|393131|locus|LmonJ2_020100010798|	tax|393133|locus|Lmon1_020100013284|	tax|393133|locus|Lmon1_020100013279|	tax|401650|locus|LmonH_020100011247|	tax|401650|locus|LmonH_020100011252|	tax|552536|locus|LMHCC_2479|	tax|552536|locus|LMHCC_2480|	tax|634178|locus|Lm4b_00159|
tax|169963|locus|lmo0161|	tax|265669|locus|LMOf2365_0176|	tax|267409|locus|LMOf6854_0170|	tax|267410|locus|LMOh7858_0184|	tax|393117|locus|LmonFS_020200012169|	tax|393121|locus|LmonFSL_030200007797|	tax|393123|locus|LmonocytogFSL_030100002754|	tax|393124|locus|LmonocytogeFSL_020100014290|	tax|393125|locus|LmonoFSL_020200010614|	tax|393126|locus|LmonFR_010100014859|	tax|393127|locus|LmonF1_010100014441|	tax|393128|locus|LmonF6_020100011058|	tax|393130|locus|LmonJ_020100006876|	tax|393131|locus|LmonJ2_020100010808|	tax|393133|locus|Lmon1_020100013274|	tax|401650|locus|LmonH_020100011257|	tax|552536|locus|LMHCC_2478|	tax|634178|locus|Lm4b_00162|
tax|169963|locus|lmo0162|	tax|265669|locus|LMOf2365_0177|	tax|267409|locus|LMOf6854_0171|	tax|267410|locus|LMOh7858_0185|	tax|393117|locus|LmonFS_020200012164|	tax|393121|locus|LmonFSL_030200007802|	tax|393123|locus|LmonocytogFSL_030100002749|	tax|393124|locus|LmonocytogeFSL_020100014285|	tax|393125|locus|LmonoFSL_020200010609|	tax|393126|locus|LmonFR_010100014854|	tax|393127|locus|LmonF1_010100014446|	tax|393128|locus|LmonF6_020100011063|	tax|393130|locus|LmonJ_020100006871|	tax|393131|locus|LmonJ2_020100010813|	tax|393133|locus|Lmon1_020100013269|	tax|401650|locus|LmonH_020100011262|	tax|552536|locus|LMHCC_2477|	tax|634178|locus|Lm4b_00163|
tax|169963|locus|lmo0163|	tax|265669|locus|LMOf2365_0178|	tax|267409|locus|LMOf6854_0172|	tax|267410|locus|LMOh7858_0186|	tax|393117|locus|LmonFS_020200012159|	tax|393121|locus|LmonFSL_030200007807|	tax|393123|locus|LmonocytogFSL_030100002744|	tax|393124|locus|LmonocytogeFSL_020100014280|	tax|393125|locus|LmonoFSL_020200010604|	tax|393126|locus|LmonFR_010100014849|	tax|393127|locus|LmonF1_010100014451|	tax|393128|locus|LmonF6_020100011068|	tax|393130|locus|LmonJ_020100006866|	tax|393131|locus|LmonJ2_020100010818|	tax|393133|locus|Lmon1_020100013264|	tax|401650|locus|LmonH_020100011267|	tax|552536|locus|LMHCC_2476|	tax|634178|locus|Lm4b_00164|
tax|169963|locus|lmo0164|	tax|265669|locus|LMOf2365_0179|	tax|267409|locus|LMOf6854_0173|	tax|267410|locus|LMOh7858_0187|	tax|393117|locus|LmonFS_020200012154|	tax|393121|locus|LmonFSL_030200007812|	tax|393123|locus|LmonocytogFSL_030100002739|	tax|393124|locus|LmonocytogeFSL_020100014275|	tax|393125|locus|LmonoFSL_020200010599|	tax|393126|locus|LmonFR_010100014844|	tax|393127|locus|LmonF1_010100014456|	tax|393128|locus|LmonF6_020100011073|	tax|393130|locus|LmonJ_020100006861|	tax|393131|locus|LmonJ2_020100010823|	tax|393133|locus|Lmon1_020100013259|	tax|401650|locus|LmonH_020100011272|	tax|552536|locus|LMHCC_2475|	tax|634178|locus|Lm4b_00165|
tax|169963|locus|lmo0165|	tax|265669|locus|LMOf2365_0180|	tax|267409|locus|LMOf6854_0174|	tax|267410|locus|LMOh7858_0188|	tax|393117|locus|LmonFS_020200012149|	tax|393121|locus|LmonFSL_030200007817|	tax|393123|locus|LmonocytogFSL_030100002734|	tax|393124|locus|LmonocytogeFSL_020100014270|	tax|393125|locus|LmonoFSL_020200010594|	tax|393126|locus|LmonFR_010100014839|	tax|393127|locus|LmonF1_010100014461|	tax|393128|locus|LmonF6_020100011078|	tax|393130|locus|LmonJ_020100006856|	tax|393131|locus|LmonJ2_020100010828|	tax|393133|locus|Lmon1_020100013254|	tax|401650|locus|LmonH_020100011277|	tax|552536|locus|LMHCC_2474|	tax|634178|locus|Lm4b_00166|
tax|169963|locus|lmo0166|	tax|265669|locus|LMOf2365_0181|	tax|267409|locus|LMOf6854_0175|	tax|267410|locus|LMOh7858_0189|	tax|393117|locus|LmonFS_020200012144|	tax|393121|locus|LmonFSL_030200007822|	tax|393123|locus|LmonocytogFSL_030100002729|	tax|393124|locus|LmonocytogeFSL_020100014265|	tax|393125|locus|LmonoFSL_020200010589|	tax|393126|locus|LmonFR_010100014834|	tax|393127|locus|LmonF1_010100014466|	tax|393128|locus|LmonF6_020100011083|	tax|393130|locus|LmonJ_020100006851|	tax|393131|locus|LmonJ2_020100010833|	tax|393133|locus|Lmon1_020100013249|	tax|401650|locus|LmonH_020100011282|	tax|552536|locus|LMHCC_2473|	tax|634178|locus|Lm4b_00167|
tax|169963|locus|lmo0167|	tax|265669|locus|LMOf2365_0182|	tax|267409|locus|LMOf6854_0176|	tax|267410|locus|LMOh7858_0190|	tax|393117|locus|LmonFS_020200012139|	tax|393121|locus|LmonFSL_030200007827|	tax|393123|locus|LmonocytogFSL_030100002724|	tax|393124|locus|LmonocytogeFSL_020100014260|	tax|393125|locus|LmonoFSL_020200010584|	tax|393126|locus|LmonFR_010100014829|	tax|393127|locus|LmonF1_010100014471|	tax|393128|locus|LmonF6_020100011088|	tax|393130|locus|LmonJ_020100006846|	tax|393131|locus|LmonJ2_020100010838|	tax|393133|locus|Lmon1_020100013244|	tax|401650|locus|LmonH_020100011287|	tax|552536|locus|LMHCC_2472|	tax|634178|locus|Lm4b_00168|
tax|169963|locus|lmo0168|	tax|265669|locus|LMOf2365_0183|	tax|267409|locus|LMOf6854_0177|	tax|267410|locus|LMOh7858_0191|	tax|393117|locus|LmonFS_020200012134|	tax|393121|locus|LmonFSL_030200007832|	tax|393123|locus|LmonocytogFSL_030100002719|	tax|393124|locus|LmonocytogeFSL_020100014255|	tax|393125|locus|LmonoFSL_020200010579|	tax|393126|locus|LmonFR_010100014824|	tax|393127|locus|LmonF1_010100014476|	tax|393128|locus|LmonF6_020100011093|	tax|393130|locus|LmonJ_020100006841|	tax|393131|locus|LmonJ2_020100010843|	tax|393133|locus|Lmon1_020100013239|	tax|401650|locus|LmonH_020100011292|	tax|552536|locus|LMHCC_2471|	tax|634178|locus|Lm4b_00169|
tax|169963|locus|lmo0169|	tax|169963|locus|lmo0424|	tax|169963|locus|lmo0176|	tax|265669|locus|LMOf2365_0184|	tax|265669|locus|LMOf2365_0187|	tax|265669|locus|LMOf2365_0440|	tax|267409|locus|LMOf6854_0459|	tax|267409|locus|LMOf6854_0185|	tax|267409|locus|LMOf6854_0178|	tax|267410|locus|LMOh7858_0468|	tax|267410|locus|LMOh7858_0195|	tax|267410|locus|LMOh7858_0192|	tax|393117|locus|LmonFS_020200012129|	tax|393117|locus|LmonFS_020200012114|	tax|393117|locus|LmonFS_020200011369|	tax|393121|locus|LmonFSL_030200007837|	tax|393121|locus|LmonFSL_030200015393|	tax|393121|locus|LmonFSL_030200007852|	tax|393123|locus|LmonocytogFSL_030100002699|	tax|393123|locus|LmonocytogFSL_030100002714|	tax|393123|locus|LmonocytogFSL_030100003496|	tax|393124|locus|LmonocytogeFSL_020100010846|	tax|393124|locus|LmonocytogeFSL_020100014250|	tax|393124|locus|LmonocytogeFSL_020100012473|	tax|393125|locus|LmonoFSL_020200013810|	tax|393125|locus|LmonoFSL_020200010559|	tax|393125|locus|LmonoFSL_020200010574|	tax|393126|locus|LmonFR_010100013512|	tax|393126|locus|LmonFR_010100007139|	tax|393126|locus|LmonFR_010100014819|	tax|393127|locus|LmonF1_010100014481|	tax|393127|locus|LmonF1_010100012164|	tax|393127|locus|LmonF1_010100010074|	tax|393128|locus|LmonF6_020100012774|	tax|393128|locus|LmonF6_020100014361|	tax|393128|locus|LmonF6_020100011098|	tax|393130|locus|LmonJ_020100012484|	tax|393130|locus|LmonJ_020100014533|	tax|393130|locus|LmonJ_020100006836|	tax|393131|locus|LmonJ2_020100012754|	tax|393131|locus|LmonJ2_020100013893|	tax|393131|locus|LmonJ2_020100010848|	tax|393133|locus|Lmon1_020100014306|	tax|393133|locus|Lmon1_020100004442|	tax|393133|locus|Lmon1_020100013234|	tax|401650|locus|LmonH_020100011312|	tax|401650|locus|LmonH_020100011297|	tax|401650|locus|LmonH_020100009848|	tax|552536|locus|LMHCC_2215|	tax|552536|locus|LMHCC_2467|
tax|169963|locus|lmo0170|	tax|265669|locus|LMOf2365_0185|	tax|267409|locus|LMOf6854_0179|	tax|267410|locus|LMOh7858_0193|	tax|393117|locus|LmonFS_020200012124|	tax|393121|locus|LmonFSL_030200007842|	tax|393123|locus|LmonocytogFSL_030100002709|	tax|393124|locus|LmonocytogeFSL_020100014245|	tax|393125|locus|LmonoFSL_020200010569|	tax|393126|locus|LmonFR_010100014814|	tax|393127|locus|LmonF1_010100014486|	tax|393128|locus|LmonF6_020100011103|	tax|393130|locus|LmonJ_020100006831|	tax|393131|locus|LmonJ2_020100010853|	tax|393133|locus|Lmon1_020100013229|	tax|401650|locus|LmonH_020100011302|	tax|552536|locus|LMHCC_2469|	tax|634178|locus|Lm4b_00171|
tax|169963|locus|lmo0171|	tax|267409|locus|LMOf6854_0180|	tax|393124|locus|LmonocytogeFSL_020100014240|	tax|393126|locus|LmonFR_010100014809|	tax|393127|locus|LmonF1_010100014491|	tax|393128|locus|LmonF6_020100011108|	tax|393130|locus|LmonJ_020100006826|	tax|393131|locus|LmonJ2_020100010858|	tax|393133|locus|Lmon1_020100013224|
tax|169963|locus|lmo0175|	tax|265669|locus|LMOf2365_0186|	tax|267409|locus|LMOf6854_0184|	tax|267410|locus|LMOh7858_0194|	tax|393117|locus|LmonFS_020200012119|	tax|393121|locus|LmonFSL_030200007847|	tax|393123|locus|LmonocytogFSL_030100002704|	tax|393124|locus|LmonocytogeFSL_020100012468|	tax|393125|locus|LmonoFSL_020200010564|	tax|393126|locus|LmonFR_010100013517|	tax|393127|locus|LmonF1_010100012169|	tax|393128|locus|LmonF6_020100014366|	tax|393130|locus|LmonJ_020100014538|	tax|393131|locus|LmonJ2_020100013888|	tax|393133|locus|Lmon1_020100014301|	tax|401650|locus|LmonH_020100011307|	tax|552536|locus|LMHCC_2468|	tax|634178|locus|Lm4b_00172|
tax|169963|locus|lmo0177|	tax|265669|locus|LMOf2365_0188|	tax|267409|locus|LMOf6854_0186|	tax|267410|locus|LMOh7858_0196|	tax|393117|locus|LmonFS_020200012109|	tax|393121|locus|LmonFSL_030200007857|	tax|393123|locus|LmonocytogFSL_030100002694|	tax|393124|locus|LmonocytogeFSL_020100012478|	tax|393125|locus|LmonoFSL_020200010554|	tax|393126|locus|LmonFR_010100013507|	tax|393127|locus|LmonF1_010100012159|	tax|393128|locus|LmonF6_020100014356|	tax|393130|locus|LmonJ_020100014528|	tax|393131|locus|LmonJ2_020100013898|	tax|393133|locus|Lmon1_020100014311|	tax|401650|locus|LmonH_020100011317|	tax|552536|locus|LMHCC_2466|	tax|634178|locus|Lm4b_00174|
tax|169963|locus|lmo0178|	tax|265669|locus|LMOf2365_0189|	tax|267409|locus|LMOf6854_0187|	tax|267410|locus|LMOh7858_0197|	tax|393117|locus|LmonFS_020200012104|	tax|393121|locus|LmonFSL_030200007862|	tax|393123|locus|LmonocytogFSL_030100002689|	tax|393124|locus|LmonocytogeFSL_020100012483|	tax|393125|locus|LmonoFSL_020200010549|	tax|393126|locus|LmonFR_010100013502|	tax|393127|locus|LmonF1_010100012154|	tax|393128|locus|LmonF6_020100014351|	tax|393130|locus|LmonJ_020100014523|	tax|393131|locus|LmonJ2_020100013903|	tax|393133|locus|Lmon1_020100014316|	tax|401650|locus|LmonH_020100011322|	tax|552536|locus|LMHCC_2465|	tax|634178|locus|Lm4b_00175|
tax|169963|locus|lmo0181|	tax|265669|locus|LMOf2365_0192|	tax|267409|locus|LMOf6854_0190|	tax|267410|locus|LMOh7858_0201|	tax|393117|locus|LmonFS_020200012089|	tax|393121|locus|LmonFSL_030200007877|	tax|393123|locus|LmonocytogFSL_030100002674|	tax|393124|locus|LmonocytogeFSL_020100012498|	tax|393125|locus|LmonoFSL_020200010534|	tax|393126|locus|LmonFR_010100013487|	tax|393127|locus|LmonF1_010100012139|	tax|393128|locus|LmonF6_020100014336|	tax|393130|locus|LmonJ_020100014508|	tax|393131|locus|LmonJ2_020100013918|	tax|393133|locus|Lmon1_020100014331|	tax|401650|locus|LmonH_020100011337|	tax|552536|locus|LMHCC_2462|	tax|634178|locus|Lm4b_00178|
tax|169963|locus|lmo0182|	tax|265669|locus|LMOf2365_0193|	tax|267409|locus|LMOf6854_0191|	tax|267410|locus|LMOh7858_0202|	tax|393117|locus|LmonFS_020200012084|	tax|393121|locus|LmonFSL_030200007882|	tax|393123|locus|LmonocytogFSL_030100002669|	tax|393124|locus|LmonocytogeFSL_020100012503|	tax|393125|locus|LmonoFSL_020200010529|	tax|393126|locus|LmonFR_010100013482|	tax|393127|locus|LmonF1_010100012134|	tax|393128|locus|LmonF6_020100014331|	tax|393130|locus|LmonJ_020100014503|	tax|393131|locus|LmonJ2_020100013923|	tax|393133|locus|Lmon1_020100014336|	tax|401650|locus|LmonH_020100011342|	tax|552536|locus|LMHCC_2461|	tax|634178|locus|Lm4b_00179|
tax|169963|locus|lmo0183|	tax|265669|locus|LMOf2365_0194|	tax|267409|locus|LMOf6854_0192|	tax|267410|locus|LMOh7858_0203|	tax|393117|locus|LmonFS_020200012079|	tax|393121|locus|LmonFSL_030200007887|	tax|393123|locus|LmonocytogFSL_030100002664|	tax|393124|locus|LmonocytogeFSL_020100012508|	tax|393125|locus|LmonoFSL_020200010524|	tax|393126|locus|LmonFR_010100013477|	tax|393127|locus|LmonF1_010100012129|	tax|393128|locus|LmonF6_020100014326|	tax|393130|locus|LmonJ_020100014498|	tax|393131|locus|LmonJ2_020100013928|	tax|393133|locus|Lmon1_020100014341|	tax|401650|locus|LmonH_020100011347|	tax|552536|locus|LMHCC_2460|	tax|634178|locus|Lm4b_00180|
tax|169963|locus|lmo0185|	tax|265669|locus|LMOf2365_0196|	tax|267409|locus|LMOf6854_0194|	tax|267410|locus|LMOh7858_0205|	tax|393117|locus|LmonFS_020200012069|	tax|393121|locus|LmonFSL_030200007897|	tax|393123|locus|LmonocytogFSL_030100002654|	tax|393124|locus|LmonocytogeFSL_020100012518|	tax|393125|locus|LmonoFSL_020200010514|	tax|393126|locus|LmonFR_010100013467|	tax|393127|locus|LmonF1_010100012119|	tax|393128|locus|LmonF6_020100014316|	tax|393130|locus|LmonJ_020100014488|	tax|393131|locus|LmonJ2_020100013938|	tax|393133|locus|Lmon1_020100014156|	tax|401650|locus|LmonH_020100011357|	tax|552536|locus|LMHCC_2458|	tax|634178|locus|Lm4b_00182|
tax|169963|locus|lmo0186|	tax|265669|locus|LMOf2365_0197|	tax|267409|locus|LMOf6854_0195|	tax|267410|locus|LMOh7858_0206|	tax|393117|locus|LmonFS_020200012064|	tax|393121|locus|LmonFSL_030200007902|	tax|393123|locus|LmonocytogFSL_030100002649|	tax|393124|locus|LmonocytogeFSL_020100012523|	tax|393125|locus|LmonoFSL_020200010509|	tax|393126|locus|LmonFR_010100013462|	tax|393127|locus|LmonF1_010100012114|	tax|393128|locus|LmonF6_020100014311|	tax|393130|locus|LmonJ_020100014483|	tax|393131|locus|LmonJ2_020100013943|	tax|393133|locus|Lmon1_020100014151|	tax|401650|locus|LmonH_020100011362|	tax|552536|locus|LMHCC_2457|	tax|634178|locus|Lm4b_00183|
tax|169963|locus|lmo0187|	tax|265669|locus|LMOf2365_0198|	tax|267409|locus|LMOf6854_0196|	tax|267410|locus|LMOh7858_0207|	tax|393117|locus|LmonFS_020200012059|	tax|393121|locus|LmonFSL_030200007907|	tax|393123|locus|LmonocytogFSL_030100002644|	tax|393124|locus|LmonocytogeFSL_020100012528|	tax|393125|locus|LmonoFSL_020200010504|	tax|393126|locus|LmonFR_010100013457|	tax|393127|locus|LmonF1_010100012109|	tax|393128|locus|LmonF6_020100014306|	tax|393130|locus|LmonJ_020100014478|	tax|393131|locus|LmonJ2_020100013948|	tax|393133|locus|Lmon1_020100014146|	tax|401650|locus|LmonH_020100011367|	tax|552536|locus|LMHCC_2456|	tax|634178|locus|Lm4b_00184|
tax|169963|locus|lmo0188|	tax|265669|locus|LMOf2365_0199|	tax|267409|locus|LMOf6854_0197|	tax|267410|locus|LMOh7858_0208|	tax|393117|locus|LmonFS_020200012054|	tax|393121|locus|LmonFSL_030200007912|	tax|393123|locus|LmonocytogFSL_030100002639|	tax|393124|locus|LmonocytogeFSL_020100012533|	tax|393125|locus|LmonoFSL_020200010499|	tax|393126|locus|LmonFR_010100013452|	tax|393127|locus|LmonF1_010100012104|	tax|393128|locus|LmonF6_020100014301|	tax|393130|locus|LmonJ_020100014473|	tax|393131|locus|LmonJ2_020100013953|	tax|393133|locus|Lmon1_020100014141|	tax|401650|locus|LmonH_020100011372|	tax|552536|locus|LMHCC_2455|	tax|634178|locus|Lm4b_00185|
tax|169963|locus|lmo0189|	tax|265669|locus|LMOf2365_0200|	tax|267409|locus|LMOf6854_0198|	tax|267410|locus|LMOh7858_0209|	tax|393117|locus|LmonFS_020200012049|	tax|393121|locus|LmonFSL_030200007917|	tax|393123|locus|LmonocytogFSL_030100002634|	tax|393124|locus|LmonocytogeFSL_020100012538|	tax|393125|locus|LmonoFSL_020200010494|	tax|393126|locus|LmonFR_010100013447|	tax|393127|locus|LmonF1_010100012099|	tax|393128|locus|LmonF6_020100014296|	tax|393130|locus|LmonJ_020100014468|	tax|393131|locus|LmonJ2_020100013958|	tax|393133|locus|Lmon1_020100014136|	tax|401650|locus|LmonH_020100011377|	tax|552536|locus|LMHCC_2454|	tax|634178|locus|Lm4b_00186|
tax|169963|locus|lmo0190|	tax|265669|locus|LMOf2365_0201|	tax|267409|locus|LMOf6854_0199|	tax|267410|locus|LMOh7858_0210|	tax|393117|locus|LmonFS_020200012044|	tax|393121|locus|LmonFSL_030200007922|	tax|393123|locus|LmonocytogFSL_030100002629|	tax|393124|locus|LmonocytogeFSL_020100012543|	tax|393125|locus|LmonoFSL_020200010489|	tax|393126|locus|LmonFR_010100013442|	tax|393127|locus|LmonF1_010100012094|	tax|393128|locus|LmonF6_020100014291|	tax|393130|locus|LmonJ_020100014463|	tax|393131|locus|LmonJ2_020100013963|	tax|393133|locus|Lmon1_020100014131|	tax|401650|locus|LmonH_020100011382|	tax|552536|locus|LMHCC_2453|	tax|634178|locus|Lm4b_00187|
tax|169963|locus|lmo0191|	tax|265669|locus|LMOf2365_0202|	tax|267409|locus|LMOf6854_0200|	tax|267410|locus|LMOh7858_0211|	tax|393117|locus|LmonFS_020200012039|	tax|393121|locus|LmonFSL_030200007927|	tax|393123|locus|LmonocytogFSL_030100002624|	tax|393124|locus|LmonocytogeFSL_020100012548|	tax|393125|locus|LmonoFSL_020200010484|	tax|393126|locus|LmonFR_010100013437|	tax|393127|locus|LmonF1_010100012089|	tax|393128|locus|LmonF6_020100014286|	tax|393130|locus|LmonJ_020100014458|	tax|393131|locus|LmonJ2_020100013968|	tax|393133|locus|Lmon1_020100014126|	tax|401650|locus|LmonH_020100011387|	tax|552536|locus|LMHCC_2452|	tax|634178|locus|Lm4b_00188|
tax|169963|locus|lmo0192|	tax|265669|locus|LMOf2365_0203|	tax|267409|locus|LMOf6854_0201|	tax|267410|locus|LMOh7858_0212|	tax|393117|locus|LmonFS_020200012034|	tax|393121|locus|LmonFSL_030200007932|	tax|393123|locus|LmonocytogFSL_030100002619|	tax|393124|locus|LmonocytogeFSL_020100012553|	tax|393125|locus|LmonoFSL_020200010479|	tax|393126|locus|LmonFR_010100013432|	tax|393127|locus|LmonF1_010100012084|	tax|393128|locus|LmonF6_020100014281|	tax|393130|locus|LmonJ_020100014453|	tax|393131|locus|LmonJ2_020100013973|	tax|393133|locus|Lmon1_020100014121|	tax|401650|locus|LmonH_020100011392|	tax|552536|locus|LMHCC_2451|	tax|634178|locus|Lm4b_00189|
tax|169963|locus|lmo0193|	tax|265669|locus|LMOf2365_0204|	tax|267409|locus|LMOf6854_0202|	tax|267410|locus|LMOh7858_0213|	tax|393117|locus|LmonFS_020200012029|	tax|393121|locus|LmonFSL_030200007937|	tax|393123|locus|LmonocytogFSL_030100002614|	tax|393124|locus|LmonocytogeFSL_020100012558|	tax|393125|locus|LmonoFSL_020200010474|	tax|393126|locus|LmonFR_010100013427|	tax|393127|locus|LmonF1_010100012079|	tax|393128|locus|LmonF6_020100014276|	tax|393130|locus|LmonJ_020100014448|	tax|393131|locus|LmonJ2_020100013978|	tax|393133|locus|Lmon1_020100014116|	tax|401650|locus|LmonH_020100011397|	tax|552536|locus|LMHCC_2450|	tax|634178|locus|Lm4b_00190|	tax|265669|locus|LMOf2365_0415|	tax|267410|locus|LMOh7858_0441|	tax|393117|locus|LmonFS_020200011504|	tax|393121|locus|LmonFSL_030200011559|	tax|393123|locus|LmonocytogFSL_030100003656|	tax|393125|locus|LmonoFSL_020200012776|	tax|401650|locus|LmonH_020100009713|	tax|634178|locus|Lm4b_00417|
tax|169963|locus|lmo0195|	tax|265669|locus|LMOf2365_0206|	tax|265669|locus|LMOf2365_0417|	tax|267409|locus|LMOf6854_0204|	tax|267410|locus|LMOh7858_0443|	tax|267410|locus|LMOh7858_0215|	tax|393117|locus|LmonFS_020200012019|	tax|393117|locus|LmonFS_020200011494|	tax|393121|locus|LmonFSL_030200011569|	tax|393121|locus|LmonFSL_030200007947|	tax|393123|locus|LmonocytogFSL_030100002604|	tax|393123|locus|LmonocytogFSL_030100003646|	tax|393124|locus|LmonocytogeFSL_020100012568|	tax|393125|locus|LmonoFSL_020200010464|	tax|393125|locus|LmonoFSL_020200012786|	tax|393126|locus|LmonFR_010100013417|	tax|393127|locus|LmonF1_010100012069|	tax|393128|locus|LmonF6_020100014266|	tax|393130|locus|LmonJ_020100014438|	tax|393131|locus|LmonJ2_020100013988|	tax|393133|locus|Lmon1_020100014106|	tax|401650|locus|LmonH_020100011407|	tax|401650|locus|LmonH_020100009723|	tax|552536|locus|LMHCC_2448|	tax|634178|locus|Lm4b_00192|	tax|634178|locus|Lm4b_00419b|
tax|169963|locus|lmo0197|	tax|169963|locus|lmo0196|	tax|265669|locus|LMOf2365_0207|	tax|265669|locus|LMOf2365_0208|	tax|267409|locus|LMOf6854_0205|	tax|267409|locus|LMOf6854_0206|	tax|267410|locus|LMOh7858_0217|	tax|267410|locus|LMOh7858_0216|	tax|393117|locus|LmonFS_020200012014|	tax|393117|locus|LmonFS_020200012009|	tax|393121|locus|LmonFSL_030200007952|	tax|393121|locus|LmonFSL_030200007957|	tax|393123|locus|LmonocytogFSL_030100002594|	tax|393123|locus|LmonocytogFSL_030100002599|	tax|393124|locus|LmonocytogeFSL_020100012573|	tax|393124|locus|LmonocytogeFSL_020100012578|	tax|393125|locus|LmonoFSL_020200014400|	tax|393125|locus|LmonoFSL_020200014395|	tax|393126|locus|LmonFR_010100013412|	tax|393126|locus|LmonFR_010100013407|	tax|393127|locus|LmonF1_010100012064|	tax|393127|locus|LmonF1_010100012059|	tax|393128|locus|LmonF6_020100014261|	tax|393128|locus|LmonF6_020100014256|	tax|393130|locus|LmonJ_020100014433|	tax|393130|locus|LmonJ_020100014428|	tax|393131|locus|LmonJ2_020100013998|	tax|393131|locus|LmonJ2_020100013993|	tax|393133|locus|Lmon1_020100014096|	tax|393133|locus|Lmon1_020100014101|	tax|401650|locus|LmonH_020100011412|	tax|401650|locus|LmonH_020100011417|	tax|552536|locus|LMHCC_2447|	tax|552536|locus|LMHCC_2446|	tax|634178|locus|Lm4b_00193|	tax|634178|locus|Lm4b_00194|
tax|169963|locus|lmo0198|	tax|265669|locus|LMOf2365_0209|	tax|267409|locus|LMOf6854_0207|	tax|267410|locus|LMOh7858_0218|	tax|393117|locus|LmonFS_020200011999|	tax|393121|locus|LmonFSL_030200007967|	tax|393123|locus|LmonocytogFSL_030100013577|	tax|393123|locus|LmonocytogFSL_030100002584|	tax|393124|locus|LmonocytogeFSL_020100012583|	tax|393125|locus|LmonoFSL_020200014410|	tax|393126|locus|LmonFR_010100013397|	tax|393127|locus|LmonF1_010100012054|	tax|393128|locus|LmonF6_020100014251|	tax|393130|locus|LmonJ_020100014423|	tax|393131|locus|LmonJ2_020100014003|	tax|393133|locus|Lmon1_020100014086|	tax|401650|locus|LmonH_020100011427|	tax|552536|locus|LMHCC_2445|	tax|634178|locus|Lm4b_00195|
tax|169963|locus|lmo0200|	tax|265669|locus|LMOf2365_0211|	tax|267409|locus|LMOf6854_0209|	tax|267410|locus|LMOh7858_0220|	tax|393117|locus|LmonFS_020200011989|	tax|393121|locus|LmonFSL_030200007977|	tax|393123|locus|LmonocytogFSL_030100013567|	tax|393124|locus|LmonocytogeFSL_020100012593|	tax|393125|locus|LmonoFSL_020200014420|	tax|393126|locus|LmonFR_010100013387|	tax|393127|locus|LmonF1_010100012044|	tax|393128|locus|LmonF6_020100014241|	tax|393130|locus|LmonJ_020100014413|	tax|393131|locus|LmonJ2_020100014013|	tax|393133|locus|Lmon1_020100014076|	tax|401650|locus|LmonH_020100011437|	tax|552536|locus|LMHCC_2443|	tax|634178|locus|Lm4b_00197|
tax|169963|locus|lmo0201|	tax|265669|locus|LMOf2365_0212|	tax|267409|locus|LMOf6854_0210|	tax|267410|locus|LMOh7858_0221|	tax|393117|locus|LmonFS_020200011984|	tax|393121|locus|LmonFSL_030200007982|	tax|393123|locus|LmonocytogFSL_030100013562|	tax|393124|locus|LmonocytogeFSL_020100012598|	tax|393125|locus|LmonoFSL_020200014425|	tax|393126|locus|LmonFR_010100013382|	tax|393127|locus|LmonF1_010100012039|	tax|393128|locus|LmonF6_020100014236|	tax|393130|locus|LmonJ_020100014408|	tax|393131|locus|LmonJ2_020100014018|	tax|393133|locus|Lmon1_020100014071|	tax|401650|locus|LmonH_020100011442|	tax|552536|locus|LMHCC_2442|	tax|634178|locus|Lm4b_00198|
tax|169963|locus|lmo0202|	tax|265669|locus|LMOf2365_0213|	tax|267409|locus|LMOf6854_0211|	tax|267410|locus|LMOh7858_0222|	tax|393117|locus|LmonFS_020200011979|	tax|393121|locus|LmonFSL_030200007987|	tax|393123|locus|LmonocytogFSL_030100013557|	tax|393124|locus|LmonocytogeFSL_020100012603|	tax|393125|locus|LmonoFSL_020200014430|	tax|393126|locus|LmonFR_010100013377|	tax|393127|locus|LmonF1_010100012034|	tax|393128|locus|LmonF6_020100014231|	tax|393130|locus|LmonJ_020100014403|	tax|393131|locus|LmonJ2_020100014023|	tax|393133|locus|Lmon1_020100014066|	tax|401650|locus|LmonH_020100011447|	tax|552536|locus|LMHCC_2441|	tax|634178|locus|Lm4b_00200|
tax|169963|locus|lmo0203|	tax|265669|locus|LMOf2365_0214|	tax|267409|locus|LMOf6854_0212|	tax|267410|locus|LMOh7858_0223|	tax|393117|locus|LmonFS_020200011974|	tax|393121|locus|LmonFSL_030200007992|	tax|393124|locus|LmonocytogeFSL_020100012608|	tax|393125|locus|LmonoFSL_020200014435|	tax|393126|locus|LmonFR_010100013372|	tax|393127|locus|LmonF1_010100012029|	tax|393128|locus|LmonF6_020100014226|	tax|393130|locus|LmonJ_020100014398|	tax|393131|locus|LmonJ2_020100014028|	tax|393133|locus|Lmon1_020100014061|	tax|401650|locus|LmonH_020100011452|	tax|552536|locus|LMHCC_2440|	tax|634178|locus|Lm4b_00201|
tax|169963|locus|lmo0204|	tax|265669|locus|LMOf2365_0215|	tax|267409|locus|LMOf6854_0213|	tax|267410|locus|LMOh7858_0224|	tax|393117|locus|LmonFS_020200011969|	tax|393121|locus|LmonFSL_030200015053|	tax|393121|locus|LmonFSL_030200007997|	tax|393123|locus|LmonocytogFSL_030100013542|	tax|393124|locus|LmonocytogeFSL_020100012613|	tax|393125|locus|LmonoFSL_020200014440|	tax|393128|locus|LmonF6_020100014221|	tax|393130|locus|LmonJ_020100014393|	tax|393131|locus|LmonJ2_020100014033|	tax|393133|locus|Lmon1_020100014056|	tax|401650|locus|LmonH_020100011457|	tax|552536|locus|LMHCC_2439|	tax|634178|locus|Lm4b_00202|
tax|169963|locus|lmo0205|	tax|265669|locus|LMOf2365_0216|	tax|267409|locus|LMOf6854_0214|	tax|267410|locus|LMOh7858_0225|	tax|393117|locus|LmonFS_020200011964|	tax|393121|locus|LmonFSL_030200015058|	tax|393123|locus|LmonocytogFSL_030100013537|	tax|393124|locus|LmonocytogeFSL_020100012618|	tax|393125|locus|LmonoFSL_020200014445|	tax|393126|locus|LmonFR_010100013357|	tax|393128|locus|LmonF6_020100014216|	tax|393130|locus|LmonJ_020100014388|	tax|393131|locus|LmonJ2_020100014038|	tax|393133|locus|Lmon1_020100014051|	tax|401650|locus|LmonH_020100011462|	tax|552536|locus|LMHCC_2438|	tax|634178|locus|Lm4b_00203|
tax|169963|locus|lmo0206|	tax|265669|locus|LMOf2365_0217|	tax|267409|locus|LMOf6854_0215|	tax|267410|locus|LMOh7858_0226|	tax|393117|locus|LmonFS_020200011959|	tax|393121|locus|LmonFSL_030200015063|	tax|393123|locus|LmonocytogFSL_030100013532|	tax|393124|locus|LmonocytogeFSL_020100012623|	tax|393125|locus|LmonoFSL_020200014450|	tax|393126|locus|LmonFR_010100013352|	tax|393127|locus|LmonF1_010100012004|	tax|393128|locus|LmonF6_020100014211|	tax|393130|locus|LmonJ_020100014383|	tax|393131|locus|LmonJ2_020100014043|	tax|393133|locus|Lmon1_020100014046|	tax|401650|locus|LmonH_020100011467|	tax|552536|locus|LMHCC_2437|	tax|634178|locus|Lm4b_00204|
tax|169963|locus|lmo0207|	tax|265669|locus|LMOf2365_0218|	tax|267409|locus|LMOf6854_0216|	tax|267410|locus|LMOh7858_0227|	tax|393117|locus|LmonFS_020200011954|	tax|393121|locus|LmonFSL_030200015068|	tax|393123|locus|LmonocytogFSL_030100013527|	tax|393124|locus|LmonocytogeFSL_020100012628|	tax|393125|locus|LmonoFSL_020200014455|	tax|393126|locus|LmonFR_010100013347|	tax|393127|locus|LmonF1_010100011999|	tax|393128|locus|LmonF6_020100014206|	tax|393130|locus|LmonJ_020100014378|	tax|393131|locus|LmonJ2_020100014048|	tax|393133|locus|Lmon1_020100014041|	tax|401650|locus|LmonH_020100011472|	tax|552536|locus|LMHCC_2436|	tax|634178|locus|Lm4b_00205|
tax|169963|locus|lmo0208|	tax|265669|locus|LMOf2365_0219|	tax|267409|locus|LMOf6854_0217|	tax|267410|locus|LMOh7858_0228|	tax|393117|locus|LmonFS_020200011949|	tax|393121|locus|LmonFSL_030200015073|	tax|393123|locus|LmonocytogFSL_030100013522|	tax|393124|locus|LmonocytogeFSL_020100012633|	tax|393125|locus|LmonoFSL_020200014460|	tax|393126|locus|LmonFR_010100013342|	tax|393127|locus|LmonF1_010100011994|	tax|393128|locus|LmonF6_020100014201|	tax|393130|locus|LmonJ_020100014373|	tax|393131|locus|LmonJ2_020100014053|	tax|393133|locus|Lmon1_020100014036|	tax|401650|locus|LmonH_020100011477|	tax|552536|locus|LMHCC_2435|	tax|634178|locus|Lm4b_00206|
tax|169963|locus|lmo0209|	tax|265669|locus|LMOf2365_0220|	tax|267409|locus|LMOf6854_0218|	tax|267410|locus|LMOh7858_0229|	tax|393117|locus|LmonFS_020200011944|	tax|393121|locus|LmonFSL_030200015078|	tax|393123|locus|LmonocytogFSL_030100013517|	tax|393124|locus|LmonocytogeFSL_020100012638|	tax|393125|locus|LmonoFSL_020200014465|	tax|393126|locus|LmonFR_010100013337|	tax|393127|locus|LmonF1_010100011989|	tax|393128|locus|LmonF6_020100014196|	tax|393130|locus|LmonJ_020100014368|	tax|393131|locus|LmonJ2_020100014058|	tax|393133|locus|Lmon1_020100014031|	tax|401650|locus|LmonH_020100011482|	tax|552536|locus|LMHCC_2434|	tax|634178|locus|Lm4b_00207|
tax|169963|locus|lmo0211|	tax|265669|locus|LMOf2365_0222|	tax|267409|locus|LMOf6854_0220|	tax|267410|locus|LMOh7858_0231|	tax|393117|locus|LmonFS_020200011934|	tax|393121|locus|LmonFSL_030200015088|	tax|393123|locus|LmonocytogFSL_030100013507|	tax|393124|locus|LmonocytogeFSL_020100012648|	tax|393125|locus|LmonoFSL_020200014475|	tax|393126|locus|LmonFR_010100013327|	tax|393127|locus|LmonF1_010100011979|	tax|393128|locus|LmonF6_020100014186|	tax|393130|locus|LmonJ_020100014358|	tax|393131|locus|LmonJ2_020100014068|	tax|393133|locus|Lmon1_020100014021|	tax|401650|locus|LmonH_020100011492|	tax|552536|locus|LMHCC_2432|	tax|634178|locus|Lm4b_00209|
tax|169963|locus|lmo0212|	tax|265669|locus|LMOf2365_0223|	tax|267409|locus|LMOf6854_0221|	tax|267410|locus|LMOh7858_0232|	tax|393117|locus|LmonFS_020200011929|	tax|393121|locus|LmonFSL_030200015093|	tax|393123|locus|LmonocytogFSL_030100013502|	tax|393124|locus|LmonocytogeFSL_020100012653|	tax|393125|locus|LmonoFSL_020200014480|	tax|393126|locus|LmonFR_010100013322|	tax|393127|locus|LmonF1_010100011974|	tax|393128|locus|LmonF6_020100014181|	tax|393130|locus|LmonJ_020100014353|	tax|393131|locus|LmonJ2_020100014073|	tax|393133|locus|Lmon1_020100014016|	tax|401650|locus|LmonH_020100011497|	tax|552536|locus|LMHCC_2431|	tax|634178|locus|Lm4b_00210|
tax|169963|locus|lmo0213|	tax|265669|locus|LMOf2365_0224|	tax|267409|locus|LMOf6854_0222|	tax|267410|locus|LMOh7858_0233|	tax|393117|locus|LmonFS_020200011924|	tax|393121|locus|LmonFSL_030200015098|	tax|393123|locus|LmonocytogFSL_030100013497|	tax|393124|locus|LmonocytogeFSL_020100012658|	tax|393125|locus|LmonoFSL_020200014485|	tax|393126|locus|LmonFR_010100013317|	tax|393127|locus|LmonF1_010100011969|	tax|393128|locus|LmonF6_020100014176|	tax|393130|locus|LmonJ_020100014348|	tax|393131|locus|LmonJ2_020100014078|	tax|393133|locus|Lmon1_020100014011|	tax|401650|locus|LmonH_020100011502|	tax|552536|locus|LMHCC_2430|	tax|634178|locus|Lm4b_00211|
tax|169963|locus|lmo0214|	tax|265669|locus|LMOf2365_0225|	tax|267409|locus|LMOf6854_0223|	tax|267410|locus|LMOh7858_0234|	tax|393117|locus|LmonFS_020200011919|	tax|393121|locus|LmonFSL_030200015103|	tax|393123|locus|LmonocytogFSL_030100013492|	tax|393124|locus|LmonocytogeFSL_020100012663|	tax|393125|locus|LmonoFSL_020200014490|	tax|393126|locus|LmonFR_010100013312|	tax|393127|locus|LmonF1_010100011964|	tax|393130|locus|LmonJ_020100014343|	tax|393131|locus|LmonJ2_020100014083|	tax|393133|locus|Lmon1_020100014006|	tax|401650|locus|LmonH_020100011507|	tax|552536|locus|LMHCC_2429|	tax|634178|locus|Lm4b_00212|
tax|169963|locus|lmo0215|	tax|265669|locus|LMOf2365_0226|	tax|267409|locus|LMOf6854_0224|	tax|267410|locus|LMOh7858_0235|	tax|393117|locus|LmonFS_020200011914|	tax|393121|locus|LmonFSL_030200015108|	tax|393123|locus|LmonocytogFSL_030100013487|	tax|393124|locus|LmonocytogeFSL_020100012668|	tax|393125|locus|LmonoFSL_020200014495|	tax|393126|locus|LmonFR_010100013307|	tax|393127|locus|LmonF1_010100011959|	tax|393128|locus|LmonF6_020100014161|	tax|393130|locus|LmonJ_020100014338|	tax|393131|locus|LmonJ2_020100014088|	tax|393133|locus|Lmon1_020100014001|	tax|401650|locus|LmonH_020100011512|	tax|552536|locus|LMHCC_2428|	tax|634178|locus|Lm4b_00213|
tax|169963|locus|lmo0216|	tax|265669|locus|LMOf2365_0227|	tax|267409|locus|LMOf6854_0225|	tax|267410|locus|LMOh7858_0236|	tax|393117|locus|LmonFS_020200011909|	tax|393121|locus|LmonFSL_030200015113|	tax|393123|locus|LmonocytogFSL_030100013482|	tax|393124|locus|LmonocytogeFSL_020100012673|	tax|393125|locus|LmonoFSL_020200014500|	tax|393126|locus|LmonFR_010100013302|	tax|393127|locus|LmonF1_010100011954|	tax|393128|locus|LmonF6_020100014156|	tax|393130|locus|LmonJ_020100014333|	tax|393131|locus|LmonJ2_020100014093|	tax|393133|locus|Lmon1_020100013996|	tax|401650|locus|LmonH_020100011517|	tax|552536|locus|LMHCC_2427|	tax|634178|locus|Lm4b_00214|
tax|169963|locus|lmo0217|	tax|265669|locus|LMOf2365_0228|	tax|267409|locus|LMOf6854_0226|	tax|267410|locus|LMOh7858_0237|	tax|393117|locus|LmonFS_020200011904|	tax|393121|locus|LmonFSL_030200015118|	tax|393123|locus|LmonocytogFSL_030100013477|	tax|393124|locus|LmonocytogeFSL_020100012678|	tax|393125|locus|LmonoFSL_020200014505|	tax|393126|locus|LmonFR_010100013297|	tax|393127|locus|LmonF1_010100011949|	tax|393128|locus|LmonF6_020100014151|	tax|393130|locus|LmonJ_020100014328|	tax|393131|locus|LmonJ2_020100014098|	tax|393133|locus|Lmon1_020100013991|	tax|401650|locus|LmonH_020100011522|	tax|552536|locus|LMHCC_2426|	tax|634178|locus|Lm4b_00215|
tax|169963|locus|lmo0218|	tax|169963|locus|lmo2369|	tax|265669|locus|LMOf2365_2340|	tax|265669|locus|LMOf2365_0229|	tax|267409|locus|LMOf6854_2430|	tax|267409|locus|LMOf6854_0227|	tax|267410|locus|LMOh7858_0238|	tax|267410|locus|LMOh7858_2516|	tax|393117|locus|LmonFS_020200014448|	tax|393117|locus|LmonFS_020200011899|	tax|393121|locus|LmonFSL_030200015123|	tax|393121|locus|LmonFSL_030200014608|	tax|393123|locus|LmonocytogFSL_030100013472|	tax|393123|locus|LmonocytogFSL_030100013087|	tax|393124|locus|LmonocytogeFSL_020100012683|	tax|393124|locus|LmonocytogeFSL_020100013975|	tax|393125|locus|LmonoFSL_020200014510|	tax|393125|locus|LmonoFSL_020200014670|	tax|393126|locus|LmonFR_010100014789|	tax|393126|locus|LmonFR_010100013292|	tax|393127|locus|LmonF1_010100013431|	tax|393127|locus|LmonF1_010100011944|	tax|393128|locus|LmonF6_020100014600|	tax|393128|locus|LmonF6_020100014146|	tax|393130|locus|LmonJ_020100015197|	tax|393130|locus|LmonJ_020100014323|	tax|393131|locus|LmonJ2_020100014672|	tax|393131|locus|LmonJ2_020100014103|	tax|393133|locus|Lmon1_020100013986|	tax|393133|locus|Lmon1_020100007593|	tax|401650|locus|LmonH_020100011527|	tax|401650|locus|LmonH_020100013406|	tax|552536|locus|LMHCC_2425|	tax|552536|locus|LMHCC_0230|	tax|634178|locus|Lm4b_02339|	tax|634178|locus|Lm4b_00216|
tax|169963|locus|lmo0219|	tax|265669|locus|LMOf2365_0230|	tax|267409|locus|LMOf6854_0228|	tax|267410|locus|LMOh7858_0239|	tax|393117|locus|LmonFS_020200011894|	tax|393121|locus|LmonFSL_030200015128|	tax|393123|locus|LmonocytogFSL_030100013467|	tax|393124|locus|LmonocytogeFSL_020100012688|	tax|393125|locus|LmonoFSL_020200014515|	tax|393126|locus|LmonFR_010100013287|	tax|393127|locus|LmonF1_010100011939|	tax|393128|locus|LmonF6_020100014141|	tax|393130|locus|LmonJ_020100014318|	tax|393131|locus|LmonJ2_020100014108|	tax|393133|locus|Lmon1_020100013981|	tax|401650|locus|LmonH_020100011532|	tax|552536|locus|LMHCC_2424|	tax|634178|locus|Lm4b_00217|
tax|169963|locus|lmo0220|	tax|265669|locus|LMOf2365_0231|	tax|267409|locus|LMOf6854_0229|	tax|267410|locus|LMOh7858_0240|	tax|393117|locus|LmonFS_020200011889|	tax|393121|locus|LmonFSL_030200015133|	tax|393123|locus|LmonocytogFSL_030100013462|	tax|393124|locus|LmonocytogeFSL_020100012693|	tax|393125|locus|LmonoFSL_020200014520|	tax|393126|locus|LmonFR_010100013282|	tax|393127|locus|LmonF1_010100011934|	tax|393128|locus|LmonF6_020100014136|	tax|393130|locus|LmonJ_020100014313|	tax|393131|locus|LmonJ2_020100014113|	tax|393133|locus|Lmon1_020100013976|	tax|401650|locus|LmonH_020100011537|	tax|552536|locus|LMHCC_2423|	tax|634178|locus|Lm4b_00218|
tax|169963|locus|lmo0221|	tax|265669|locus|LMOf2365_0232|	tax|267409|locus|LMOf6854_0230|	tax|267410|locus|LMOh7858_0241|	tax|393117|locus|LmonFS_020200011884|	tax|393121|locus|LmonFSL_030200015138|	tax|393123|locus|LmonocytogFSL_030100013457|	tax|393124|locus|LmonocytogeFSL_020100012698|	tax|393125|locus|LmonoFSL_020200014525|	tax|393126|locus|LmonFR_010100013277|	tax|393127|locus|LmonF1_010100011929|	tax|393128|locus|LmonF6_020100014131|	tax|393130|locus|LmonJ_020100014308|	tax|393131|locus|LmonJ2_020100014118|	tax|393133|locus|Lmon1_020100013971|	tax|401650|locus|LmonH_020100011542|	tax|552536|locus|LMHCC_2422|	tax|634178|locus|Lm4b_00219|
tax|169963|locus|lmo0222|	tax|265669|locus|LMOf2365_0233|	tax|267409|locus|LMOf6854_0231|	tax|267410|locus|LMOh7858_0242|	tax|393117|locus|LmonFS_020200011879|	tax|393121|locus|LmonFSL_030200015143|	tax|393123|locus|LmonocytogFSL_030100013452|	tax|393124|locus|LmonocytogeFSL_020100012703|	tax|393125|locus|LmonoFSL_020200014530|	tax|393126|locus|LmonFR_010100013272|	tax|393127|locus|LmonF1_010100011924|	tax|393128|locus|LmonF6_020100014126|	tax|393130|locus|LmonJ_020100014303|	tax|393131|locus|LmonJ2_020100014123|	tax|393133|locus|Lmon1_020100013966|	tax|401650|locus|LmonH_020100011547|	tax|552536|locus|LMHCC_2421|	tax|634178|locus|Lm4b_00220|
tax|169963|locus|lmo0223|	tax|265669|locus|LMOf2365_0234|	tax|267409|locus|LMOf6854_0232|	tax|267410|locus|LMOh7858_0243|	tax|393117|locus|LmonFS_020200011874|	tax|393121|locus|LmonFSL_030200015148|	tax|393123|locus|LmonocytogFSL_030100013447|	tax|393124|locus|LmonocytogeFSL_020100012708|	tax|393125|locus|LmonoFSL_020200014535|	tax|393126|locus|LmonFR_010100013267|	tax|393127|locus|LmonF1_010100011919|	tax|393128|locus|LmonF6_020100014121|	tax|393130|locus|LmonJ_020100014298|	tax|393131|locus|LmonJ2_020100014128|	tax|393133|locus|Lmon1_020100013961|	tax|401650|locus|LmonH_020100011552|	tax|552536|locus|LMHCC_2420|	tax|634178|locus|Lm4b_00221|
tax|169963|locus|lmo0224|	tax|265669|locus|LMOf2365_0236|	tax|267409|locus|LMOf6854_0234|	tax|267410|locus|LMOh7858_0247|	tax|393117|locus|LmonFS_020200014688|	tax|393121|locus|LmonFSL_030200015873|	tax|393123|locus|LmonocytogFSL_030100014802|	tax|393124|locus|LmonocytogeFSL_020100014360|	tax|393125|locus|LmonoFSL_020200015332|	tax|393126|locus|LmonFR_010100015191|	tax|393127|locus|LmonF1_010100014708|	tax|393128|locus|LmonF6_020100014920|	tax|393130|locus|LmonJ_020100015502|	tax|393131|locus|LmonJ2_020100014987|	tax|393133|locus|Lmon1_020100014426|	tax|401650|locus|LmonH_020100014766|	tax|552536|locus|LMHCC_2418|	tax|634178|locus|Lm4b_00222|
tax|169963|locus|lmo0225|	tax|265669|locus|LMOf2365_0237|	tax|267409|locus|LMOf6854_0235|	tax|267410|locus|LMOh7858_0248|	tax|393117|locus|LmonFS_020200014683|	tax|393121|locus|LmonFSL_030200015868|	tax|393123|locus|LmonocytogFSL_030100014797|	tax|393124|locus|LmonocytogeFSL_020100014365|	tax|393125|locus|LmonoFSL_020200015337|	tax|393126|locus|LmonFR_010100015186|	tax|393128|locus|LmonF6_020100014915|	tax|393130|locus|LmonJ_020100015497|	tax|393131|locus|LmonJ2_020100014992|	tax|393133|locus|Lmon1_020100014421|	tax|401650|locus|LmonH_020100014761|	tax|552536|locus|LMHCC_2417|	tax|634178|locus|Lm4b_00223|
tax|169963|locus|lmo0226|	tax|265669|locus|LMOf2365_0238|	tax|267409|locus|LMOf6854_0236|	tax|267410|locus|LMOh7858_0249|	tax|393117|locus|LmonFS_020200014678|	tax|393121|locus|LmonFSL_030200015863|	tax|393123|locus|LmonocytogFSL_030100014792|	tax|393124|locus|LmonocytogeFSL_020100014370|	tax|393125|locus|LmonoFSL_020200015342|	tax|393126|locus|LmonFR_010100015181|	tax|393127|locus|LmonF1_010100014723|	tax|393128|locus|LmonF6_020100014910|	tax|393130|locus|LmonJ_020100015492|	tax|393131|locus|LmonJ2_020100014997|	tax|393133|locus|Lmon1_020100014416|	tax|401650|locus|LmonH_020100014756|	tax|552536|locus|LMHCC_2416|	tax|634178|locus|Lm4b_00224|
tax|169963|locus|lmo0227|	tax|265669|locus|LMOf2365_0239|	tax|267409|locus|LMOf6854_0237|	tax|267410|locus|LMOh7858_0250|	tax|393117|locus|LmonFS_020200014673|	tax|393121|locus|LmonFSL_030200015858|	tax|393123|locus|LmonocytogFSL_030100014787|	tax|393124|locus|LmonocytogeFSL_020100014375|	tax|393125|locus|LmonoFSL_020200015347|	tax|393126|locus|LmonFR_010100015176|	tax|393127|locus|LmonF1_010100014728|	tax|393128|locus|LmonF6_020100014905|	tax|393130|locus|LmonJ_020100015487|	tax|393131|locus|LmonJ2_020100015002|	tax|393133|locus|Lmon1_020100014411|	tax|401650|locus|LmonH_020100014751|	tax|552536|locus|LMHCC_2415|	tax|634178|locus|Lm4b_00225|
tax|169963|locus|lmo0228|	tax|265669|locus|LMOf2365_0240|	tax|267409|locus|LMOf6854_0238|	tax|267410|locus|LMOh7858_0251|	tax|393117|locus|LmonFS_020200014668|	tax|393121|locus|LmonFSL_030200015853|	tax|393123|locus|LmonocytogFSL_030100014782|	tax|393124|locus|LmonocytogeFSL_020100014380|	tax|393125|locus|LmonoFSL_020200015352|	tax|393126|locus|LmonFR_010100015171|	tax|393127|locus|LmonF1_010100014733|	tax|393128|locus|LmonF6_020100014900|	tax|393130|locus|LmonJ_020100015482|	tax|393131|locus|LmonJ2_020100015007|	tax|393133|locus|Lmon1_020100014406|	tax|401650|locus|LmonH_020100014746|	tax|552536|locus|LMHCC_2414|	tax|634178|locus|Lm4b_00226|
tax|169963|locus|lmo0229|	tax|265669|locus|LMOf2365_0241|	tax|267409|locus|LMOf6854_0240|	tax|267410|locus|LMOh7858_0255|	tax|393117|locus|LmonFS_020200011194|	tax|393121|locus|LmonFSL_030200006530|	tax|393123|locus|LmonocytogFSL_030100004631|	tax|393124|locus|LmonocytogeFSL_020100009551|	tax|393125|locus|LmonoFSL_020200009485|	tax|393126|locus|LmonFR_010100008144|	tax|393127|locus|LmonF1_010100004158|	tax|393128|locus|LmonF6_020100012559|	tax|393130|locus|LmonJ_020100012269|	tax|393131|locus|LmonJ2_020100011709|	tax|393133|locus|Lmon1_020100011355|	tax|401650|locus|LmonH_020100008448|	tax|552536|locus|LMHCC_2411|	tax|634178|locus|Lm4b_00249|
tax|169963|locus|lmo0230|	tax|265669|locus|LMOf2365_0242|	tax|267409|locus|LMOf6854_0241|	tax|267410|locus|LMOh7858_0256|	tax|393117|locus|LmonFS_020200011189|	tax|393121|locus|LmonFSL_030200006525|	tax|393123|locus|LmonocytogFSL_030100004626|	tax|393124|locus|LmonocytogeFSL_020100009556|	tax|393125|locus|LmonoFSL_020200009480|	tax|393126|locus|LmonFR_010100008139|	tax|393127|locus|LmonF1_010100004153|	tax|393128|locus|LmonF6_020100012554|	tax|393130|locus|LmonJ_020100012264|	tax|393131|locus|LmonJ2_020100011714|	tax|393133|locus|Lmon1_020100011350|	tax|401650|locus|LmonH_020100008453|	tax|552536|locus|LMHCC_2410|	tax|634178|locus|Lm4b_00250|
tax|169963|locus|lmo0231|	tax|265669|locus|LMOf2365_0243|	tax|267409|locus|LMOf6854_0242|	tax|267410|locus|LMOh7858_0257|	tax|393117|locus|LmonFS_020200011184|	tax|393121|locus|LmonFSL_030200006520|	tax|393123|locus|LmonocytogFSL_030100004621|	tax|393124|locus|LmonocytogeFSL_020100009561|	tax|393125|locus|LmonoFSL_020200009475|	tax|393126|locus|LmonFR_010100008134|	tax|393127|locus|LmonF1_010100004148|	tax|393128|locus|LmonF6_020100012549|	tax|393130|locus|LmonJ_020100012259|	tax|393131|locus|LmonJ2_020100011719|	tax|393133|locus|Lmon1_020100011345|	tax|401650|locus|LmonH_020100008458|	tax|552536|locus|LMHCC_2409|	tax|634178|locus|Lm4b_00251|
tax|169963|locus|lmo0233|	tax|265669|locus|LMOf2365_0245|	tax|267409|locus|LMOf6854_0244|	tax|267410|locus|LMOh7858_0259|	tax|393117|locus|LmonFS_020200011174|	tax|393121|locus|LmonFSL_030200006510|	tax|393123|locus|LmonocytogFSL_030100004611|	tax|393124|locus|LmonocytogeFSL_020100009571|	tax|393125|locus|LmonoFSL_020200009465|	tax|393126|locus|LmonFR_010100008124|	tax|393127|locus|LmonF1_010100004138|	tax|393128|locus|LmonF6_020100012539|	tax|393130|locus|LmonJ_020100012249|	tax|393131|locus|LmonJ2_020100011729|	tax|393133|locus|Lmon1_020100011335|	tax|401650|locus|LmonH_020100008468|	tax|552536|locus|LMHCC_2407|	tax|634178|locus|Lm4b_00253|
tax|169963|locus|lmo0234|	tax|265669|locus|LMOf2365_0246|	tax|267409|locus|LMOf6854_0245|	tax|267410|locus|LMOh7858_0260|	tax|393117|locus|LmonFS_020200011169|	tax|393121|locus|LmonFSL_030200006505|	tax|393123|locus|LmonocytogFSL_030100004606|	tax|393124|locus|LmonocytogeFSL_020100009576|	tax|393125|locus|LmonoFSL_020200009460|	tax|393126|locus|LmonFR_010100008119|	tax|393127|locus|LmonF1_010100004133|	tax|393128|locus|LmonF6_020100012534|	tax|393130|locus|LmonJ_020100012244|	tax|393131|locus|LmonJ2_020100011734|	tax|393133|locus|Lmon1_020100011330|	tax|401650|locus|LmonH_020100008473|	tax|552536|locus|LMHCC_2406|	tax|634178|locus|Lm4b_00254|
tax|169963|locus|lmo0235|	tax|169963|locus|lmo1086|	tax|265669|locus|LMOf2365_1100|	tax|265669|locus|LMOf2365_0247|	tax|267409|locus|LMOf6854_1139|	tax|267409|locus|LMOf6854_0246|	tax|267410|locus|LMOh7858_1150|	tax|267410|locus|LMOh7858_0261|	tax|393117|locus|LmonFS_020200000710|	tax|393117|locus|LmonFS_020200011164|	tax|393121|locus|LmonFSL_030200004541|	tax|393121|locus|LmonFSL_030200012986|	tax|393121|locus|LmonFSL_030200006500|	tax|393123|locus|LmonocytogFSL_030100004601|	tax|393123|locus|LmonocytogFSL_030100013812|	tax|393124|locus|LmonocytogeFSL_020100008394|	tax|393124|locus|LmonocytogeFSL_020100009581|	tax|393125|locus|LmonoFSL_020200006971|	tax|393125|locus|LmonoFSL_020200009455|	tax|393126|locus|LmonFR_010100008114|	tax|393126|locus|LmonFR_010100008774|	tax|393127|locus|LmonF1_010100012966|	tax|393127|locus|LmonF1_010100004128|	tax|393128|locus|LmonF6_020100003170|	tax|393128|locus|LmonF6_020100012529|	tax|393130|locus|LmonJ_020100012239|	tax|393130|locus|LmonJ_020100002955|	tax|393131|locus|LmonJ2_020100011739|	tax|393131|locus|LmonJ2_020100003165|	tax|393133|locus|Lmon1_020100011325|	tax|393133|locus|Lmon1_020100002245|	tax|401650|locus|LmonH_020100012192|	tax|401650|locus|LmonH_020100008478|	tax|552536|locus|LMHCC_1547|	tax|552536|locus|LMHCC_2405|	tax|634178|locus|Lm4b_00255|	tax|634178|locus|Lm4b_01099|
tax|169963|locus|lmo0236|	tax|265669|locus|LMOf2365_0248|	tax|267409|locus|LMOf6854_0247|	tax|393117|locus|LmonFS_020200011159|	tax|393121|locus|LmonFSL_030200006495|	tax|393123|locus|LmonocytogFSL_030100004596|	tax|393124|locus|LmonocytogeFSL_020100009586|	tax|393125|locus|LmonoFSL_020200009450|	tax|393126|locus|LmonFR_010100008109|	tax|393127|locus|LmonF1_010100004123|	tax|393128|locus|LmonF6_020100012524|	tax|393130|locus|LmonJ_020100012234|	tax|393131|locus|LmonJ2_020100011744|	tax|393133|locus|Lmon1_020100011320|	tax|401650|locus|LmonH_020100008483|	tax|552536|locus|LMHCC_2404|	tax|634178|locus|Lm4b_00256|
tax|169963|locus|lmo0237|	tax|265669|locus|LMOf2365_0249|	tax|267409|locus|LMOf6854_0248|	tax|267410|locus|LMOh7858_0262|	tax|393117|locus|LmonFS_020200011154|	tax|393121|locus|LmonFSL_030200006490|	tax|393123|locus|LmonocytogFSL_030100004591|	tax|393124|locus|LmonocytogeFSL_020100009591|	tax|393125|locus|LmonoFSL_020200009445|	tax|393126|locus|LmonFR_010100008104|	tax|393127|locus|LmonF1_010100004118|	tax|393128|locus|LmonF6_020100012519|	tax|393130|locus|LmonJ_020100012229|	tax|393131|locus|LmonJ2_020100011749|	tax|393133|locus|Lmon1_020100011315|	tax|401650|locus|LmonH_020100008488|	tax|552536|locus|LMHCC_2403|	tax|634178|locus|Lm4b_00257|
tax|169963|locus|lmo0238|	tax|265669|locus|LMOf2365_0250|	tax|267409|locus|LMOf6854_0249|	tax|267409|locus|LMOf6854_0250|	tax|267410|locus|LMOh7858_0263|	tax|393117|locus|LmonFS_020200011149|	tax|393121|locus|LmonFSL_030200006485|	tax|393123|locus|LmonocytogFSL_030100004586|	tax|393124|locus|LmonocytogeFSL_020100009596|	tax|393125|locus|LmonoFSL_020200009440|	tax|393126|locus|LmonFR_010100008099|	tax|393127|locus|LmonF1_010100004113|	tax|393128|locus|LmonF6_020100012514|	tax|393130|locus|LmonJ_020100012224|	tax|393131|locus|LmonJ2_020100011754|	tax|393133|locus|Lmon1_020100011310|	tax|401650|locus|LmonH_020100008498|	tax|552536|locus|LMHCC_2401|	tax|634178|locus|Lm4b_00258|
tax|169963|locus|lmo0239|	tax|265669|locus|LMOf2365_0251|	tax|267409|locus|LMOf6854_0251|	tax|267410|locus|LMOh7858_0265|	tax|393117|locus|LmonFS_020200011144|	tax|393121|locus|LmonFSL_030200006480|	tax|393123|locus|LmonocytogFSL_030100004581|	tax|393124|locus|LmonocytogeFSL_020100009601|	tax|393125|locus|LmonoFSL_020200009435|	tax|393126|locus|LmonFR_010100008094|	tax|393127|locus|LmonF1_010100004108|	tax|393128|locus|LmonF6_020100012509|	tax|393130|locus|LmonJ_020100012219|	tax|393131|locus|LmonJ2_020100011759|	tax|393133|locus|Lmon1_020100011305|	tax|401650|locus|LmonH_020100008503|	tax|552536|locus|LMHCC_2400|	tax|634178|locus|Lm4b_00259|
tax|169963|locus|lmo0240|	tax|265669|locus|LMOf2365_0252|	tax|267409|locus|LMOf6854_0252|	tax|267410|locus|LMOh7858_0267|	tax|267410|locus|LMOh7858_0266|	tax|393117|locus|LmonFS_020200011139|	tax|393121|locus|LmonFSL_030200006475|	tax|393123|locus|LmonocytogFSL_030100004576|	tax|393124|locus|LmonocytogeFSL_020100009606|	tax|393125|locus|LmonoFSL_020200009430|	tax|393126|locus|LmonFR_010100008089|	tax|393127|locus|LmonF1_010100004103|	tax|393128|locus|LmonF6_020100012504|	tax|393130|locus|LmonJ_020100012214|	tax|393131|locus|LmonJ2_020100011764|	tax|393133|locus|Lmon1_020100011300|	tax|401650|locus|LmonH_020100008508|	tax|552536|locus|LMHCC_2399|	tax|634178|locus|Lm4b_00260|
tax|169963|locus|lmo0241|	tax|265669|locus|LMOf2365_0253|	tax|267409|locus|LMOf6854_0253|	tax|267410|locus|LMOh7858_0268|	tax|393117|locus|LmonFS_020200011134|	tax|393121|locus|LmonFSL_030200006470|	tax|393123|locus|LmonocytogFSL_030100004571|	tax|393124|locus|LmonocytogeFSL_020100009611|	tax|393125|locus|LmonoFSL_020200009425|	tax|393127|locus|LmonF1_010100004098|	tax|393128|locus|LmonF6_020100012499|	tax|393130|locus|LmonJ_020100012209|	tax|393131|locus|LmonJ2_020100011769|	tax|393133|locus|Lmon1_020100011295|	tax|401650|locus|LmonH_020100008513|	tax|552536|locus|LMHCC_2398|	tax|634178|locus|Lm4b_00261|
tax|169963|locus|lmo0242|	tax|265669|locus|LMOf2365_0254|	tax|267409|locus|LMOf6854_0254|	tax|267410|locus|LMOh7858_0269|	tax|393117|locus|LmonFS_020200011129|	tax|393121|locus|LmonFSL_030200006465|	tax|393123|locus|LmonocytogFSL_030100004566|	tax|393124|locus|LmonocytogeFSL_020100009616|	tax|393125|locus|LmonoFSL_020200009420|	tax|393126|locus|LmonFR_010100008074|	tax|393127|locus|LmonF1_010100004093|	tax|393128|locus|LmonF6_020100012494|	tax|393130|locus|LmonJ_020100012204|	tax|393131|locus|LmonJ2_020100011774|	tax|393133|locus|Lmon1_020100011290|	tax|401650|locus|LmonH_020100008518|	tax|552536|locus|LMHCC_2397|	tax|634178|locus|Lm4b_00262|
tax|169963|locus|lmo0243|	tax|265669|locus|LMOf2365_0255|	tax|267409|locus|LMOf6854_0255|	tax|267410|locus|LMOh7858_0270|	tax|393117|locus|LmonFS_020200011124|	tax|393121|locus|LmonFSL_030200006460|	tax|393123|locus|LmonocytogFSL_030100004561|	tax|393124|locus|LmonocytogeFSL_020100009621|	tax|393125|locus|LmonoFSL_020200009415|	tax|393126|locus|LmonFR_010100008069|	tax|393127|locus|LmonF1_010100004088|	tax|393128|locus|LmonF6_020100012489|	tax|393130|locus|LmonJ_020100012199|	tax|393131|locus|LmonJ2_020100011779|	tax|393133|locus|Lmon1_020100011285|	tax|401650|locus|LmonH_020100008523|	tax|552536|locus|LMHCC_2396|	tax|634178|locus|Lm4b_00263|
tax|169963|locus|lmo0244|	tax|169963|locus|lmo1335|	tax|265669|locus|LMOf2365_1352|	tax|265669|locus|LMOf2365_0256|	tax|393117|locus|LmonFS_020200011119|	tax|393117|locus|LmonFS_020200005544|	tax|393121|locus|LmonFSL_030200010369|	tax|393121|locus|LmonFSL_030200006455|	tax|393123|locus|LmonocytogFSL_030100004556|	tax|393123|locus|LmonocytogFSL_030100009576|	tax|393124|locus|LmonocytogeFSL_020100009626|	tax|393124|locus|LmonocytogeFSL_020100003980|	tax|393125|locus|LmonoFSL_020200004686|	tax|393125|locus|LmonoFSL_020200009410|	tax|393126|locus|LmonFR_010100004267|	tax|393126|locus|LmonFR_010100008064|	tax|393127|locus|LmonF1_010100009639|	tax|393127|locus|LmonF1_010100004083|	tax|393128|locus|LmonF6_020100012484|	tax|393128|locus|LmonF6_020100004365|	tax|393130|locus|LmonJ_020100001755|	tax|393130|locus|LmonJ_020100012194|	tax|393131|locus|LmonJ2_020100004375|	tax|393131|locus|LmonJ2_020100011784|	tax|393133|locus|Lmon1_020100001065|	tax|393133|locus|Lmon1_020100011280|	tax|401650|locus|LmonH_020100008528|	tax|401650|locus|LmonH_020100007963|	tax|634178|locus|Lm4b_01343|
tax|169963|locus|lmo0245|	tax|265669|locus|LMOf2365_0257|	tax|267410|locus|LMOh7858_0271|	tax|393117|locus|LmonFS_020200011114|	tax|393121|locus|LmonFSL_030200006450|	tax|393123|locus|LmonocytogFSL_030100004551|	tax|393124|locus|LmonocytogeFSL_020100009631|	tax|393125|locus|LmonoFSL_020200009405|	tax|393126|locus|LmonFR_010100008059|	tax|393127|locus|LmonF1_010100004078|	tax|393128|locus|LmonF6_020100012479|	tax|393130|locus|LmonJ_020100012189|	tax|393131|locus|LmonJ2_020100011789|	tax|393133|locus|Lmon1_020100011275|	tax|401650|locus|LmonH_020100008533|	tax|552536|locus|LMHCC_2395|	tax|634178|locus|Lm4b_00265|
tax|169963|locus|lmo0246|	tax|265669|locus|LMOf2365_0258|	tax|267410|locus|LMOh7858_0272|	tax|393117|locus|LmonFS_020200011109|	tax|393121|locus|LmonFSL_030200006445|	tax|393123|locus|LmonocytogFSL_030100004546|	tax|393124|locus|LmonocytogeFSL_020100009636|	tax|393125|locus|LmonoFSL_020200009400|	tax|393126|locus|LmonFR_010100008054|	tax|393127|locus|LmonF1_010100004073|	tax|393128|locus|LmonF6_020100012474|	tax|393130|locus|LmonJ_020100012184|	tax|393131|locus|LmonJ2_020100011794|	tax|393133|locus|Lmon1_020100011270|	tax|401650|locus|LmonH_020100008538|	tax|552536|locus|LMHCC_2394|	tax|634178|locus|Lm4b_00266|
tax|169963|locus|lmo0247|	tax|265669|locus|LMOf2365_0259|	tax|267410|locus|LMOh7858_0273|	tax|393117|locus|LmonFS_020200011104|	tax|393121|locus|LmonFSL_030200006440|	tax|393123|locus|LmonocytogFSL_030100004541|	tax|393124|locus|LmonocytogeFSL_020100009641|	tax|393125|locus|LmonoFSL_020200009395|	tax|393126|locus|LmonFR_010100008049|	tax|393127|locus|LmonF1_010100004068|	tax|393128|locus|LmonF6_020100012469|	tax|393130|locus|LmonJ_020100012179|	tax|393131|locus|LmonJ2_020100011799|	tax|393133|locus|Lmon1_020100011265|	tax|401650|locus|LmonH_020100008543|	tax|552536|locus|LMHCC_2393|	tax|634178|locus|Lm4b_00267|
tax|169963|locus|lmo0248|	tax|265669|locus|LMOf2365_0260|	tax|267410|locus|LMOh7858_0274|	tax|393117|locus|LmonFS_020200011099|	tax|393121|locus|LmonFSL_030200006435|	tax|393123|locus|LmonocytogFSL_030100004536|	tax|393124|locus|LmonocytogeFSL_020100009646|	tax|393125|locus|LmonoFSL_020200009390|	tax|393126|locus|LmonFR_010100008044|	tax|393127|locus|LmonF1_010100004063|	tax|393128|locus|LmonF6_020100012464|	tax|393130|locus|LmonJ_020100012174|	tax|393131|locus|LmonJ2_020100011804|	tax|393133|locus|Lmon1_020100011260|	tax|401650|locus|LmonH_020100008548|	tax|552536|locus|LMHCC_2392|	tax|634178|locus|Lm4b_00268|
tax|169963|locus|lmo0249|	tax|265669|locus|LMOf2365_0261|	tax|267410|locus|LMOh7858_0275|	tax|393117|locus|LmonFS_020200011094|	tax|393121|locus|LmonFSL_030200006430|	tax|393123|locus|LmonocytogFSL_030100004531|	tax|393124|locus|LmonocytogeFSL_020100009651|	tax|393125|locus|LmonoFSL_020200009385|	tax|393126|locus|LmonFR_010100008039|	tax|393127|locus|LmonF1_010100004058|	tax|393128|locus|LmonF6_020100012459|	tax|393130|locus|LmonJ_020100012169|	tax|393131|locus|LmonJ2_020100011809|	tax|393133|locus|Lmon1_020100011255|	tax|401650|locus|LmonH_020100008553|	tax|552536|locus|LMHCC_2391|	tax|634178|locus|Lm4b_00269|
tax|169963|locus|lmo0250|	tax|265669|locus|LMOf2365_0262|	tax|267409|locus|LMOf6854_0256|	tax|267410|locus|LMOh7858_0276|	tax|393117|locus|LmonFS_020200011089|	tax|393121|locus|LmonFSL_030200006425|	tax|393123|locus|LmonocytogFSL_030100004526|	tax|393124|locus|LmonocytogeFSL_020100009656|	tax|393125|locus|LmonoFSL_020200009380|	tax|393126|locus|LmonFR_010100008034|	tax|393127|locus|LmonF1_010100004053|	tax|393128|locus|LmonF6_020100012454|	tax|393130|locus|LmonJ_020100012164|	tax|393131|locus|LmonJ2_020100011814|	tax|393133|locus|Lmon1_020100011250|	tax|401650|locus|LmonH_020100008558|	tax|552536|locus|LMHCC_2390|	tax|634178|locus|Lm4b_00270|
tax|169963|locus|lmo0251|	tax|265669|locus|LMOf2365_0263|	tax|267409|locus|LMOf6854_0257|	tax|267410|locus|LMOh7858_0277|	tax|393117|locus|LmonFS_020200011084|	tax|393121|locus|LmonFSL_030200006420|	tax|393123|locus|LmonocytogFSL_030100004521|	tax|393124|locus|LmonocytogeFSL_020100009661|	tax|393125|locus|LmonoFSL_020200009375|	tax|393126|locus|LmonFR_010100008029|	tax|393127|locus|LmonF1_010100004048|	tax|393128|locus|LmonF6_020100012449|	tax|393130|locus|LmonJ_020100012159|	tax|393131|locus|LmonJ2_020100011819|	tax|393133|locus|Lmon1_020100011245|	tax|401650|locus|LmonH_020100008563|	tax|552536|locus|LMHCC_2389|	tax|634178|locus|Lm4b_00271|
tax|169963|locus|lmo0252|	tax|267409|locus|LMOf6854_0258|	tax|393123|locus|LmonocytogFSL_030100004516|	tax|393124|locus|LmonocytogeFSL_020100009666|	tax|393126|locus|LmonFR_010100008024|	tax|393128|locus|LmonF6_020100012444|	tax|393130|locus|LmonJ_020100012154|	tax|393131|locus|LmonJ2_020100011824|	tax|552536|locus|LMHCC_2388|
tax|169963|locus|lmo0253|	tax|267409|locus|LMOf6854_0259|	tax|393123|locus|LmonocytogFSL_030100004511|	tax|393124|locus|LmonocytogeFSL_020100009671|	tax|393126|locus|LmonFR_010100008019|	tax|393128|locus|LmonF6_020100012439|	tax|393130|locus|LmonJ_020100012149|	tax|393131|locus|LmonJ2_020100011829|	tax|552536|locus|LMHCC_2387|
tax|169963|locus|lmo0254|	tax|267409|locus|LMOf6854_0260|	tax|393123|locus|LmonocytogFSL_030100004506|	tax|393124|locus|LmonocytogeFSL_020100009676|	tax|393126|locus|LmonFR_010100008014|	tax|393128|locus|LmonF6_020100012434|	tax|393130|locus|LmonJ_020100012144|	tax|393131|locus|LmonJ2_020100011834|	tax|552536|locus|LMHCC_2386|
tax|169963|locus|lmo0255|	tax|267409|locus|LMOf6854_0261|	tax|393123|locus|LmonocytogFSL_030100004501|	tax|393124|locus|LmonocytogeFSL_020100009681|	tax|393126|locus|LmonFR_010100008009|	tax|393127|locus|LmonF1_010100004043|	tax|393128|locus|LmonF6_020100012429|	tax|393130|locus|LmonJ_020100012139|	tax|393131|locus|LmonJ2_020100011839|	tax|393133|locus|Lmon1_020100011240|	tax|552536|locus|LMHCC_2385|
tax|169963|locus|lmo0256|	tax|265669|locus|LMOf2365_0264|	tax|267409|locus|LMOf6854_0262|	tax|267410|locus|LMOh7858_0278|	tax|393117|locus|LmonFS_020200011079|	tax|393121|locus|LmonFSL_030200006415|	tax|393123|locus|LmonocytogFSL_030100004496|	tax|393124|locus|LmonocytogeFSL_020100009686|	tax|393125|locus|LmonoFSL_020200009370|	tax|393126|locus|LmonFR_010100008004|	tax|393127|locus|LmonF1_010100004038|	tax|393128|locus|LmonF6_020100012424|	tax|393130|locus|LmonJ_020100012134|	tax|393131|locus|LmonJ2_020100011844|	tax|393133|locus|Lmon1_020100011235|	tax|401650|locus|LmonH_020100008568|	tax|552536|locus|LMHCC_2384|	tax|634178|locus|Lm4b_00272|
tax|169963|locus|lmo0257|	tax|265669|locus|LMOf2365_0265|	tax|267409|locus|LMOf6854_0263|	tax|267410|locus|LMOh7858_0279|	tax|393117|locus|LmonFS_020200011074|	tax|393121|locus|LmonFSL_030200006410|	tax|393123|locus|LmonocytogFSL_030100004491|	tax|393124|locus|LmonocytogeFSL_020100009691|	tax|393125|locus|LmonoFSL_020200009365|	tax|393126|locus|LmonFR_010100007999|	tax|393127|locus|LmonF1_010100004033|	tax|393128|locus|LmonF6_020100012419|	tax|393130|locus|LmonJ_020100012129|	tax|393131|locus|LmonJ2_020100011849|	tax|393133|locus|Lmon1_020100011230|	tax|401650|locus|LmonH_020100008573|	tax|552536|locus|LMHCC_2382|	tax|634178|locus|Lm4b_00273|
tax|169963|locus|lmo0258|	tax|265669|locus|LMOf2365_0274|	tax|267409|locus|LMOf6854_0271|	tax|267410|locus|LMOh7858_0287|	tax|393117|locus|LmonFS_020200011034|	tax|393121|locus|LmonFSL_030200006370|	tax|393123|locus|LmonocytogFSL_030100004476|	tax|393124|locus|LmonocytogeFSL_020100009696|	tax|393125|locus|LmonoFSL_020200009325|	tax|393126|locus|LmonFR_010100007994|	tax|393127|locus|LmonF1_010100003988|	tax|393128|locus|LmonF6_020100012379|	tax|393130|locus|LmonJ_020100012089|	tax|393131|locus|LmonJ2_020100011889|	tax|393133|locus|Lmon1_020100011225|	tax|401650|locus|LmonH_020100008613|	tax|552536|locus|LMHCC_2373|	tax|634178|locus|Lm4b_00281|
tax|169963|locus|lmo0259|	tax|265669|locus|LMOf2365_0275|	tax|267409|locus|LMOf6854_0272|	tax|267410|locus|LMOh7858_0288|	tax|393117|locus|LmonFS_020200011029|	tax|393121|locus|LmonFSL_030200006365|	tax|393123|locus|LmonocytogFSL_030100004471|	tax|393124|locus|LmonocytogeFSL_020100009701|	tax|393125|locus|LmonoFSL_020200009320|	tax|393126|locus|LmonFR_010100007989|	tax|393127|locus|LmonF1_010100003983|	tax|393128|locus|LmonF6_020100012374|	tax|393130|locus|LmonJ_020100012084|	tax|393131|locus|LmonJ2_020100011894|	tax|393133|locus|Lmon1_020100011220|	tax|401650|locus|LmonH_020100008618|	tax|552536|locus|LMHCC_2372|	tax|634178|locus|Lm4b_00282|
tax|169963|locus|lmo0260|	tax|265669|locus|LMOf2365_0276|	tax|267409|locus|LMOf6854_0273|	tax|267410|locus|LMOh7858_0289|	tax|393117|locus|LmonFS_020200011024|	tax|393121|locus|LmonFSL_030200006360|	tax|393123|locus|LmonocytogFSL_030100004466|	tax|393124|locus|LmonocytogeFSL_020100009706|	tax|393125|locus|LmonoFSL_020200009315|	tax|393126|locus|LmonFR_010100007984|	tax|393127|locus|LmonF1_010100003978|	tax|393128|locus|LmonF6_020100012369|	tax|393130|locus|LmonJ_020100012079|	tax|393131|locus|LmonJ2_020100011899|	tax|393133|locus|Lmon1_020100011215|	tax|401650|locus|LmonH_020100008623|	tax|552536|locus|LMHCC_2371|	tax|634178|locus|Lm4b_00283|
tax|169963|locus|lmo0263|	tax|169963|locus|lmo0262|	tax|169963|locus|lmo0264|	tax|169963|locus|lmo0409|	tax|169963|locus|lmo0433|	tax|265669|locus|LMOf2365_0282|	tax|265669|locus|LMOf2365_0283|	tax|265669|locus|LMOf2365_0471|	tax|265669|locus|LMOf2365_0429|	tax|265669|locus|LMOf2365_0374|	tax|265669|locus|LMOf2365_0281|	tax|267409|locus|LMOf6854_0275|	tax|267409|locus|LMOf6854_0276|	tax|267409|locus|LMOf6854_0469|	tax|267409|locus|LMOf6854_0277|	tax|267410|locus|LMOh7858_0457|	tax|267410|locus|LMOh7858_0293|	tax|267410|locus|LMOh7858_0498|	tax|267410|locus|LMOh7858_0295|	tax|267410|locus|LMOh7858_0291|	tax|267410|locus|LMOh7858_0394|	tax|267410|locus|LMOh7858_0292|	tax|393117|locus|LmonFS_020200011424|	tax|393117|locus|LmonFS_020200010984|	tax|393117|locus|LmonFS_020200010989|	tax|393117|locus|LmonFS_020200011324|	tax|393117|locus|LmonFS_020200011744|	tax|393117|locus|LmonFS_020200010994|	tax|393121|locus|LmonFSL_030200015438|	tax|393121|locus|LmonFSL_030200006320|	tax|393121|locus|LmonFSL_030200006330|	tax|393121|locus|LmonFSL_030200015193|	tax|393121|locus|LmonFSL_030200011639|	tax|393121|locus|LmonFSL_030200006325|	tax|393123|locus|LmonocytogFSL_030100004441|	tax|393123|locus|LmonocytogFSL_030100003926|	tax|393123|locus|LmonocytogFSL_030100004451|	tax|393123|locus|LmonocytogFSL_030100004431|	tax|393123|locus|LmonocytogFSL_030100004446|	tax|393123|locus|LmonocytogFSL_030100004456|	tax|393123|locus|LmonocytogFSL_030100003426|	tax|393124|locus|LmonocytogeFSL_020100010801|	tax|393124|locus|LmonocytogeFSL_020100010916|	tax|393124|locus|LmonocytogeFSL_020100009726|	tax|393124|locus|LmonocytogeFSL_020100009716|	tax|393124|locus|LmonocytogeFSL_020100009721|	tax|393125|locus|LmonoFSL_020200014780|	tax|393125|locus|LmonoFSL_020200012856|	tax|393125|locus|LmonoFSL_020200009280|	tax|393125|locus|LmonoFSL_020200013860|
tax|169963|locus|lmo0265|	tax|265669|locus|LMOf2365_0284|	tax|267409|locus|LMOf6854_0278|	tax|267410|locus|LMOh7858_0296|	tax|393117|locus|LmonFS_020200010979|	tax|393121|locus|LmonFSL_030200006315|	tax|393123|locus|LmonocytogFSL_030100004436|	tax|393124|locus|LmonocytogeFSL_020100009731|	tax|393125|locus|LmonoFSL_020200009265|	tax|393126|locus|LmonFR_010100007959|	tax|393127|locus|LmonF1_010100003948|	tax|393128|locus|LmonF6_020100012344|	tax|393130|locus|LmonJ_020100012054|	tax|393131|locus|LmonJ2_020100011924|	tax|393133|locus|Lmon1_020100011185|	tax|401650|locus|LmonH_020100008668|	tax|552536|locus|LMHCC_2369|	tax|634178|locus|Lm4b_00292|
tax|169963|locus|lmo0266|	tax|265669|locus|LMOf2365_0285|	tax|267409|locus|LMOf6854_0279|	tax|267410|locus|LMOh7858_0297|	tax|393117|locus|LmonFS_020200010974|	tax|393121|locus|LmonFSL_030200006310|	tax|393123|locus|LmonocytogFSL_030100004426|	tax|393124|locus|LmonocytogeFSL_020100009736|	tax|393125|locus|LmonoFSL_020200009260|	tax|393126|locus|LmonFR_010100007954|	tax|393127|locus|LmonF1_010100003943|	tax|393128|locus|LmonF6_020100012339|	tax|393130|locus|LmonJ_020100012049|	tax|393131|locus|LmonJ2_020100011929|	tax|393133|locus|Lmon1_020100011180|	tax|401650|locus|LmonH_020100008673|	tax|552536|locus|LMHCC_2368|	tax|634178|locus|Lm4b_00293|
tax|169963|locus|lmo0268|	tax|265669|locus|LMOf2365_0287|	tax|267409|locus|LMOf6854_0281|	tax|267410|locus|LMOh7858_0299|	tax|393117|locus|LmonFS_020200010964|	tax|393121|locus|LmonFSL_030200006300|	tax|393123|locus|LmonocytogFSL_030100004416|	tax|393124|locus|LmonocytogeFSL_020100009746|	tax|393125|locus|LmonoFSL_020200009250|	tax|393126|locus|LmonFR_010100007944|	tax|393127|locus|LmonF1_010100003933|	tax|393128|locus|LmonF6_020100012329|	tax|393130|locus|LmonJ_020100012039|	tax|393131|locus|LmonJ2_020100011939|	tax|393133|locus|Lmon1_020100011170|	tax|401650|locus|LmonH_020100008683|	tax|552536|locus|LMHCC_2366|	tax|634178|locus|Lm4b_00295|
tax|169963|locus|lmo0269|	tax|265669|locus|LMOf2365_0288|	tax|267409|locus|LMOf6854_0282|	tax|267409|locus|LMOf6854_0283|	tax|267410|locus|LMOh7858_0300|	tax|393117|locus|LmonFS_020200010959|	tax|393121|locus|LmonFSL_030200006295|	tax|393123|locus|LmonocytogFSL_030100004411|	tax|393124|locus|LmonocytogeFSL_020100009751|	tax|393125|locus|LmonoFSL_020200009245|	tax|393126|locus|LmonFR_010100007939|	tax|393127|locus|LmonF1_010100003928|	tax|393128|locus|LmonF6_020100012324|	tax|393130|locus|LmonJ_020100012034|	tax|393131|locus|LmonJ2_020100011944|	tax|393133|locus|Lmon1_020100011165|	tax|401650|locus|LmonH_020100008688|	tax|552536|locus|LMHCC_2365|	tax|634178|locus|Lm4b_00296|
tax|169963|locus|lmo0270|	tax|265669|locus|LMOf2365_0290|	tax|267409|locus|LMOf6854_0285|	tax|267410|locus|LMOh7858_0302|	tax|393117|locus|LmonFS_020200010949|	tax|393121|locus|LmonFSL_030200006285|	tax|393123|locus|LmonocytogFSL_030100004401|	tax|393124|locus|LmonocytogeFSL_020100009756|	tax|393125|locus|LmonoFSL_020200009235|	tax|393126|locus|LmonFR_010100007934|	tax|393127|locus|LmonF1_010100003923|	tax|393128|locus|LmonF6_020100012314|	tax|393130|locus|LmonJ_020100012024|	tax|393131|locus|LmonJ2_020100011954|	tax|393133|locus|Lmon1_020100011160|	tax|401650|locus|LmonH_020100008698|	tax|552536|locus|LMHCC_2363|	tax|634178|locus|Lm4b_00298|
tax|169963|locus|lmo0271|	tax|169963|locus|lmo0917|	tax|169963|locus|lmo0261|	tax|169963|locus|lmo0574|	tax|169963|locus|lmo2761|	tax|169963|locus|lmo0319|	tax|169963|locus|lmo0300|	tax|169963|locus|lmo2771|	tax|169963|locus|lmo0372|	tax|169963|locus|lmo0018|	tax|169963|locus|lmo0739|	tax|265669|locus|LMOf2365_0603|	tax|265669|locus|LMOf2365_2761|	tax|265669|locus|LMOf2365_2751|	tax|265669|locus|LMOf2365_0388|	tax|265669|locus|LMOf2365_0337|	tax|265669|locus|LMOf2365_0291|	tax|265669|locus|LMOf2365_0939|	tax|265669|locus|LMOf2365_0321|	tax|265669|locus|LMOf2365_0277|	tax|265669|locus|LMOf2365_0021|	tax|267409|locus|LMOf6854_0964|	tax|267409|locus|LMOf6854_0327|	tax|267409|locus|LMOf6854_0286|	tax|267409|locus|LMOf6854_0274|	tax|267409|locus|LMOf6854_2890|	tax|267409|locus|LMOf6854_2880|	tax|267409|locus|LMOf6854_0615|	tax|267409|locus|LMOf6854_0408|	tax|267409|locus|LMOf6854_0021|	tax|267409|locus|LMOf6854_0315|	tax|267409|locus|LMOf6854_0785|	tax|267410|locus|LMOh7858_0333|	tax|267410|locus|LMOh7858_0024|	tax|267410|locus|LMOh7858_0290|	tax|267410|locus|LMOh7858_0409|	tax|267410|locus|LMOh7858_0633|	tax|267410|locus|LMOh7858_3027|	tax|267410|locus|LMOh7858_0355|	tax|267410|locus|LMOh7858_0303|	tax|267410|locus|LMOh7858_3037|	tax|267410|locus|LMOh7858_0979|	tax|393117|locus|LmonFS_020200011669|	tax|393117|locus|LmonFS_020200001550|	tax|393117|locus|LmonFS_020200006896|	tax|393117|locus|LmonFS_020200006321|	tax|393117|locus|LmonFS_020200010944|	tax|393117|locus|LmonFS_020200003255|	tax|393117|locus|LmonFS_020200006846|	tax|393117|locus|LmonFS_020200011019|
tax|169963|locus|lmo0272|	tax|169963|locus|lmo0158|	tax|265669|locus|LMOf2365_0173|	tax|265669|locus|LMOf2365_0292|	tax|267409|locus|LMOf6854_0167|	tax|267409|locus|LMOf6854_0287|	tax|267410|locus|LMOh7858_0304|	tax|267410|locus|LMOh7858_0181|	tax|393117|locus|LmonFS_020200010939|	tax|393117|locus|LmonFS_020200012194|	tax|393121|locus|LmonFSL_030200007782|	tax|393121|locus|LmonFSL_030200006275|	tax|393123|locus|LmonocytogFSL_030100002769|	tax|393123|locus|LmonocytogFSL_030100004386|	tax|393124|locus|LmonocytogeFSL_020100003931|	tax|393124|locus|LmonocytogeFSL_020100009766|	tax|393125|locus|LmonoFSL_020200009225|	tax|393125|locus|LmonoFSL_020200010629|	tax|393126|locus|LmonFR_010100014874|	tax|393126|locus|LmonFR_010100007924|	tax|393127|locus|LmonF1_010100000010|	tax|393127|locus|LmonF1_010100003913|	tax|393128|locus|LmonF6_020100011043|	tax|393128|locus|LmonF6_020100012304|	tax|393130|locus|LmonJ_020100006891|	tax|393130|locus|LmonJ_020100012014|	tax|393131|locus|LmonJ2_020100010793|	tax|393131|locus|LmonJ2_020100011964|	tax|393133|locus|Lmon1_020100013289|	tax|393133|locus|Lmon1_020100011150|	tax|401650|locus|LmonH_020100011242|	tax|401650|locus|LmonH_020100008708|	tax|552536|locus|LMHCC_2361|	tax|552536|locus|LMHCC_2481|	tax|634178|locus|Lm4b_00300|	tax|634178|locus|Lm4b_00158|
tax|169963|locus|lmo0273|	tax|265669|locus|LMOf2365_0293|	tax|267409|locus|LMOf6854_0288|	tax|267410|locus|LMOh7858_0305|	tax|393117|locus|LmonFS_020200010934|	tax|393121|locus|LmonFSL_030200006270|	tax|393123|locus|LmonocytogFSL_030100004381|	tax|393124|locus|LmonocytogeFSL_020100009771|	tax|393125|locus|LmonoFSL_020200009220|	tax|393126|locus|LmonFR_010100007919|	tax|393127|locus|LmonF1_010100003908|	tax|393128|locus|LmonF6_020100012299|	tax|393130|locus|LmonJ_020100012009|	tax|393131|locus|LmonJ2_020100011969|	tax|393133|locus|Lmon1_020100011145|	tax|401650|locus|LmonH_020100008713|	tax|552536|locus|LMHCC_2360|	tax|634178|locus|Lm4b_00301|
tax|169963|locus|lmo0275|	tax|265669|locus|LMOf2365_0295|	tax|267409|locus|LMOf6854_0290|	tax|267410|locus|LMOh7858_0308|	tax|393117|locus|LmonFS_020200010924|	tax|393121|locus|LmonFSL_030200006260|	tax|393123|locus|LmonocytogFSL_030100004371|	tax|393124|locus|LmonocytogeFSL_020100009781|	tax|393126|locus|LmonFR_010100007909|	tax|393128|locus|LmonF6_020100012289|	tax|393130|locus|LmonJ_020100011999|	tax|393131|locus|LmonJ2_020100011979|	tax|393133|locus|Lmon1_020100011135|	tax|401650|locus|LmonH_020100008723|	tax|552536|locus|LMHCC_2358|	tax|634178|locus|Lm4b_00303|
tax|169963|locus|lmo0277|	tax|265669|locus|LMOf2365_0297|	tax|267409|locus|LMOf6854_0292|	tax|267410|locus|LMOh7858_0310|	tax|393117|locus|LmonFS_020200010914|	tax|393121|locus|LmonFSL_030200006250|	tax|393123|locus|LmonocytogFSL_030100004361|	tax|393124|locus|LmonocytogeFSL_020100009791|	tax|393125|locus|LmonoFSL_020200009195|	tax|393126|locus|LmonFR_010100007899|	tax|393127|locus|LmonF1_010100003883|	tax|393128|locus|LmonF6_020100012279|	tax|393130|locus|LmonJ_020100011989|	tax|393131|locus|LmonJ2_020100011989|	tax|393133|locus|Lmon1_020100011125|	tax|401650|locus|LmonH_020100008733|	tax|552536|locus|LMHCC_2356|	tax|634178|locus|Lm4b_00305|
tax|169963|locus|lmo0279|	tax|265669|locus|LMOf2365_0299|	tax|267409|locus|LMOf6854_0294|	tax|267410|locus|LMOh7858_0312|	tax|393117|locus|LmonFS_020200010904|	tax|393121|locus|LmonFSL_030200006240|	tax|393123|locus|LmonocytogFSL_030100004351|	tax|393124|locus|LmonocytogeFSL_020100009801|	tax|393125|locus|LmonoFSL_020200009185|	tax|393126|locus|LmonFR_010100007889|	tax|393127|locus|LmonF1_010100003873|	tax|393128|locus|LmonF6_020100012269|	tax|393130|locus|LmonJ_020100011979|	tax|393131|locus|LmonJ2_020100011999|	tax|393133|locus|Lmon1_020100011115|	tax|401650|locus|LmonH_020100008743|	tax|552536|locus|LMHCC_2354|	tax|634178|locus|Lm4b_00307|
tax|169963|locus|lmo0280|	tax|265669|locus|LMOf2365_0300|	tax|267409|locus|LMOf6854_0295|	tax|267410|locus|LMOh7858_0313|	tax|393117|locus|LmonFS_020200010899|	tax|393121|locus|LmonFSL_030200006235|	tax|393123|locus|LmonocytogFSL_030100004346|	tax|393124|locus|LmonocytogeFSL_020100009806|	tax|393125|locus|LmonoFSL_020200009180|	tax|393126|locus|LmonFR_010100007884|	tax|393127|locus|LmonF1_010100003868|	tax|393128|locus|LmonF6_020100012264|	tax|393130|locus|LmonJ_020100011974|	tax|393131|locus|LmonJ2_020100012004|	tax|393133|locus|Lmon1_020100011110|	tax|401650|locus|LmonH_020100008748|	tax|552536|locus|LMHCC_2353|	tax|634178|locus|Lm4b_00308|
tax|169963|locus|lmo0281|	tax|169963|locus|lmo0548|	tax|169963|locus|lmo0274|	tax|169963|locus|lmo0156|	tax|265669|locus|LMOf2365_0301|	tax|265669|locus|LMOf2365_0577|	tax|265669|locus|LMOf2365_0171|	tax|265669|locus|LMOf2365_0294|	tax|267409|locus|LMOf6854_0296|	tax|267409|locus|LMOf6854_0165|	tax|267409|locus|LMOf6854_0589|	tax|267409|locus|LMOf6854_0289|	tax|267410|locus|LMOh7858_0306|	tax|267410|locus|LMOh7858_0606|	tax|267410|locus|LMOh7858_0314|	tax|267410|locus|LMOh7858_0179|	tax|393117|locus|LmonFS_020200010889|	tax|393117|locus|LmonFS_020200012204|	tax|393117|locus|LmonFS_020200010929|	tax|393117|locus|LmonFS_020200003385|	tax|393121|locus|LmonFSL_030200010174|	tax|393121|locus|LmonFSL_030200006265|	tax|393121|locus|LmonFSL_030200007772|	tax|393121|locus|LmonFSL_030200006225|	tax|393123|locus|LmonocytogFSL_030100004321|	tax|393123|locus|LmonocytogFSL_030100004376|	tax|393123|locus|LmonocytogFSL_030100002779|	tax|393123|locus|LmonocytogFSL_030100011562|	tax|393124|locus|LmonocytogeFSL_020100009776|	tax|393124|locus|LmonocytogeFSL_020100003921|	tax|393124|locus|LmonocytogeFSL_020100009811|	tax|393124|locus|LmonocytogeFSL_020100007992|	tax|393125|locus|LmonoFSL_020200008128|	tax|393125|locus|LmonoFSL_020200009215|	tax|393125|locus|LmonoFSL_020200010639|	tax|393125|locus|LmonoFSL_020200009170|	tax|393126|locus|LmonFR_010100006472|	tax|393126|locus|LmonFR_010100007879|	tax|393126|locus|LmonFR_010100007914|	tax|393126|locus|LmonFR_010100014884|	tax|393127|locus|LmonF1_010100003903|	tax|393127|locus|LmonF1_010100002586|	tax|393127|locus|LmonF1_010100003863|	tax|393127|locus|LmonF1_010100000020|	tax|393128|locus|LmonF6_020100000420|	tax|393128|locus|LmonF6_020100012294|	tax|393128|locus|LmonF6_020100011033|	tax|393128|locus|LmonF6_020100012259|	tax|393130|locus|LmonJ_020100011969|	tax|393130|locus|LmonJ_020100010410|
tax|169963|locus|lmo0282|	tax|265669|locus|LMOf2365_0302|	tax|267409|locus|LMOf6854_0297|	tax|267410|locus|LMOh7858_0315|	tax|393117|locus|LmonFS_020200010884|	tax|393121|locus|LmonFSL_030200006220|	tax|393123|locus|LmonocytogFSL_030100004316|	tax|393124|locus|LmonocytogeFSL_020100009816|	tax|393125|locus|LmonoFSL_020200009165|	tax|393126|locus|LmonFR_010100007874|	tax|393127|locus|LmonF1_010100003858|	tax|393128|locus|LmonF6_020100012254|	tax|393130|locus|LmonJ_020100011964|	tax|393131|locus|LmonJ2_020100012014|	tax|393133|locus|Lmon1_020100011075|	tax|401650|locus|LmonH_020100008763|	tax|552536|locus|LMHCC_2348|	tax|634178|locus|Lm4b_00310|
tax|169963|locus|lmo0283|	tax|169963|locus|lmo2418|	tax|265669|locus|LMOf2365_0303|	tax|265669|locus|LMOf2365_2389|	tax|267409|locus|LMOf6854_0298|	tax|267409|locus|LMOf6854_2481|	tax|267410|locus|LMOh7858_0316|	tax|267410|locus|LMOh7858_2565|	tax|393117|locus|LmonFS_020200010879|	tax|393117|locus|LmonFS_020200009862|	tax|393121|locus|LmonFSL_030200009504|	tax|393121|locus|LmonFSL_030200006215|	tax|393123|locus|LmonocytogFSL_030100010385|	tax|393123|locus|LmonocytogFSL_030100004311|	tax|393124|locus|LmonocytogeFSL_020100009821|	tax|393124|locus|LmonocytogeFSL_020100006005|	tax|393125|locus|LmonoFSL_020200009875|	tax|393125|locus|LmonoFSL_020200009160|	tax|393126|locus|LmonFR_010100007869|	tax|393126|locus|LmonFR_010100013147|	tax|393127|locus|LmonF1_010100003853|	tax|393127|locus|LmonF1_010100010839|	tax|393128|locus|LmonF6_020100011247|	tax|393128|locus|LmonF6_020100012249|	tax|393130|locus|LmonJ_020100011537|	tax|393130|locus|LmonJ_020100011959|	tax|393131|locus|LmonJ2_020100010997|	tax|393131|locus|LmonJ2_020100012019|	tax|393133|locus|Lmon1_020100007353|	tax|393133|locus|Lmon1_020100011070|	tax|401650|locus|LmonH_020100012022|	tax|401650|locus|LmonH_020100008768|	tax|552536|locus|LMHCC_0184|	tax|552536|locus|LMHCC_2347|	tax|634178|locus|Lm4b_02387|	tax|634178|locus|Lm4b_00311|
tax|169963|locus|lmo0286|	tax|265669|locus|LMOf2365_0306|	tax|267409|locus|LMOf6854_0301|	tax|267410|locus|LMOh7858_0319|	tax|393117|locus|LmonFS_020200010864|	tax|393121|locus|LmonFSL_030200006200|	tax|393123|locus|LmonocytogFSL_030100004296|	tax|393124|locus|LmonocytogeFSL_020100009836|	tax|393125|locus|LmonoFSL_020200009145|	tax|393126|locus|LmonFR_010100007854|	tax|393127|locus|LmonF1_010100003838|	tax|393128|locus|LmonF6_020100012234|	tax|393130|locus|LmonJ_020100011944|	tax|393131|locus|LmonJ2_020100012034|	tax|393133|locus|Lmon1_020100011055|	tax|401650|locus|LmonH_020100008783|	tax|552536|locus|LMHCC_2344|	tax|634178|locus|Lm4b_00314|
tax|169963|locus|lmo0288|	tax|265669|locus|LMOf2365_0308|	tax|267409|locus|LMOf6854_0303|	tax|267410|locus|LMOh7858_0321|	tax|393117|locus|LmonFS_020200010854|	tax|393121|locus|LmonFSL_030200006190|	tax|393123|locus|LmonocytogFSL_030100004286|	tax|393124|locus|LmonocytogeFSL_020100009846|	tax|393125|locus|LmonoFSL_020200009135|	tax|393126|locus|LmonFR_010100007844|	tax|393127|locus|LmonF1_010100003828|	tax|393128|locus|LmonF6_020100012224|	tax|393130|locus|LmonJ_020100011934|	tax|393131|locus|LmonJ2_020100012044|	tax|393133|locus|Lmon1_020100011045|	tax|401650|locus|LmonH_020100008793|	tax|552536|locus|LMHCC_2342|	tax|634178|locus|Lm4b_00316|
tax|169963|locus|lmo0289|	tax|265669|locus|LMOf2365_0309|	tax|267409|locus|LMOf6854_0304|	tax|267410|locus|LMOh7858_0322|	tax|393117|locus|LmonFS_020200010849|	tax|393121|locus|LmonFSL_030200006185|	tax|393123|locus|LmonocytogFSL_030100004281|	tax|393124|locus|LmonocytogeFSL_020100009851|	tax|393125|locus|LmonoFSL_020200009130|	tax|393126|locus|LmonFR_010100007839|	tax|393127|locus|LmonF1_010100003823|	tax|393128|locus|LmonF6_020100012219|	tax|393130|locus|LmonJ_020100011929|	tax|393131|locus|LmonJ2_020100012049|	tax|393133|locus|Lmon1_020100011040|	tax|401650|locus|LmonH_020100008798|	tax|552536|locus|LMHCC_2341|	tax|634178|locus|Lm4b_00317|
tax|169963|locus|lmo0290|	tax|265669|locus|LMOf2365_0310|	tax|267409|locus|LMOf6854_0305|	tax|267410|locus|LMOh7858_0323|	tax|393117|locus|LmonFS_020200010844|	tax|393121|locus|LmonFSL_030200006180|	tax|393123|locus|LmonocytogFSL_030100004276|	tax|393124|locus|LmonocytogeFSL_020100009856|	tax|393125|locus|LmonoFSL_020200009125|	tax|393126|locus|LmonFR_010100007834|	tax|393127|locus|LmonF1_010100003818|	tax|393128|locus|LmonF6_020100012214|	tax|393130|locus|LmonJ_020100011924|	tax|393131|locus|LmonJ2_020100012054|	tax|393133|locus|Lmon1_020100011035|	tax|401650|locus|LmonH_020100008803|	tax|552536|locus|LMHCC_2340|	tax|634178|locus|Lm4b_00318|
tax|169963|locus|lmo0291|	tax|265669|locus|LMOf2365_0311|	tax|267409|locus|LMOf6854_0306|	tax|267410|locus|LMOh7858_0324|	tax|393117|locus|LmonFS_020200010839|	tax|393121|locus|LmonFSL_030200006175|	tax|393123|locus|LmonocytogFSL_030100004271|	tax|393124|locus|LmonocytogeFSL_020100009861|	tax|393125|locus|LmonoFSL_020200009120|	tax|393126|locus|LmonFR_010100007829|	tax|393127|locus|LmonF1_010100003813|	tax|393128|locus|LmonF6_020100012209|	tax|393130|locus|LmonJ_020100011919|	tax|393131|locus|LmonJ2_020100012059|	tax|393133|locus|Lmon1_020100011030|	tax|401650|locus|LmonH_020100008808|	tax|552536|locus|LMHCC_2339|	tax|634178|locus|Lm4b_00319|
tax|169963|locus|lmo0292|	tax|265669|locus|LMOf2365_0312|	tax|267409|locus|LMOf6854_0307|	tax|267410|locus|LMOh7858_0325|	tax|393117|locus|LmonFS_020200010834|	tax|393121|locus|LmonFSL_030200006170|	tax|393123|locus|LmonocytogFSL_030100004266|	tax|393124|locus|LmonocytogeFSL_020100009866|	tax|393125|locus|LmonoFSL_020200009115|	tax|393126|locus|LmonFR_010100007824|	tax|393127|locus|LmonF1_010100003808|	tax|393128|locus|LmonF6_020100012204|	tax|393130|locus|LmonJ_020100011914|	tax|393131|locus|LmonJ2_020100012064|	tax|393133|locus|Lmon1_020100011025|	tax|401650|locus|LmonH_020100008813|	tax|552536|locus|LMHCC_2338|	tax|634178|locus|Lm4b_00320|
tax|169963|locus|lmo0293|	tax|265669|locus|LMOf2365_0314|	tax|267409|locus|LMOf6854_0308|	tax|267410|locus|LMOh7858_0326|	tax|393117|locus|LmonFS_020200010829|	tax|393121|locus|LmonFSL_030200006165|	tax|393123|locus|LmonocytogFSL_030100004256|	tax|393124|locus|LmonocytogeFSL_020100009871|	tax|393125|locus|LmonoFSL_020200009110|	tax|393126|locus|LmonFR_010100007819|	tax|393127|locus|LmonF1_010100003803|	tax|393128|locus|LmonF6_020100012199|	tax|393130|locus|LmonJ_020100011909|	tax|393131|locus|LmonJ2_020100012069|	tax|393133|locus|Lmon1_020100011020|	tax|401650|locus|LmonH_020100008818|	tax|552536|locus|LMHCC_2335|	tax|634178|locus|Lm4b_00321|
tax|169963|locus|lmo0294|	tax|265669|locus|LMOf2365_0315|	tax|267409|locus|LMOf6854_0309|	tax|267410|locus|LMOh7858_0327|	tax|393121|locus|LmonFSL_030200006160|	tax|393124|locus|LmonocytogeFSL_020100009876|	tax|393125|locus|LmonoFSL_020200009105|	tax|393126|locus|LmonFR_010100007814|	tax|393128|locus|LmonF6_020100012194|	tax|393130|locus|LmonJ_020100011904|	tax|393131|locus|LmonJ2_020100012074|	tax|401650|locus|LmonH_020100008823|	tax|634178|locus|Lm4b_00322|
tax|169963|locus|lmo0295|	tax|169963|locus|lmo0936|	tax|265669|locus|LMOf2365_0957|	tax|265669|locus|LMOf2365_0316|	tax|267409|locus|LMOf6854_0310|	tax|267409|locus|LMOf6854_0983|	tax|267410|locus|LMOh7858_0998|	tax|267410|locus|LMOh7858_0328|	tax|393117|locus|LmonFS_020200001455|	tax|393121|locus|LmonFSL_030200004056|	tax|393121|locus|LmonFSL_030200006155|	tax|393123|locus|LmonocytogFSL_030100009304|	tax|393124|locus|LmonocytogeFSL_020100009881|	tax|393124|locus|LmonocytogeFSL_020100005415|	tax|393125|locus|LmonoFSL_020200009100|	tax|393125|locus|LmonoFSL_020200003661|	tax|393126|locus|LmonFR_010100011338|	tax|393126|locus|LmonFR_010100007809|	tax|393127|locus|LmonF1_010100007137|	tax|393127|locus|LmonF1_010100003788|	tax|393128|locus|LmonF6_020100002410|	tax|393128|locus|LmonF6_020100012189|	tax|393130|locus|LmonJ_020100011899|	tax|393130|locus|LmonJ_020100003720|	tax|393131|locus|LmonJ2_020100002405|	tax|393131|locus|LmonJ2_020100012079|	tax|393133|locus|Lmon1_020100012154|	tax|401650|locus|LmonH_020100002772|	tax|401650|locus|LmonH_020100008828|	tax|552536|locus|LMHCC_1686|	tax|634178|locus|Lm4b_00323|	tax|634178|locus|Lm4b_00956|
tax|169963|locus|lmo0296|	tax|265669|locus|LMOf2365_0317|	tax|267409|locus|LMOf6854_0311|	tax|267410|locus|LMOh7858_0329|	tax|393117|locus|LmonFS_020200010814|	tax|393121|locus|LmonFSL_030200006135|	tax|393123|locus|LmonocytogFSL_030100004236|	tax|393124|locus|LmonocytogeFSL_020100009886|	tax|393124|locus|LmonocytogeFSL_020100009921|	tax|393125|locus|LmonoFSL_020200009080|	tax|393126|locus|LmonFR_010100007804|	tax|393127|locus|LmonF1_010100003783|	tax|393128|locus|LmonF6_020100012184|	tax|393130|locus|LmonJ_020100011894|	tax|393131|locus|LmonJ2_020100012084|	tax|393133|locus|Lmon1_020100010970|	tax|401650|locus|LmonH_020100008833|	tax|552536|locus|LMHCC_2334|	tax|634178|locus|Lm4b_00324|
tax|169963|locus|lmo0297|	tax|265669|locus|LMOf2365_0318|	tax|267409|locus|LMOf6854_0312|	tax|267410|locus|LMOh7858_0330|	tax|393117|locus|LmonFS_020200010809|	tax|393121|locus|LmonFSL_030200006130|	tax|393124|locus|LmonocytogeFSL_020100009891|	tax|393125|locus|LmonoFSL_020200009075|	tax|393127|locus|LmonF1_010100003778|	tax|393128|locus|LmonF6_020100012179|	tax|393130|locus|LmonJ_020100011889|	tax|393131|locus|LmonJ2_020100012089|	tax|393133|locus|Lmon1_020100010965|	tax|401650|locus|LmonH_020100008838|	tax|552536|locus|LMHCC_2333|	tax|634178|locus|Lm4b_00325|
tax|169963|locus|lmo0302|	tax|267409|locus|LMOf6854_0317|	tax|267410|locus|LMOh7858_0335|	tax|393117|locus|LmonFS_020200010784|	tax|393121|locus|LmonFSL_030200006105|	tax|393123|locus|LmonocytogFSL_030100004196|	tax|393125|locus|LmonoFSL_020200009050|	tax|393126|locus|LmonFR_010100007769|	tax|393127|locus|LmonF1_010100003723|	tax|393128|locus|LmonF6_020100012154|	tax|393130|locus|LmonJ_020100011864|	tax|393131|locus|LmonJ2_020100012114|	tax|393133|locus|Lmon1_020100010940|	tax|401650|locus|LmonH_020100008908|	tax|634178|locus|Lm4b_00330|
tax|169963|locus|lmo0303|	tax|265669|locus|LMOf2365_0329|	tax|267409|locus|LMOf6854_0318|	tax|267410|locus|LMOh7858_0336|	tax|393121|locus|LmonFSL_030200006100|	tax|393124|locus|LmonocytogeFSL_020100009946|	tax|393125|locus|LmonoFSL_020200009045|	tax|393126|locus|LmonFR_010100007764|	tax|393127|locus|LmonF1_010100003718|	tax|393128|locus|LmonF6_020100012149|	tax|393130|locus|LmonJ_020100011859|	tax|393131|locus|LmonJ2_020100012119|	tax|393133|locus|Lmon1_020100010935|	tax|401650|locus|LmonH_020100008913|	tax|552536|locus|LMHCC_2328|	tax|552536|locus|LMHCC_2327|	tax|634178|locus|Lm4b_00331|
tax|169963|locus|lmo0304|	tax|267409|locus|LMOf6854_0319|	tax|267410|locus|LMOh7858_0337|	tax|393121|locus|LmonFSL_030200006095|	tax|393125|locus|LmonoFSL_020200009040|	tax|393126|locus|LmonFR_010100007759|	tax|393127|locus|LmonF1_010100003713|	tax|393128|locus|LmonF6_020100012144|	tax|393130|locus|LmonJ_020100011854|	tax|393131|locus|LmonJ2_020100012124|	tax|393133|locus|Lmon1_020100010930|
tax|169963|locus|lmo0305|	tax|265669|locus|LMOf2365_0330|	tax|267409|locus|LMOf6854_0320|	tax|267410|locus|LMOh7858_0338|	tax|393117|locus|LmonFS_020200010769|	tax|393121|locus|LmonFSL_030200006090|	tax|393123|locus|LmonocytogFSL_030100004181|	tax|393124|locus|LmonocytogeFSL_020100009951|	tax|393125|locus|LmonoFSL_020200009035|	tax|393126|locus|LmonFR_010100007754|	tax|393127|locus|LmonF1_010100003708|	tax|393128|locus|LmonF6_020100012139|	tax|393130|locus|LmonJ_020100011849|	tax|393131|locus|LmonJ2_020100012129|	tax|393133|locus|Lmon1_020100010925|	tax|401650|locus|LmonH_020100008918|	tax|552536|locus|LMHCC_2326|	tax|634178|locus|Lm4b_00332|
tax|169963|locus|lmo0306|	tax|267410|locus|LMOh7858_0339|	tax|393117|locus|LmonFS_020200010764|	tax|393123|locus|LmonocytogFSL_030100004176|	tax|393124|locus|LmonocytogeFSL_020100009956|	tax|393126|locus|LmonFR_010100007749|	tax|393127|locus|LmonF1_010100003703|	tax|393128|locus|LmonF6_020100012134|	tax|393130|locus|LmonJ_020100011844|	tax|393131|locus|LmonJ2_020100012134|	tax|393133|locus|Lmon1_020100010920|	tax|552536|locus|LMHCC_2325|	tax|393123|locus|LmonocytogFSL_030100004171|
tax|169963|locus|lmo0307|	tax|267410|locus|LMOh7858_0340|	tax|393117|locus|LmonFS_020200010759|	tax|393123|locus|LmonocytogFSL_030100001525|	tax|393123|locus|LmonocytogFSL_030100004166|	tax|393126|locus|LmonFR_010100007744|	tax|393133|locus|Lmon1_020100010915|	tax|552536|locus|LMHCC_2324|
tax|169963|locus|lmo0309|	tax|267410|locus|LMOh7858_0343|	tax|393117|locus|LmonFS_020200010749|	tax|393123|locus|LmonocytogFSL_030100004156|	tax|393126|locus|LmonFR_010100007734|	tax|393133|locus|Lmon1_020100010905|	tax|552536|locus|LMHCC_2322|
tax|169963|locus|lmo0310|	tax|267410|locus|LMOh7858_0345|	tax|267410|locus|LMOh7858_0344|	tax|393126|locus|LmonFR_010100007729|
tax|169963|locus|lmo0311|	tax|267410|locus|LMOh7858_0346|	tax|393126|locus|LmonFR_010100007724|
tax|169963|locus|lmo0312|	tax|267410|locus|LMOh7858_0347|	tax|393126|locus|LmonFR_010100007719|
tax|169963|locus|lmo0313|	tax|267410|locus|LMOh7858_0348|	tax|393126|locus|LmonFR_010100007714|
tax|169963|locus|lmo0314|	tax|265669|locus|LMOf2365_0332|	tax|267409|locus|LMOf6854_0321|	tax|267410|locus|LMOh7858_0349|	tax|393117|locus|LmonFS_020200007858|	tax|393117|locus|LmonFS_020200010739|	tax|393121|locus|LmonFSL_030200006080|	tax|393123|locus|LmonocytogFSL_030100004141|	tax|393124|locus|LmonocytogeFSL_020100009961|	tax|393125|locus|LmonoFSL_020200009025|	tax|393126|locus|LmonFR_010100007709|	tax|393127|locus|LmonF1_010100003698|	tax|393128|locus|LmonF6_020100012129|	tax|393130|locus|LmonJ_020100011839|	tax|393131|locus|LmonJ2_020100012139|	tax|393133|locus|Lmon1_020100010895|	tax|401650|locus|LmonH_020100008923|	tax|552536|locus|LMHCC_2319|	tax|634178|locus|Lm4b_00333|	tax|634178|locus|Lm4b_02326|
tax|169963|locus|lmo0315|	tax|265669|locus|LMOf2365_0333|	tax|267409|locus|LMOf6854_0322|	tax|267410|locus|LMOh7858_0350|	tax|393117|locus|LmonFS_020200010734|	tax|393121|locus|LmonFSL_030200006075|	tax|393123|locus|LmonocytogFSL_030100004136|	tax|393124|locus|LmonocytogeFSL_020100009966|	tax|393125|locus|LmonoFSL_020200009020|	tax|393126|locus|LmonFR_010100007704|	tax|393127|locus|LmonF1_010100003693|	tax|393128|locus|LmonF6_020100012124|	tax|393130|locus|LmonJ_020100011834|	tax|393131|locus|LmonJ2_020100012144|	tax|393133|locus|Lmon1_020100010890|	tax|401650|locus|LmonH_020100008928|	tax|552536|locus|LMHCC_2318|	tax|634178|locus|Lm4b_00334|
tax|169963|locus|lmo0316|	tax|265669|locus|LMOf2365_0334|	tax|267409|locus|LMOf6854_0324|	tax|267410|locus|LMOh7858_0352|	tax|393117|locus|LmonFS_020200010729|	tax|393121|locus|LmonFSL_030200006070|	tax|393123|locus|LmonocytogFSL_030100004131|	tax|393124|locus|LmonocytogeFSL_020100009971|	tax|393125|locus|LmonoFSL_020200009015|	tax|393126|locus|LmonFR_010100007699|	tax|393127|locus|LmonF1_010100003688|	tax|393128|locus|LmonF6_020100012119|	tax|393130|locus|LmonJ_020100011829|	tax|393131|locus|LmonJ2_020100012149|	tax|393133|locus|Lmon1_020100010885|	tax|401650|locus|LmonH_020100008933|	tax|552536|locus|LMHCC_2317|	tax|634178|locus|Lm4b_00335|
tax|169963|locus|lmo0317|	tax|169963|locus|lmo0662|	tax|265669|locus|LMOf2365_0335|	tax|265669|locus|LMOf2365_0696|	tax|267409|locus|LMOf6854_0705|	tax|267409|locus|LMOf6854_0325|	tax|267410|locus|LMOh7858_0725|	tax|267410|locus|LMOh7858_0353|	tax|393117|locus|LmonFS_020200002785|	tax|393117|locus|LmonFS_020200010724|	tax|393121|locus|LmonFSL_030200005678|	tax|393121|locus|LmonFSL_030200006065|	tax|393123|locus|LmonocytogFSL_030100004126|	tax|393123|locus|LmonocytogFSL_030100005813|	tax|393124|locus|LmonocytogeFSL_020100009976|	tax|393124|locus|LmonocytogeFSL_020100012718|	tax|393125|locus|LmonoFSL_020200009010|	tax|393125|locus|LmonoFSL_020200007513|	tax|393126|locus|LmonFR_010100007694|	tax|393126|locus|LmonFR_010100005887|	tax|393127|locus|LmonF1_010100003683|	tax|393127|locus|LmonF1_010100003176|	tax|393128|locus|LmonF6_020100012114|	tax|393128|locus|LmonF6_020100001005|	tax|393130|locus|LmonJ_020100009830|	tax|393130|locus|LmonJ_020100011824|	tax|393131|locus|LmonJ2_020100001005|	tax|393131|locus|LmonJ2_020100012154|	tax|393133|locus|Lmon1_020100010880|	tax|393133|locus|Lmon1_020100003277|	tax|401650|locus|LmonH_020100008938|	tax|401650|locus|LmonH_020100006497|	tax|552536|locus|LMHCC_2316|	tax|552536|locus|LMHCC_1968|	tax|634178|locus|Lm4b_00689|	tax|634178|locus|Lm4b_00336|
tax|169963|locus|lmo0318|	tax|265669|locus|LMOf2365_0336|	tax|267409|locus|LMOf6854_0326|	tax|267410|locus|LMOh7858_0354|	tax|393117|locus|LmonFS_020200010719|	tax|393121|locus|LmonFSL_030200006060|	tax|393123|locus|LmonocytogFSL_030100004121|	tax|393124|locus|LmonocytogeFSL_020100009981|	tax|393125|locus|LmonoFSL_020200009005|	tax|393126|locus|LmonFR_010100007689|	tax|393127|locus|LmonF1_010100003678|	tax|393128|locus|LmonF6_020100012109|	tax|393130|locus|LmonJ_020100011819|	tax|393131|locus|LmonJ2_020100012159|	tax|393133|locus|Lmon1_020100010875|	tax|401650|locus|LmonH_020100008943|	tax|552536|locus|LMHCC_2315|	tax|634178|locus|Lm4b_00337|
tax|169963|locus|lmo0320|	tax|265669|locus|LMOf2365_0338|	tax|267409|locus|LMOf6854_0328|	tax|267410|locus|LMOh7858_0356|	tax|393117|locus|LmonFS_020200010709|	tax|393121|locus|LmonFSL_030200006050|	tax|393124|locus|LmonocytogeFSL_020100009991|	tax|393125|locus|LmonoFSL_020200008995|	tax|393126|locus|LmonFR_010100007679|	tax|393127|locus|LmonF1_010100003668|	tax|393128|locus|LmonF6_020100012099|	tax|393130|locus|LmonJ_020100011809|	tax|393131|locus|LmonJ2_020100012169|	tax|401650|locus|LmonH_020100008968|	tax|634178|locus|Lm4b_00339|
tax|169963|locus|lmo0321|	tax|265669|locus|LMOf2365_0339|	tax|267409|locus|LMOf6854_0329|	tax|267410|locus|LMOh7858_0357|	tax|393117|locus|LmonFS_020200010704|	tax|393121|locus|LmonFSL_030200006045|	tax|393123|locus|LmonocytogFSL_030100004111|	tax|393124|locus|LmonocytogeFSL_020100009996|	tax|393125|locus|LmonoFSL_020200008990|	tax|393126|locus|LmonFR_010100007674|	tax|393127|locus|LmonF1_010100003663|	tax|393128|locus|LmonF6_020100012094|	tax|393130|locus|LmonJ_020100011804|	tax|393131|locus|LmonJ2_020100012174|	tax|393133|locus|Lmon1_020100010865|	tax|401650|locus|LmonH_020100008973|	tax|552536|locus|LMHCC_2313|	tax|634178|locus|Lm4b_00340|
tax|169963|locus|lmo0322|	tax|265669|locus|LMOf2365_0340|	tax|267409|locus|LMOf6854_0330|	tax|267410|locus|LMOh7858_0358|	tax|393117|locus|LmonFS_020200010699|	tax|393121|locus|LmonFSL_030200006040|	tax|393123|locus|LmonocytogFSL_030100004106|	tax|393124|locus|LmonocytogeFSL_020100010001|	tax|393125|locus|LmonoFSL_020200008985|	tax|393126|locus|LmonFR_010100007669|	tax|393127|locus|LmonF1_010100003658|	tax|393128|locus|LmonF6_020100012089|	tax|393130|locus|LmonJ_020100011799|	tax|393131|locus|LmonJ2_020100012179|	tax|393133|locus|Lmon1_020100010860|	tax|401650|locus|LmonH_020100008978|	tax|552536|locus|LMHCC_2312|	tax|634178|locus|Lm4b_00341|
tax|169963|locus|lmo0323|	tax|265669|locus|LMOf2365_0341|	tax|267409|locus|LMOf6854_0331|	tax|267410|locus|LMOh7858_0359|	tax|393117|locus|LmonFS_020200010694|	tax|393121|locus|LmonFSL_030200006035|	tax|393123|locus|LmonocytogFSL_030100004101|	tax|393124|locus|LmonocytogeFSL_020100010006|	tax|393125|locus|LmonoFSL_020200008980|	tax|393126|locus|LmonFR_010100007664|	tax|393127|locus|LmonF1_010100003653|	tax|393128|locus|LmonF6_020100012084|	tax|393130|locus|LmonJ_020100011794|	tax|393131|locus|LmonJ2_020100012184|	tax|393133|locus|Lmon1_020100010855|	tax|401650|locus|LmonH_020100008983|	tax|552536|locus|LMHCC_2311|	tax|634178|locus|Lm4b_00342|
tax|169963|locus|lmo0324|	tax|265669|locus|LMOf2365_0342|	tax|267409|locus|LMOf6854_0332|	tax|267410|locus|LMOh7858_0360|	tax|393117|locus|LmonFS_020200010689|	tax|393121|locus|LmonFSL_030200006030|	tax|393123|locus|LmonocytogFSL_030100004096|	tax|393124|locus|LmonocytogeFSL_020100010011|	tax|393125|locus|LmonoFSL_020200008975|	tax|393126|locus|LmonFR_010100007659|	tax|393127|locus|LmonF1_010100003648|	tax|393128|locus|LmonF6_020100012079|	tax|393130|locus|LmonJ_020100011789|	tax|393131|locus|LmonJ2_020100012189|	tax|393133|locus|Lmon1_020100010850|	tax|401650|locus|LmonH_020100008988|	tax|552536|locus|LMHCC_2310|	tax|634178|locus|Lm4b_00343|
tax|169963|locus|lmo0331|	tax|265669|locus|LMOf2365_0347|	tax|267409|locus|LMOf6854_0362|	tax|267409|locus|LMOf6854_0363|	tax|267410|locus|LMOh7858_0367|	tax|393117|locus|LmonFS_020200010664|	tax|393121|locus|LmonFSL_030200006005|	tax|393123|locus|LmonocytogFSL_030100004066|	tax|393124|locus|LmonocytogeFSL_020100014415|	tax|393125|locus|LmonoFSL_020200008950|	tax|393126|locus|LmonFR_010100007634|	tax|393127|locus|LmonF1_010100003623|	tax|393133|locus|Lmon1_020100010825|	tax|401650|locus|LmonH_020100009013|	tax|552536|locus|LMHCC_2304|	tax|634178|locus|Lm4b_00348|
tax|169963|locus|lmo0332|	tax|267409|locus|LMOf6854_0366|	tax|393124|locus|LmonocytogeFSL_020100014315|	tax|393126|locus|LmonFR_010100007629|	tax|393127|locus|LmonF1_010100003618|	tax|393128|locus|LmonF6_020100014875|	tax|393130|locus|LmonJ_020100015362|	tax|393131|locus|LmonJ2_020100014962|	tax|393133|locus|Lmon1_020100010820|
tax|169963|locus|lmo0333|	tax|265669|locus|LMOf2365_0350|	tax|267409|locus|LMOf6854_0368|	tax|267409|locus|LMOf6854_0367|	tax|267410|locus|LMOh7858_0370|	tax|393117|locus|LmonFS_020200010654|	tax|393121|locus|LmonFSL_030200015763|	tax|393123|locus|LmonocytogFSL_030100004061|	tax|393124|locus|LmonocytogeFSL_020100014310|	tax|393125|locus|LmonoFSL_020200015182|	tax|393126|locus|LmonFR_010100007624|	tax|393127|locus|LmonF1_010100003613|	tax|393133|locus|Lmon1_020100010815|	tax|401650|locus|LmonH_020100013186|	tax|634178|locus|Lm4b_00350|
tax|169963|locus|lmo0334|	tax|265669|locus|LMOf2365_0351|	tax|267409|locus|LMOf6854_0369|	tax|267410|locus|LMOh7858_0371|	tax|393117|locus|LmonFS_020200010649|	tax|393121|locus|LmonFSL_030200015768|	tax|393123|locus|LmonocytogFSL_030100004056|	tax|393124|locus|LmonocytogeFSL_020100014305|	tax|393125|locus|LmonoFSL_020200015177|	tax|393126|locus|LmonFR_010100007619|	tax|393127|locus|LmonF1_010100003608|	tax|393128|locus|LmonF6_020100014860|	tax|393130|locus|LmonJ_020100015347|	tax|393131|locus|LmonJ2_020100014947|	tax|393133|locus|Lmon1_020100010810|	tax|401650|locus|LmonH_020100013181|	tax|634178|locus|Lm4b_00351|
tax|169963|locus|lmo0336|	tax|169963|locus|lmo0139|	tax|265669|locus|LMOf2365_0832|	tax|265669|locus|LMOf2365_0157|	tax|265669|locus|LMOf2365_0353|	tax|267409|locus|LMOf6854_0152|	tax|267409|locus|LMOf6854_0503|	tax|267409|locus|LMOf6854_0860|	tax|267409|locus|LMOf6854_0371|	tax|267410|locus|LMOh7858_0373|	tax|267410|locus|LMOh7858_0164|	tax|267410|locus|LMOh7858_0541|	tax|393117|locus|LmonFS_020200012279|	tax|393117|locus|LmonFS_020200011829|	tax|393117|locus|LmonFS_020200002075|	tax|393117|locus|LmonFS_020200014714|	tax|393121|locus|LmonFSL_030200007552|	tax|393121|locus|LmonFSL_030200007737|	tax|393123|locus|LmonocytogFSL_030100004046|	tax|393123|locus|LmonocytogFSL_030100003786|	tax|393123|locus|LmonocytogFSL_030100002829|	tax|393124|locus|LmonocytogeFSL_020100014449|	tax|393124|locus|LmonocytogeFSL_020100003851|	tax|393125|locus|LmonoFSL_020200010864|	tax|393125|locus|LmonoFSL_020200014695|	tax|393125|locus|LmonoFSL_020200010674|	tax|393126|locus|LmonFR_010100010531|	tax|393126|locus|LmonFR_010100007609|	tax|393127|locus|LmonF1_010100000095|	tax|393127|locus|LmonF1_010100003598|	tax|393128|locus|LmonF6_020100001800|	tax|393128|locus|LmonF6_020100015013|	tax|393128|locus|LmonF6_020100014850|	tax|393128|locus|LmonF6_020100012564|	tax|393128|locus|LmonF6_020100010968|	tax|393130|locus|LmonJ_020100006966|	tax|393130|locus|LmonJ_020100015337|	tax|393130|locus|LmonJ_020100012274|	tax|393130|locus|LmonJ_020100015528|	tax|393130|locus|LmonJ_020100004330|	tax|393131|locus|LmonJ2_020100014937|	tax|393131|locus|LmonJ2_020100015073|	tax|393131|locus|LmonJ2_020100001795|	tax|393131|locus|LmonJ2_020100015042|	tax|393131|locus|LmonJ2_020100010718|	tax|393133|locus|Lmon1_020100010800|	tax|393133|locus|Lmon1_020100013364|	tax|401650|locus|LmonH_020100013171|	tax|401650|locus|LmonH_020100012442|	tax|401650|locus|LmonH_020100013126|
tax|169963|locus|lmo0337|	tax|169963|locus|lmo0079|	tax|265669|locus|LMOf2365_0354|	tax|265669|locus|LMOf2365_0096|	tax|265669|locus|LMOf2365_0833|	tax|267409|locus|LMOf6854_0505|	tax|267409|locus|LMOf6854_0504|	tax|267409|locus|LMOf6854_0153|	tax|267409|locus|LMOf6854_0372|	tax|267409|locus|LMOf6854_0861|	tax|267409|locus|LMOf6854_0091|	tax|267410|locus|LMOh7858_0102|	tax|267410|locus|LMOh7858_0165|	tax|267410|locus|LMOh7858_0542|	tax|267410|locus|LMOh7858_0374|	tax|267410|locus|LMOh7858_0166|	tax|393117|locus|LmonFS_020200014709|	tax|393117|locus|LmonFS_020200011869|	tax|393117|locus|LmonFS_020200002070|	tax|393117|locus|LmonFS_020200012459|	tax|393117|locus|LmonFS_020200014069|	tax|393121|locus|LmonFSL_030200013371|	tax|393121|locus|LmonFSL_030200007557|	tax|393123|locus|LmonocytogFSL_030100003781|	tax|393123|locus|LmonocytogFSL_030100003094|	tax|393124|locus|LmonocytogeFSL_020100003541|	tax|393124|locus|LmonocytogeFSL_020100014444|	tax|393124|locus|LmonocytogeFSL_020100011281|	tax|393125|locus|LmonoFSL_020200010859|	tax|393125|locus|LmonoFSL_020200000135|	tax|393126|locus|LmonFR_010100007604|	tax|393126|locus|LmonFR_010100010831|	tax|393126|locus|LmonFR_010100006854|	tax|393127|locus|LmonF1_010100000090|	tax|393127|locus|LmonF1_010100000415|	tax|393127|locus|LmonF1_010100003593|	tax|393127|locus|LmonF1_010100003583|	tax|393128|locus|LmonF6_020100000005|	tax|393128|locus|LmonF6_020100013209|	tax|393128|locus|LmonF6_020100001805|	tax|393128|locus|LmonF6_020100015008|	tax|393128|locus|LmonF6_020100010658|	tax|393130|locus|LmonJ_020100007276|	tax|393130|locus|LmonJ_020100010825|	tax|393130|locus|LmonJ_020100012919|	tax|393130|locus|LmonJ_020100015523|	tax|393130|locus|LmonJ_020100004325|	tax|393131|locus|LmonJ2_020100001800|	tax|393131|locus|LmonJ2_020100010408|	tax|393131|locus|LmonJ2_020100012319|
tax|169963|locus|lmo0338|	tax|265669|locus|LMOf2365_0359|	tax|267409|locus|LMOf6854_0373|	tax|267410|locus|LMOh7858_0379|	tax|393123|locus|LmonocytogFSL_030100004016|	tax|393124|locus|LmonocytogeFSL_020100011276|	tax|393126|locus|LmonFR_010100007599|	tax|393127|locus|LmonF1_010100003578|	tax|393128|locus|LmonF6_020100013204|	tax|393130|locus|LmonJ_020100012914|	tax|393131|locus|LmonJ2_020100012324|	tax|552536|locus|LMHCC_2296|	tax|634178|locus|Lm4b_00358|	tax|265669|locus|LMOf2365_0360|	tax|267410|locus|LMOh7858_0380|
tax|169963|locus|lmo0339|	tax|267409|locus|LMOf6854_0374|	tax|393117|locus|LmonFS_020200011814|	tax|393121|locus|LmonFSL_030200015263|	tax|393123|locus|LmonocytogFSL_030100004006|	tax|393124|locus|LmonocytogeFSL_020100011271|	tax|393125|locus|LmonoFSL_020200014710|	tax|393126|locus|LmonFR_010100007594|	tax|393127|locus|LmonF1_010100003573|	tax|393128|locus|LmonF6_020100013199|	tax|393130|locus|LmonJ_020100012909|	tax|393131|locus|LmonJ2_020100012329|	tax|393133|locus|Lmon1_020100010780|	tax|401650|locus|LmonH_020100013111|	tax|552536|locus|LMHCC_2294|
tax|169963|locus|lmo0340|	tax|265669|locus|LMOf2365_0361|	tax|267409|locus|LMOf6854_0375|	tax|267410|locus|LMOh7858_0381|	tax|393117|locus|LmonFS_020200011809|	tax|393121|locus|LmonFSL_030200015258|	tax|393123|locus|LmonocytogFSL_030100004001|	tax|393124|locus|LmonocytogeFSL_020100011266|	tax|393125|locus|LmonoFSL_020200014715|	tax|393126|locus|LmonFR_010100007589|	tax|393127|locus|LmonF1_010100003568|	tax|393128|locus|LmonF6_020100013194|	tax|393130|locus|LmonJ_020100012904|	tax|393131|locus|LmonJ2_020100012334|	tax|393133|locus|Lmon1_020100010775|	tax|401650|locus|LmonH_020100013106|	tax|552536|locus|LMHCC_2293|	tax|634178|locus|Lm4b_00359|
tax|169963|locus|lmo0341|	tax|267409|locus|LMOf6854_0376|	tax|393123|locus|LmonocytogFSL_030100003996|	tax|393124|locus|LmonocytogeFSL_020100011261|	tax|393126|locus|LmonFR_010100007584|	tax|393127|locus|LmonF1_010100003563|	tax|393128|locus|LmonF6_020100013189|	tax|393130|locus|LmonJ_020100012899|	tax|393131|locus|LmonJ2_020100012339|	tax|393133|locus|Lmon1_020100010770|
tax|169963|locus|lmo0346|	tax|265669|locus|LMOf2365_0366|	tax|267409|locus|LMOf6854_0382|	tax|267410|locus|LMOh7858_0386|	tax|393117|locus|LmonFS_020200011784|	tax|393121|locus|LmonFSL_030200015233|	tax|393123|locus|LmonocytogFSL_030100003966|	tax|393124|locus|LmonocytogeFSL_020100011236|	tax|393125|locus|LmonoFSL_020200014740|	tax|393126|locus|LmonFR_010100007559|	tax|393127|locus|LmonF1_010100003538|	tax|393128|locus|LmonF6_020100013164|	tax|393130|locus|LmonJ_020100012874|	tax|393131|locus|LmonJ2_020100012364|	tax|393133|locus|Lmon1_020100010745|	tax|401650|locus|LmonH_020100013081|	tax|552536|locus|LMHCC_2288|	tax|634178|locus|Lm4b_00364|
tax|169963|locus|lmo0347|	tax|169963|locus|lmo2696|	tax|265669|locus|LMOf2365_0367|	tax|265669|locus|LMOf2365_2675|	tax|267409|locus|LMOf6854_0383|	tax|267409|locus|LMOf6854_2815|	tax|267410|locus|LMOh7858_2958|	tax|267410|locus|LMOh7858_0387|	tax|393117|locus|LmonFS_020200011779|	tax|393117|locus|LmonFS_020200007246|	tax|393121|locus|LmonFSL_030200015228|	tax|393121|locus|LmonFSL_030200001015|	tax|393123|locus|LmonocytogFSL_030100003961|	tax|393123|locus|LmonocytogFSL_030100000555|	tax|393124|locus|LmonocytogeFSL_020100011231|	tax|393124|locus|LmonocytogeFSL_020100002301|	tax|393125|locus|LmonoFSL_020200001410|	tax|393125|locus|LmonoFSL_020200014745|	tax|393126|locus|LmonFR_010100010299|	tax|393126|locus|LmonFR_010100007554|	tax|393127|locus|LmonF1_010100003533|	tax|393127|locus|LmonF1_010100006612|	tax|393128|locus|LmonF6_020100013159|	tax|393128|locus|LmonF6_020100009383|	tax|393130|locus|LmonJ_020100012869|	tax|393130|locus|LmonJ_020100008536|	tax|393131|locus|LmonJ2_020100009133|	tax|393131|locus|LmonJ2_020100012369|	tax|393133|locus|Lmon1_020100005889|	tax|393133|locus|Lmon1_020100010740|	tax|401650|locus|LmonH_020100001325|	tax|401650|locus|LmonH_020100013076|	tax|552536|locus|LMHCC_2287|	tax|552536|locus|LMHCC_2839|	tax|634178|locus|Lm4b_00365|	tax|634178|locus|Lm4b_02669|
tax|169963|locus|lmo0348|	tax|169963|locus|lmo2695|	tax|265669|locus|LMOf2365_0368|	tax|265669|locus|LMOf2365_2674|	tax|267409|locus|LMOf6854_2814|	tax|267409|locus|LMOf6854_0384|	tax|267410|locus|LMOh7858_2957|	tax|267410|locus|LMOh7858_0388|	tax|393117|locus|LmonFS_020200011774|	tax|393117|locus|LmonFS_020200007251|	tax|393121|locus|LmonFSL_030200001020|	tax|393121|locus|LmonFSL_030200015223|	tax|393123|locus|LmonocytogFSL_030100000550|	tax|393123|locus|LmonocytogFSL_030100003956|	tax|393124|locus|LmonocytogeFSL_020100002296|	tax|393124|locus|LmonocytogeFSL_020100011226|	tax|393125|locus|LmonoFSL_020200001415|	tax|393125|locus|LmonoFSL_020200014750|	tax|393126|locus|LmonFR_010100010304|	tax|393126|locus|LmonFR_010100007549|	tax|393127|locus|LmonF1_010100003528|	tax|393127|locus|LmonF1_010100006607|	tax|393128|locus|LmonF6_020100009378|	tax|393128|locus|LmonF6_020100013154|	tax|393130|locus|LmonJ_020100008541|	tax|393130|locus|LmonJ_020100012864|	tax|393131|locus|LmonJ2_020100012374|	tax|393131|locus|LmonJ2_020100009128|	tax|393133|locus|Lmon1_020100005894|	tax|393133|locus|Lmon1_020100010735|	tax|401650|locus|LmonH_020100001330|	tax|401650|locus|LmonH_020100013071|	tax|552536|locus|LMHCC_2840|	tax|552536|locus|LMHCC_2286|	tax|634178|locus|Lm4b_00366|	tax|634178|locus|Lm4b_02668|
tax|169963|locus|lmo0349|	tax|265669|locus|LMOf2365_0369|	tax|267409|locus|LMOf6854_0385|	tax|267410|locus|LMOh7858_0389|	tax|393117|locus|LmonFS_020200011769|	tax|393121|locus|LmonFSL_030200015218|	tax|393123|locus|LmonocytogFSL_030100003951|	tax|393124|locus|LmonocytogeFSL_020100011221|	tax|393125|locus|LmonoFSL_020200014755|	tax|393126|locus|LmonFR_010100007544|	tax|393127|locus|LmonF1_010100003523|	tax|393128|locus|LmonF6_020100013149|	tax|393130|locus|LmonJ_020100012859|	tax|393131|locus|LmonJ2_020100012379|	tax|393133|locus|Lmon1_020100010730|	tax|401650|locus|LmonH_020100013066|	tax|552536|locus|LMHCC_2285|	tax|634178|locus|Lm4b_00367|
tax|169963|locus|lmo0350|	tax|265669|locus|LMOf2365_0370|	tax|267409|locus|LMOf6854_0386|	tax|267410|locus|LMOh7858_0390|	tax|393117|locus|LmonFS_020200011764|	tax|393121|locus|LmonFSL_030200015213|	tax|393123|locus|LmonocytogFSL_030100003946|	tax|393124|locus|LmonocytogeFSL_020100011216|	tax|393125|locus|LmonoFSL_020200014760|	tax|393126|locus|LmonFR_010100007539|	tax|393127|locus|LmonF1_010100003518|	tax|393128|locus|LmonF6_020100013144|	tax|393130|locus|LmonJ_020100012854|	tax|393131|locus|LmonJ2_020100012384|	tax|393133|locus|Lmon1_020100010725|	tax|401650|locus|LmonH_020100013061|	tax|552536|locus|LMHCC_2284|	tax|634178|locus|Lm4b_00368|
tax|169963|locus|lmo0352|	tax|169963|locus|lmo0360|	tax|265669|locus|LMOf2365_0380|	tax|265669|locus|LMOf2365_0372|	tax|267409|locus|LMOf6854_0388|	tax|267409|locus|LMOf6854_0396|	tax|267410|locus|LMOh7858_0401|	tax|267410|locus|LMOh7858_0392|	tax|393117|locus|LmonFS_020200011709|	tax|393117|locus|LmonFS_020200011754|	tax|393121|locus|LmonFSL_030200015158|	tax|393121|locus|LmonFSL_030200015203|	tax|393123|locus|LmonocytogFSL_030100003891|	tax|393123|locus|LmonocytogFSL_030100003936|	tax|393124|locus|LmonocytogeFSL_020100011166|	tax|393124|locus|LmonocytogeFSL_020100011206|	tax|393125|locus|LmonoFSL_020200014770|	tax|393125|locus|LmonoFSL_020200014815|	tax|393126|locus|LmonFR_010100007529|	tax|393126|locus|LmonFR_010100007489|	tax|393127|locus|LmonF1_010100013266|	tax|393127|locus|LmonF1_010100003508|	tax|393128|locus|LmonF6_020100013134|	tax|393128|locus|LmonF6_020100013094|	tax|393130|locus|LmonJ_020100012804|	tax|393130|locus|LmonJ_020100012844|	tax|393131|locus|LmonJ2_020100012434|	tax|393131|locus|LmonJ2_020100012394|	tax|393133|locus|Lmon1_020100010675|	tax|393133|locus|Lmon1_020100010715|	tax|401650|locus|LmonH_020100013006|	tax|401650|locus|LmonH_020100013051|	tax|552536|locus|LMHCC_2282|	tax|552536|locus|LMHCC_2271|	tax|634178|locus|Lm4b_00370|	tax|634178|locus|Lm4b_00379|
tax|169963|locus|lmo0353|	tax|265669|locus|LMOf2365_0373|	tax|267409|locus|LMOf6854_0389|	tax|267410|locus|LMOh7858_0393|	tax|393117|locus|LmonFS_020200011749|	tax|393121|locus|LmonFSL_030200015198|	tax|393123|locus|LmonocytogFSL_030100003931|	tax|393124|locus|LmonocytogeFSL_020100011201|	tax|393125|locus|LmonoFSL_020200014775|	tax|393126|locus|LmonFR_010100007524|	tax|393127|locus|LmonF1_010100003503|	tax|393128|locus|LmonF6_020100013129|	tax|393130|locus|LmonJ_020100012839|	tax|393131|locus|LmonJ2_020100012399|	tax|393133|locus|Lmon1_020100010710|	tax|401650|locus|LmonH_020100013046|	tax|552536|locus|LMHCC_2281|	tax|634178|locus|Lm4b_00371|
tax|169963|locus|lmo0354|	tax|265669|locus|LMOf2365_0375|	tax|267409|locus|LMOf6854_0390|	tax|267410|locus|LMOh7858_0395|	tax|393117|locus|LmonFS_020200011739|	tax|393121|locus|LmonFSL_030200015188|	tax|393123|locus|LmonocytogFSL_030100003921|	tax|393124|locus|LmonocytogeFSL_020100011196|	tax|393125|locus|LmonoFSL_020200014785|	tax|393126|locus|LmonFR_010100007519|	tax|393127|locus|LmonF1_010100013296|	tax|393128|locus|LmonF6_020100013124|	tax|393130|locus|LmonJ_020100012834|	tax|393131|locus|LmonJ2_020100012404|	tax|393133|locus|Lmon1_020100010705|	tax|401650|locus|LmonH_020100013036|	tax|552536|locus|LMHCC_2279|	tax|634178|locus|Lm4b_00373|
tax|169963|locus|lmo0355|	tax|265669|locus|LMOf2365_0376|	tax|267409|locus|LMOf6854_0391|	tax|267410|locus|LMOh7858_0396|	tax|393117|locus|LmonFS_020200011734|	tax|393121|locus|LmonFSL_030200015183|	tax|393123|locus|LmonocytogFSL_030100003916|	tax|393124|locus|LmonocytogeFSL_020100011191|	tax|393125|locus|LmonoFSL_020200014790|	tax|393126|locus|LmonFR_010100007514|	tax|393127|locus|LmonF1_010100013291|	tax|393128|locus|LmonF6_020100013119|	tax|393130|locus|LmonJ_020100012829|	tax|393131|locus|LmonJ2_020100012409|	tax|393133|locus|Lmon1_020100010700|	tax|401650|locus|LmonH_020100013031|	tax|552536|locus|LMHCC_2278|	tax|634178|locus|Lm4b_00374|
tax|169963|locus|lmo0356|	tax|265669|locus|LMOf2365_0377|	tax|267409|locus|LMOf6854_0392|	tax|267410|locus|LMOh7858_0397|	tax|393117|locus|LmonFS_020200011729|	tax|393121|locus|LmonFSL_030200015178|	tax|393123|locus|LmonocytogFSL_030100003911|	tax|393124|locus|LmonocytogeFSL_020100011186|	tax|393125|locus|LmonoFSL_020200014795|	tax|393126|locus|LmonFR_010100007509|	tax|393127|locus|LmonF1_010100013286|	tax|393128|locus|LmonF6_020100013114|	tax|393130|locus|LmonJ_020100012824|	tax|393131|locus|LmonJ2_020100012414|	tax|393133|locus|Lmon1_020100010695|	tax|401650|locus|LmonH_020100013026|	tax|552536|locus|LMHCC_2277|	tax|634178|locus|Lm4b_00375|
tax|169963|locus|lmo0357|	tax|169963|locus|lmo2733|	tax|169963|locus|lmo2335|	tax|169963|locus|lmo0426|	tax|169963|locus|lmo0398|	tax|169963|locus|lmo0427|	tax|169963|locus|lmo2136|	tax|169963|locus|lmo0399|	tax|169963|locus|lmo0358|	tax|169963|locus|lmo0633|	tax|169963|locus|lmo0400|	tax|169963|locus|lmo0632|	tax|169963|locus|lmo0428|	tax|169963|locus|lmo2137|	tax|169963|locus|lmo2135|	tax|265669|locus|LMOf2365_0442|	tax|265669|locus|LMOf2365_2720|	tax|265669|locus|LMOf2365_0444|	tax|265669|locus|LMOf2365_0661|	tax|265669|locus|LMOf2365_2305|	tax|265669|locus|LMOf2365_0662|	tax|265669|locus|LMOf2365_0443|	tax|267409|locus|LMOf6854_0462|	tax|267409|locus|LMOf6854_2201|	tax|267409|locus|LMOf6854_0437|	tax|267409|locus|LMOf6854_0461|	tax|267409|locus|LMOf6854_0438|	tax|267409|locus|LMOf6854_2852|	tax|267409|locus|LMOf6854_2394|	tax|267409|locus|LMOf6854_0436|	tax|267409|locus|LMOf6854_2199|	tax|267409|locus|LMOf6854_0463|	tax|267409|locus|LMOf6854_0394|	tax|267409|locus|LMOf6854_0673|	tax|267409|locus|LMOf6854_0393|	tax|267409|locus|LMOf6854_2200|	tax|267409|locus|LMOf6854_0672|	tax|267410|locus|LMOh7858_0471|	tax|267410|locus|LMOh7858_0472|	tax|267410|locus|LMOh7858_0399|	tax|267410|locus|LMOh7858_2269|	tax|267410|locus|LMOh7858_0446|	tax|267410|locus|LMOh7858_2268|	tax|267410|locus|LMOh7858_2478|	tax|267410|locus|LMOh7858_2997|	tax|267410|locus|LMOh7858_0447|	tax|267410|locus|LMOh7858_0398|	tax|267410|locus|LMOh7858_0448|	tax|267410|locus|LMOh7858_2267|	tax|267410|locus|LMOh7858_0470|
tax|169963|locus|lmo0361|	tax|267409|locus|LMOf6854_0397|	tax|393123|locus|LmonocytogFSL_030100003881|	tax|393124|locus|LmonocytogeFSL_020100011156|	tax|393126|locus|LmonFR_010100007479|	tax|393127|locus|LmonF1_010100013256|	tax|393128|locus|LmonF6_020100013084|	tax|393130|locus|LmonJ_020100012794|	tax|393131|locus|LmonJ2_020100012444|	tax|393133|locus|Lmon1_020100010665|	tax|634178|locus|Lm4b_00380|
tax|169963|locus|lmo0362|	tax|267409|locus|LMOf6854_0398|	tax|393124|locus|LmonocytogeFSL_020100011151|	tax|393126|locus|LmonFR_010100007474|	tax|393127|locus|LmonF1_010100013251|	tax|393128|locus|LmonF6_020100013079|	tax|393130|locus|LmonJ_020100012789|	tax|393131|locus|LmonJ2_020100012449|	tax|393133|locus|Lmon1_020100010660|	tax|634178|locus|Lm4b_00381|
tax|169963|locus|lmo0363|	tax|265669|locus|LMOf2365_0382|	tax|267409|locus|LMOf6854_0399|	tax|267410|locus|LMOh7858_0403|	tax|393117|locus|LmonFS_020200011699|	tax|393121|locus|LmonFSL_030200011364|	tax|393123|locus|LmonocytogFSL_030100003876|	tax|393124|locus|LmonocytogeFSL_020100011146|	tax|393125|locus|LmonoFSL_020200012586|	tax|393126|locus|LmonFR_010100007469|	tax|393128|locus|LmonF6_020100013074|	tax|393130|locus|LmonJ_020100012784|	tax|393131|locus|LmonJ2_020100012454|	tax|393133|locus|Lmon1_020100010655|	tax|401650|locus|LmonH_020100009543|	tax|552536|locus|LMHCC_2270|	tax|634178|locus|Lm4b_00382|
tax|169963|locus|lmo0364|	tax|265669|locus|LMOf2365_0383|	tax|267409|locus|LMOf6854_0400|	tax|267410|locus|LMOh7858_0404|	tax|393117|locus|LmonFS_020200011694|	tax|393121|locus|LmonFSL_030200011369|	tax|393123|locus|LmonocytogFSL_030100003871|	tax|393124|locus|LmonocytogeFSL_020100011141|	tax|393125|locus|LmonoFSL_020200012591|	tax|393126|locus|LmonFR_010100007464|	tax|393128|locus|LmonF6_020100013069|	tax|393130|locus|LmonJ_020100012779|	tax|393131|locus|LmonJ2_020100012459|	tax|393133|locus|Lmon1_020100010650|	tax|401650|locus|LmonH_020100009548|	tax|552536|locus|LMHCC_2269|	tax|634178|locus|Lm4b_00383|
tax|169963|locus|lmo0365|	tax|267409|locus|LMOf6854_0401|	tax|393123|locus|LmonocytogFSL_030100003861|	tax|393124|locus|LmonocytogeFSL_020100011131|	tax|393126|locus|LmonFR_010100007454|	tax|393127|locus|LmonF1_010100013246|	tax|393128|locus|LmonF6_020100013059|	tax|393130|locus|LmonJ_020100012769|	tax|393131|locus|LmonJ2_020100012469|	tax|393133|locus|Lmon1_020100010640|	tax|634178|locus|Lm4b_00384|
tax|169963|locus|lmo0366|	tax|267409|locus|LMOf6854_0402|	tax|393123|locus|LmonocytogFSL_030100003856|	tax|393124|locus|LmonocytogeFSL_020100011126|	tax|393126|locus|LmonFR_010100007449|	tax|393127|locus|LmonF1_010100013241|	tax|393128|locus|LmonF6_020100013054|	tax|393130|locus|LmonJ_020100012764|	tax|393131|locus|LmonJ2_020100012474|	tax|393133|locus|Lmon1_020100010635|	tax|634178|locus|Lm4b_00385|
tax|169963|locus|lmo0367|	tax|267409|locus|LMOf6854_0403|	tax|393123|locus|LmonocytogFSL_030100003851|	tax|393124|locus|LmonocytogeFSL_020100011121|	tax|393127|locus|LmonF1_010100013236|	tax|393128|locus|LmonF6_020100013049|	tax|393130|locus|LmonJ_020100012759|	tax|393131|locus|LmonJ2_020100012479|	tax|393133|locus|Lmon1_020100010630|	tax|634178|locus|Lm4b_00386|
tax|169963|locus|lmo0368|	tax|265669|locus|LMOf2365_0384|	tax|267409|locus|LMOf6854_0404|	tax|267410|locus|LMOh7858_0405|	tax|393117|locus|LmonFS_020200011689|	tax|393121|locus|LmonFSL_030200011374|	tax|393123|locus|LmonocytogFSL_030100003846|	tax|393124|locus|LmonocytogeFSL_020100011116|	tax|393125|locus|LmonoFSL_020200012596|	tax|393126|locus|LmonFR_010100007434|	tax|393127|locus|LmonF1_010100013231|	tax|393128|locus|LmonF6_020100013044|	tax|393130|locus|LmonJ_020100012754|	tax|393131|locus|LmonJ2_020100012484|	tax|393133|locus|Lmon1_020100010625|	tax|401650|locus|LmonH_020100009553|	tax|552536|locus|LMHCC_2268|	tax|634178|locus|Lm4b_00387|
tax|169963|locus|lmo0369|	tax|169963|locus|lmo1535|	tax|265669|locus|LMOf2365_0385|	tax|265669|locus|LMOf2365_1554|	tax|267409|locus|LMOf6854_1583|	tax|267409|locus|LMOf6854_0405|	tax|267410|locus|LMOh7858_1638|	tax|267410|locus|LMOh7858_0406|	tax|393117|locus|LmonFS_020200011684|	tax|393117|locus|LmonFS_020200004534|	tax|393121|locus|LmonFSL_030200011379|	tax|393121|locus|LmonFSL_030200007267|	tax|393123|locus|LmonocytogFSL_030100011622|	tax|393123|locus|LmonocytogFSL_030100003841|	tax|393124|locus|LmonocytogeFSL_020100007197|	tax|393124|locus|LmonocytogeFSL_020100011111|	tax|393125|locus|LmonoFSL_020200012601|	tax|393125|locus|LmonoFSL_020200002239|	tax|393126|locus|LmonFR_010100003242|	tax|393126|locus|LmonFR_010100007429|	tax|393127|locus|LmonF1_010100009014|	tax|393127|locus|LmonF1_010100013226|	tax|393128|locus|LmonF6_020100005370|	tax|393128|locus|LmonF6_020100013039|	tax|393130|locus|LmonJ_020100000750|	tax|393130|locus|LmonJ_020100012749|	tax|393131|locus|LmonJ2_020100012489|	tax|393131|locus|LmonJ2_020100005385|	tax|393133|locus|Lmon1_020100000055|	tax|393133|locus|Lmon1_020100010620|	tax|401650|locus|LmonH_020100003542|	tax|401650|locus|LmonH_020100009558|	tax|552536|locus|LMHCC_1034|	tax|552536|locus|LMHCC_2267|	tax|634178|locus|Lm4b_00388|	tax|634178|locus|Lm4b_01545|
tax|169963|locus|lmo0370|	tax|265669|locus|LMOf2365_0386|	tax|267409|locus|LMOf6854_0406|	tax|267410|locus|LMOh7858_0407|	tax|393117|locus|LmonFS_020200011679|	tax|393121|locus|LmonFSL_030200011384|	tax|393123|locus|LmonocytogFSL_030100003836|	tax|393124|locus|LmonocytogeFSL_020100011106|	tax|393125|locus|LmonoFSL_020200012606|	tax|393126|locus|LmonFR_010100007424|	tax|393127|locus|LmonF1_010100013221|	tax|393128|locus|LmonF6_020100013034|	tax|393130|locus|LmonJ_020100012744|	tax|393131|locus|LmonJ2_020100012494|	tax|393133|locus|Lmon1_020100010615|	tax|401650|locus|LmonH_020100009563|	tax|552536|locus|LMHCC_2266|	tax|634178|locus|Lm4b_00389|
tax|169963|locus|lmo0374|	tax|169963|locus|lmo2373|	tax|169963|locus|lmo2762|	tax|169963|locus|lmo0875|	tax|169963|locus|lmo2683|	tax|169963|locus|lmo2782|	tax|169963|locus|lmo1720|	tax|169963|locus|lmo0914|	tax|169963|locus|lmo0299|	tax|169963|locus|lmo1095|	tax|265669|locus|LMOf2365_0936|	tax|265669|locus|LMOf2365_1109|	tax|265669|locus|LMOf2365_2344|	tax|265669|locus|LMOf2365_0894|	tax|265669|locus|LMOf2365_2773|	tax|265669|locus|LMOf2365_2752|	tax|265669|locus|LMOf2365_0320|	tax|265669|locus|LMOf2365_1744|	tax|265669|locus|LMOf2365_2663|	tax|265669|locus|LMOf2365_0390|	tax|267409|locus|LMOf6854_0961|	tax|267409|locus|LMOf6854_2881|	tax|267409|locus|LMOf6854_0356|	tax|267409|locus|LMOf6854_2900|	tax|267409|locus|LMOf6854_0411|	tax|267409|locus|LMOf6854_0314|	tax|267409|locus|LMOf6854_0921|	tax|267409|locus|LMOf6854_2434|	tax|267409|locus|LMOf6854_1148|	tax|267409|locus|LMOf6854_2799|	tax|267409|locus|LMOf6854_1778|	tax|267410|locus|LMOh7858_3049|	tax|267410|locus|LMOh7858_0411|	tax|267410|locus|LMOh7858_0332|	tax|267410|locus|LMOh7858_1159|	tax|267410|locus|LMOh7858_2946|	tax|267410|locus|LMOh7858_0976|	tax|267410|locus|LMOh7858_3028|	tax|267410|locus|LMOh7858_2521|	tax|267410|locus|LMOh7858_0935|	tax|267410|locus|LMOh7858_1845|	tax|393117|locus|LmonFS_020200006781|	tax|393117|locus|LmonFS_020200011659|	tax|393117|locus|LmonFS_020200014428|	tax|393117|locus|LmonFS_020200006891|	tax|393117|locus|LmonFS_020200007316|	tax|393117|locus|LmonFS_020200007848|	tax|393117|locus|LmonFS_020200000665|	tax|393117|locus|LmonFS_020200001770|	tax|393117|locus|LmonFS_020200001565|
tax|169963|locus|lmo0375|	tax|265669|locus|LMOf2365_0391|	tax|267409|locus|LMOf6854_0412|	tax|267410|locus|LMOh7858_0412|	tax|393117|locus|LmonFS_020200011654|	tax|393121|locus|LmonFSL_030200011409|	tax|393123|locus|LmonocytogFSL_030100003811|	tax|393124|locus|LmonocytogeFSL_020100011081|	tax|393125|locus|LmonoFSL_020200012631|	tax|393126|locus|LmonFR_010100007399|	tax|393127|locus|LmonF1_010100013196|	tax|393128|locus|LmonF6_020100013009|	tax|393130|locus|LmonJ_020100012719|	tax|393131|locus|LmonJ2_020100012519|	tax|393133|locus|Lmon1_020100010590|	tax|401650|locus|LmonH_020100009588|	tax|552536|locus|LMHCC_2261|	tax|634178|locus|Lm4b_00394|
tax|169963|locus|lmo0376|	tax|265669|locus|LMOf2365_0392|	tax|267409|locus|LMOf6854_0413|	tax|267410|locus|LMOh7858_0413|	tax|393117|locus|LmonFS_020200011649|	tax|393121|locus|LmonFSL_030200011414|	tax|393124|locus|LmonocytogeFSL_020100011076|	tax|393125|locus|LmonoFSL_020200012636|	tax|393126|locus|LmonFR_010100007394|	tax|393127|locus|LmonF1_010100013191|	tax|393128|locus|LmonF6_020100013004|	tax|393130|locus|LmonJ_020100012714|	tax|393131|locus|LmonJ2_020100012524|	tax|393133|locus|Lmon1_020100010585|	tax|401650|locus|LmonH_020100009593|	tax|552536|locus|LMHCC_2260|	tax|634178|locus|Lm4b_00395|
tax|169963|locus|lmo0377|	tax|265669|locus|LMOf2365_0393|	tax|267409|locus|LMOf6854_0414|	tax|267410|locus|LMOh7858_0414|	tax|393117|locus|LmonFS_020200011644|	tax|393121|locus|LmonFSL_030200011419|	tax|393123|locus|LmonocytogFSL_030100003796|	tax|393124|locus|LmonocytogeFSL_020100011071|	tax|393125|locus|LmonoFSL_020200012641|	tax|393126|locus|LmonFR_010100007389|	tax|393127|locus|LmonF1_010100013186|	tax|393128|locus|LmonF6_020100012999|	tax|393130|locus|LmonJ_020100012709|	tax|393131|locus|LmonJ2_020100012529|	tax|393133|locus|Lmon1_020100010580|	tax|401650|locus|LmonH_020100009598|	tax|552536|locus|LMHCC_2259|	tax|634178|locus|Lm4b_00396|
tax|169963|locus|lmo0378|	tax|267409|locus|LMOf6854_0415|	tax|267410|locus|LMOh7858_0415|	tax|393117|locus|LmonFS_020200011634|	tax|393121|locus|LmonFSL_030200011429|	tax|393124|locus|LmonocytogeFSL_020100011066|	tax|393125|locus|LmonoFSL_020200012651|	tax|393126|locus|LmonFR_010100007379|	tax|393126|locus|LmonFR_010100007384|	tax|393127|locus|LmonF1_010100013181|	tax|393128|locus|LmonF6_020100012994|	tax|393130|locus|LmonJ_020100012704|	tax|393131|locus|LmonJ2_020100012534|	tax|393133|locus|Lmon1_020100010575|	tax|634178|locus|Lm4b_00397|
tax|169963|locus|lmo0379|	tax|393123|locus|LmonocytogFSL_030100003776|	tax|393126|locus|LmonFR_010100007374|	tax|393127|locus|LmonF1_010100013176|	tax|393128|locus|LmonF6_020100012989|	tax|393130|locus|LmonJ_020100012699|	tax|393131|locus|LmonJ2_020100012539|	tax|393133|locus|Lmon1_020100010570|	tax|552536|locus|LMHCC_2777|
tax|169963|locus|lmo0380|	tax|267409|locus|LMOf6854_0417|	tax|267410|locus|LMOh7858_0416|	tax|267410|locus|LMOh7858_0417|	tax|393117|locus|LmonFS_020200011624|	tax|393117|locus|LmonFS_020200011629|	tax|393121|locus|LmonFSL_030200011434|	tax|393121|locus|LmonFSL_030200011439|	tax|393123|locus|LmonocytogFSL_030100003771|	tax|393124|locus|LmonocytogeFSL_020100011061|	tax|393125|locus|LmonoFSL_020200012661|	tax|393125|locus|LmonoFSL_020200012656|	tax|393126|locus|LmonFR_010100007364|	tax|393127|locus|LmonF1_010100013171|	tax|393128|locus|LmonF6_020100012984|	tax|393130|locus|LmonJ_020100012694|	tax|393131|locus|LmonJ2_020100012544|	tax|393133|locus|Lmon1_020100010560|
tax|169963|locus|lmo0381|	tax|265669|locus|LMOf2365_0164|	tax|267409|locus|LMOf6854_0418|	tax|267409|locus|LMOf6854_0159|	tax|267410|locus|LMOh7858_0418|	tax|393117|locus|LmonFS_020200011619|	tax|393117|locus|LmonFS_020200012239|	tax|393121|locus|LmonFSL_030200011444|	tax|393123|locus|LmonocytogFSL_030100002814|	tax|393124|locus|LmonocytogeFSL_020100011056|	tax|393125|locus|LmonoFSL_020200012666|	tax|393126|locus|LmonFR_010100007359|	tax|393127|locus|LmonF1_010100013166|	tax|393128|locus|LmonF6_020100012979|	tax|393128|locus|LmonF6_020100010998|	tax|393130|locus|LmonJ_020100006936|	tax|393130|locus|LmonJ_020100012689|	tax|393131|locus|LmonJ2_020100012549|	tax|393131|locus|LmonJ2_020100010748|	tax|393133|locus|Lmon1_020100013334|	tax|393133|locus|Lmon1_020100010555|	tax|401650|locus|LmonH_020100011197|	tax|552536|locus|LMHCC_2255|	tax|634178|locus|Lm4b_00399|	tax|265669|locus|LMOf2365_0163|	tax|393117|locus|LmonFS_020200012244|	tax|401650|locus|LmonH_020100011192|
tax|169963|locus|lmo0382|	tax|265669|locus|LMOf2365_0394|	tax|267409|locus|LMOf6854_0419|	tax|267410|locus|LMOh7858_0419|	tax|393117|locus|LmonFS_020200011614|	tax|393121|locus|LmonFSL_030200011449|	tax|393123|locus|LmonocytogFSL_030100003756|	tax|393124|locus|LmonocytogeFSL_020100011051|	tax|393125|locus|LmonoFSL_020200012671|	tax|393126|locus|LmonFR_010100007354|	tax|393127|locus|LmonF1_010100013161|	tax|393128|locus|LmonF6_020100012974|	tax|393130|locus|LmonJ_020100012684|	tax|393131|locus|LmonJ2_020100012554|	tax|393133|locus|Lmon1_020100010550|	tax|401650|locus|LmonH_020100009603|	tax|552536|locus|LMHCC_2254|	tax|634178|locus|Lm4b_00400|
tax|169963|locus|lmo0383|	tax|169963|locus|lmo0913|	tax|265669|locus|LMOf2365_0395|	tax|265669|locus|LMOf2365_0935|	tax|267409|locus|LMOf6854_0420|	tax|267409|locus|LMOf6854_0960|	tax|267410|locus|LMOh7858_0420|	tax|267410|locus|LMOh7858_0975|	tax|393117|locus|LmonFS_020200001570|	tax|393117|locus|LmonFS_020200011609|	tax|393121|locus|LmonFSL_030200003941|	tax|393121|locus|LmonFSL_030200011454|	tax|393123|locus|LmonocytogFSL_030100006020|	tax|393123|locus|LmonocytogFSL_030100003751|	tax|393124|locus|LmonocytogeFSL_020100011046|	tax|393124|locus|LmonocytogeFSL_020100005305|	tax|393125|locus|LmonoFSL_020200003541|	tax|393125|locus|LmonoFSL_020200012676|	tax|393126|locus|LmonFR_010100011453|	tax|393126|locus|LmonFR_010100007349|	tax|393127|locus|LmonF1_010100007022|	tax|393127|locus|LmonF1_010100013156|	tax|393128|locus|LmonF6_020100002300|	tax|393128|locus|LmonF6_020100012969|	tax|393130|locus|LmonJ_020100012679|	tax|393130|locus|LmonJ_020100003830|	tax|393131|locus|LmonJ2_020100002295|	tax|393131|locus|LmonJ2_020100012559|	tax|393133|locus|Lmon1_020100010545|	tax|393133|locus|Lmon1_020100012264|	tax|401650|locus|LmonH_020100009608|	tax|401650|locus|LmonH_020100002662|	tax|552536|locus|LMHCC_2253|	tax|552536|locus|LMHCC_1709|	tax|634178|locus|Lm4b_00401|	tax|634178|locus|Lm4b_00933|
tax|169963|locus|lmo0384|	tax|265669|locus|LMOf2365_0396|	tax|267409|locus|LMOf6854_0421|	tax|267410|locus|LMOh7858_0421|	tax|393117|locus|LmonFS_020200011604|	tax|393121|locus|LmonFSL_030200011459|	tax|393123|locus|LmonocytogFSL_030100003746|	tax|393124|locus|LmonocytogeFSL_020100011041|	tax|393125|locus|LmonoFSL_020200012681|	tax|393126|locus|LmonFR_010100007344|	tax|393127|locus|LmonF1_010100013151|	tax|393128|locus|LmonF6_020100012964|	tax|393130|locus|LmonJ_020100012674|	tax|393131|locus|LmonJ2_020100012564|	tax|393133|locus|Lmon1_020100010540|	tax|401650|locus|LmonH_020100009613|	tax|552536|locus|LMHCC_2252|	tax|634178|locus|Lm4b_00402|
tax|169963|locus|lmo0385|	tax|265669|locus|LMOf2365_0397|	tax|267409|locus|LMOf6854_0422|	tax|267410|locus|LMOh7858_0422|	tax|393117|locus|LmonFS_020200011599|	tax|393121|locus|LmonFSL_030200011464|	tax|393123|locus|LmonocytogFSL_030100003741|	tax|393124|locus|LmonocytogeFSL_020100011036|	tax|393125|locus|LmonoFSL_020200012686|	tax|393126|locus|LmonFR_010100007339|	tax|393127|locus|LmonF1_010100013146|	tax|393128|locus|LmonF6_020100012959|	tax|393130|locus|LmonJ_020100012669|	tax|393131|locus|LmonJ2_020100012569|	tax|393133|locus|Lmon1_020100010535|	tax|401650|locus|LmonH_020100009618|	tax|552536|locus|LMHCC_2251|	tax|634178|locus|Lm4b_00403|
tax|169963|locus|lmo0386|	tax|265669|locus|LMOf2365_0398|	tax|267409|locus|LMOf6854_0423|	tax|267410|locus|LMOh7858_0423|	tax|393117|locus|LmonFS_020200011594|	tax|393121|locus|LmonFSL_030200011469|	tax|393123|locus|LmonocytogFSL_030100003736|	tax|393124|locus|LmonocytogeFSL_020100011031|	tax|393125|locus|LmonoFSL_020200012691|	tax|393126|locus|LmonFR_010100007334|	tax|393127|locus|LmonF1_010100010274|	tax|393128|locus|LmonF6_020100012954|	tax|393130|locus|LmonJ_020100012664|	tax|393131|locus|LmonJ2_020100012574|	tax|393133|locus|Lmon1_020100004632|	tax|393133|locus|Lmon1_020100010530|	tax|401650|locus|LmonH_020100009623|	tax|552536|locus|LMHCC_2250|	tax|634178|locus|Lm4b_00404|
tax|169963|locus|lmo0387|	tax|265669|locus|LMOf2365_0399|	tax|267409|locus|LMOf6854_0424|	tax|267410|locus|LMOh7858_0424|	tax|393117|locus|LmonFS_020200011589|	tax|393121|locus|LmonFSL_030200011474|	tax|393123|locus|LmonocytogFSL_030100003731|	tax|393124|locus|LmonocytogeFSL_020100011026|	tax|393125|locus|LmonoFSL_020200012696|	tax|393126|locus|LmonFR_010100007329|	tax|393127|locus|LmonF1_010100010269|	tax|393128|locus|LmonF6_020100012949|	tax|393130|locus|LmonJ_020100012659|	tax|393131|locus|LmonJ2_020100012579|	tax|393133|locus|Lmon1_020100004627|	tax|401650|locus|LmonH_020100009628|	tax|552536|locus|LMHCC_2249|	tax|634178|locus|Lm4b_00405|
tax|169963|locus|lmo0388|	tax|265669|locus|LMOf2365_0400|	tax|267409|locus|LMOf6854_0425|	tax|267410|locus|LMOh7858_0425|	tax|393117|locus|LmonFS_020200011584|	tax|393121|locus|LmonFSL_030200011479|	tax|393123|locus|LmonocytogFSL_030100003726|	tax|393124|locus|LmonocytogeFSL_020100011021|	tax|393125|locus|LmonoFSL_020200012701|	tax|393126|locus|LmonFR_010100007324|	tax|393127|locus|LmonF1_010100010264|	tax|393128|locus|LmonF6_020100012944|	tax|393130|locus|LmonJ_020100012654|	tax|393131|locus|LmonJ2_020100012584|	tax|393133|locus|Lmon1_020100004622|	tax|401650|locus|LmonH_020100009633|	tax|552536|locus|LMHCC_2248|	tax|634178|locus|Lm4b_00406|
tax|169963|locus|lmo0389|	tax|265669|locus|LMOf2365_0401|	tax|267409|locus|LMOf6854_0426|	tax|267410|locus|LMOh7858_0426|	tax|393117|locus|LmonFS_020200011579|	tax|393121|locus|LmonFSL_030200011484|	tax|393123|locus|LmonocytogFSL_030100003721|	tax|393124|locus|LmonocytogeFSL_020100011016|	tax|393125|locus|LmonoFSL_020200012706|	tax|393126|locus|LmonFR_010100007319|	tax|393127|locus|LmonF1_010100010259|	tax|393128|locus|LmonF6_020100012939|	tax|393130|locus|LmonJ_020100012649|	tax|393131|locus|LmonJ2_020100012589|	tax|393133|locus|Lmon1_020100004617|	tax|401650|locus|LmonH_020100009638|	tax|552536|locus|LMHCC_2247|	tax|634178|locus|Lm4b_00407|
tax|169963|locus|lmo0390|	tax|169963|locus|lmo1227|	tax|265669|locus|LMOf2365_0402|	tax|265669|locus|LMOf2365_1236|	tax|267409|locus|LMOf6854_1266|	tax|267409|locus|LMOf6854_0427|	tax|267410|locus|LMOh7858_1301|	tax|267410|locus|LMOh7858_0427|	tax|393117|locus|LmonFS_020200000085|	tax|393117|locus|LmonFS_020200011574|	tax|393121|locus|LmonFSL_030200011489|	tax|393121|locus|LmonFSL_030200005206|	tax|393123|locus|LmonocytogFSL_030100008140|	tax|393123|locus|LmonocytogFSL_030100003716|	tax|393124|locus|LmonocytogeFSL_020100011011|	tax|393124|locus|LmonocytogeFSL_020100009009|	tax|393125|locus|LmonoFSL_020200012711|	tax|393125|locus|LmonoFSL_020200006261|	tax|393126|locus|LmonFR_010100008154|	tax|393126|locus|LmonFR_010100007314|	tax|393127|locus|LmonF1_010100005130|	tax|393127|locus|LmonF1_010100010254|	tax|393128|locus|LmonF6_020100012934|	tax|393128|locus|LmonF6_020100003805|	tax|393130|locus|LmonJ_020100002315|	tax|393130|locus|LmonJ_020100012644|	tax|393131|locus|LmonJ2_020100003805|	tax|393131|locus|LmonJ2_020100012594|	tax|393133|locus|Lmon1_020100004612|	tax|393133|locus|Lmon1_020100001620|	tax|401650|locus|LmonH_020100009643|	tax|401650|locus|LmonH_020100010700|	tax|552536|locus|LMHCC_1426|	tax|552536|locus|LMHCC_2246|	tax|634178|locus|Lm4b_00408|	tax|634178|locus|Lm4b_01232|
tax|169963|locus|lmo0391|	tax|265669|locus|LMOf2365_0403|	tax|267409|locus|LMOf6854_0428|	tax|267410|locus|LMOh7858_0428|	tax|393117|locus|LmonFS_020200011569|	tax|393121|locus|LmonFSL_030200011494|	tax|393123|locus|LmonocytogFSL_030100003711|	tax|393124|locus|LmonocytogeFSL_020100011006|	tax|393125|locus|LmonoFSL_020200012716|	tax|393126|locus|LmonFR_010100007309|	tax|393127|locus|LmonF1_010100010249|	tax|393128|locus|LmonF6_020100012929|	tax|393130|locus|LmonJ_020100012639|	tax|393131|locus|LmonJ2_020100012599|	tax|393133|locus|Lmon1_020100004607|	tax|401650|locus|LmonH_020100009648|	tax|552536|locus|LMHCC_2245|	tax|634178|locus|Lm4b_00409|
tax|169963|locus|lmo0392|	tax|265669|locus|LMOf2365_0404|	tax|267409|locus|LMOf6854_0429|	tax|267410|locus|LMOh7858_0429|	tax|393117|locus|LmonFS_020200011564|	tax|393121|locus|LmonFSL_030200011499|	tax|393123|locus|LmonocytogFSL_030100003706|	tax|393124|locus|LmonocytogeFSL_020100011001|	tax|393125|locus|LmonoFSL_020200012721|	tax|393126|locus|LmonFR_010100007304|	tax|393127|locus|LmonF1_010100010244|	tax|393128|locus|LmonF6_020100012924|	tax|393130|locus|LmonJ_020100012634|	tax|393131|locus|LmonJ2_020100012604|	tax|393133|locus|Lmon1_020100004602|	tax|401650|locus|LmonH_020100009653|	tax|552536|locus|LMHCC_2244|	tax|634178|locus|Lm4b_00410|
tax|169963|locus|lmo0393|	tax|265669|locus|LMOf2365_0405|	tax|267409|locus|LMOf6854_0430|	tax|267410|locus|LMOh7858_0430|	tax|393117|locus|LmonFS_020200011559|	tax|393121|locus|LmonFSL_030200011504|	tax|393123|locus|LmonocytogFSL_030100003701|	tax|393124|locus|LmonocytogeFSL_020100010996|	tax|393125|locus|LmonoFSL_020200012726|	tax|393126|locus|LmonFR_010100007299|	tax|393127|locus|LmonF1_010100010239|	tax|393128|locus|LmonF6_020100012919|	tax|393130|locus|LmonJ_020100012629|	tax|393131|locus|LmonJ2_020100012609|	tax|393133|locus|Lmon1_020100004597|	tax|401650|locus|LmonH_020100009658|	tax|552536|locus|LMHCC_2243|	tax|634178|locus|Lm4b_00411|
tax|169963|locus|lmo0394|	tax|265669|locus|LMOf2365_0406|	tax|267409|locus|LMOf6854_0431|	tax|267410|locus|LMOh7858_0431|	tax|393117|locus|LmonFS_020200011554|	tax|393121|locus|LmonFSL_030200011509|	tax|393123|locus|LmonocytogFSL_030100003696|	tax|393124|locus|LmonocytogeFSL_020100010991|	tax|393125|locus|LmonoFSL_020200012731|	tax|393126|locus|LmonFR_010100007294|	tax|393127|locus|LmonF1_010100010234|	tax|393128|locus|LmonF6_020100012914|	tax|393130|locus|LmonJ_020100012624|	tax|393131|locus|LmonJ2_020100012614|	tax|393133|locus|Lmon1_020100004592|	tax|401650|locus|LmonH_020100009663|	tax|552536|locus|LMHCC_2242|	tax|634178|locus|Lm4b_00412|
tax|169963|locus|lmo0395|	tax|265669|locus|LMOf2365_0407|	tax|267409|locus|LMOf6854_0432|	tax|267410|locus|LMOh7858_0432|	tax|393117|locus|LmonFS_020200011549|	tax|393121|locus|LmonFSL_030200011514|	tax|393123|locus|LmonocytogFSL_030100003691|	tax|393124|locus|LmonocytogeFSL_020100010986|	tax|393125|locus|LmonoFSL_020200012736|	tax|393126|locus|LmonFR_010100007289|	tax|393127|locus|LmonF1_010100010229|	tax|393128|locus|LmonF6_020100012909|	tax|393130|locus|LmonJ_020100012619|	tax|393131|locus|LmonJ2_020100012619|	tax|393133|locus|Lmon1_020100004587|	tax|401650|locus|LmonH_020100009668|	tax|552536|locus|LMHCC_2241|
tax|169963|locus|lmo0396|	tax|265669|locus|LMOf2365_0408|	tax|267409|locus|LMOf6854_0433|	tax|267410|locus|LMOh7858_0433|	tax|393117|locus|LmonFS_020200011544|	tax|393121|locus|LmonFSL_030200011519|	tax|393123|locus|LmonocytogFSL_030100003686|	tax|393124|locus|LmonocytogeFSL_020100010981|	tax|393125|locus|LmonoFSL_020200012741|	tax|393126|locus|LmonFR_010100007284|	tax|393127|locus|LmonF1_010100010224|	tax|393128|locus|LmonF6_020100012904|	tax|393130|locus|LmonJ_020100012614|	tax|393131|locus|LmonJ2_020100012624|	tax|393133|locus|Lmon1_020100004582|	tax|401650|locus|LmonH_020100009673|	tax|552536|locus|LMHCC_2240|	tax|634178|locus|Lm4b_00414|
tax|169963|locus|lmo0397|	tax|265669|locus|LMOf2365_0419|	tax|267409|locus|LMOf6854_0434|	tax|267410|locus|LMOh7858_0445|	tax|393117|locus|LmonFS_020200011484|	tax|393121|locus|LmonFSL_030200011579|	tax|393123|locus|LmonocytogFSL_030100003636|	tax|393124|locus|LmonocytogeFSL_020100010976|	tax|393125|locus|LmonoFSL_020200012796|	tax|393126|locus|LmonFR_010100007279|	tax|393127|locus|LmonF1_010100010219|	tax|393128|locus|LmonF6_020100012899|	tax|393130|locus|LmonJ_020100012609|	tax|393131|locus|LmonJ2_020100012629|	tax|393133|locus|Lmon1_020100004577|	tax|401650|locus|LmonH_020100009733|	tax|552536|locus|LMHCC_2239|	tax|634178|locus|Lm4b_00421|
tax|169963|locus|lmo0401|	tax|265669|locus|LMOf2365_0421|	tax|267409|locus|LMOf6854_0439|	tax|267410|locus|LMOh7858_0449|	tax|393117|locus|LmonFS_020200011464|	tax|393121|locus|LmonFSL_030200011599|	tax|393123|locus|LmonocytogFSL_030100003611|	tax|393124|locus|LmonocytogeFSL_020100010956|	tax|393125|locus|LmonoFSL_020200012816|	tax|393126|locus|LmonFR_010100007259|	tax|393127|locus|LmonF1_010100010199|	tax|393128|locus|LmonF6_020100012879|	tax|393130|locus|LmonJ_020100012589|	tax|393131|locus|LmonJ2_020100012649|	tax|393133|locus|Lmon1_020100004557|	tax|401650|locus|LmonH_020100009753|	tax|552536|locus|LMHCC_2235|	tax|634178|locus|Lm4b_00425|
tax|169963|locus|lmo0403|	tax|265669|locus|LMOf2365_0423|	tax|267409|locus|LMOf6854_0441|	tax|267410|locus|LMOh7858_0451|	tax|393117|locus|LmonFS_020200011454|	tax|393121|locus|LmonFSL_030200011609|	tax|393123|locus|LmonocytogFSL_030100003601|	tax|393124|locus|LmonocytogeFSL_020100010946|	tax|393125|locus|LmonoFSL_020200012826|	tax|393126|locus|LmonFR_010100007249|	tax|393127|locus|LmonF1_010100010189|	tax|393128|locus|LmonF6_020100012869|	tax|393130|locus|LmonJ_020100012579|	tax|393131|locus|LmonJ2_020100012659|	tax|393133|locus|Lmon1_020100004547|	tax|401650|locus|LmonH_020100009763|	tax|552536|locus|LMHCC_2233|	tax|634178|locus|Lm4b_00427|
tax|169963|locus|lmo0404|	tax|265669|locus|LMOf2365_0424|	tax|267409|locus|LMOf6854_0442|	tax|267410|locus|LMOh7858_0452|	tax|393117|locus|LmonFS_020200011449|	tax|393121|locus|LmonFSL_030200011614|	tax|393123|locus|LmonocytogFSL_030100003596|	tax|393124|locus|LmonocytogeFSL_020100010941|	tax|393125|locus|LmonoFSL_020200012831|	tax|393126|locus|LmonFR_010100007244|	tax|393127|locus|LmonF1_010100010184|	tax|393128|locus|LmonF6_020100012864|	tax|393130|locus|LmonJ_020100012574|	tax|393131|locus|LmonJ2_020100012664|	tax|393133|locus|Lmon1_020100004542|	tax|401650|locus|LmonH_020100009768|	tax|552536|locus|LMHCC_2232|	tax|634178|locus|Lm4b_00428|
tax|169963|locus|lmo0406|	tax|265669|locus|LMOf2365_0426|	tax|267409|locus|LMOf6854_0444|	tax|267410|locus|LMOh7858_0454|	tax|393117|locus|LmonFS_020200011439|	tax|393121|locus|LmonFSL_030200011624|	tax|393123|locus|LmonocytogFSL_030100003586|	tax|393124|locus|LmonocytogeFSL_020100010931|	tax|393125|locus|LmonoFSL_020200012841|	tax|393126|locus|LmonFR_010100007234|	tax|393127|locus|LmonF1_010100010174|	tax|393128|locus|LmonF6_020100012854|	tax|393130|locus|LmonJ_020100012564|	tax|393131|locus|LmonJ2_020100012674|	tax|393133|locus|Lmon1_020100004532|	tax|401650|locus|LmonH_020100009778|	tax|552536|locus|LMHCC_2230|	tax|634178|locus|Lm4b_00430|
tax|169963|locus|lmo0407|	tax|265669|locus|LMOf2365_0427|	tax|267409|locus|LMOf6854_0445|	tax|267410|locus|LMOh7858_0455|	tax|393117|locus|LmonFS_020200011434|	tax|393121|locus|LmonFSL_030200011629|	tax|393123|locus|LmonocytogFSL_030100003581|	tax|393124|locus|LmonocytogeFSL_020100010926|	tax|393125|locus|LmonoFSL_020200012846|	tax|393126|locus|LmonFR_010100007229|	tax|393127|locus|LmonF1_010100010169|	tax|393128|locus|LmonF6_020100012849|	tax|393130|locus|LmonJ_020100012559|	tax|393131|locus|LmonJ2_020100012679|	tax|393133|locus|Lmon1_020100004527|	tax|401650|locus|LmonH_020100009783|	tax|552536|locus|LMHCC_2229|	tax|634178|locus|Lm4b_00431|
tax|169963|locus|lmo0411|	tax|265669|locus|LMOf2365_0430|	tax|267409|locus|LMOf6854_0447|	tax|267410|locus|LMOh7858_0458|	tax|393117|locus|LmonFS_020200011419|	tax|393121|locus|LmonFSL_030200011644|	tax|393123|locus|LmonocytogFSL_030100003571|	tax|393124|locus|LmonocytogeFSL_020100010911|	tax|393125|locus|LmonoFSL_020200012861|	tax|393126|locus|LmonFR_010100007214|	tax|393127|locus|LmonF1_010100010144|	tax|393128|locus|LmonF6_020100012839|	tax|393130|locus|LmonJ_020100012549|	tax|393131|locus|LmonJ2_020100012689|	tax|393133|locus|Lmon1_020100004512|	tax|401650|locus|LmonH_020100009798|	tax|552536|locus|LMHCC_2227|	tax|634178|locus|Lm4b_00434|	tax|393127|locus|LmonF1_010100010149|
tax|169963|locus|lmo0412|	tax|265669|locus|LMOf2365_0431|	tax|267409|locus|LMOf6854_0448|	tax|267410|locus|LMOh7858_0459|	tax|393117|locus|LmonFS_020200011414|	tax|393121|locus|LmonFSL_030200011649|	tax|393123|locus|LmonocytogFSL_030100003566|	tax|393124|locus|LmonocytogeFSL_020100010906|	tax|393125|locus|LmonoFSL_020200012866|	tax|393128|locus|LmonF6_020100012834|	tax|393130|locus|LmonJ_020100012544|	tax|393131|locus|LmonJ2_020100012694|	tax|393133|locus|Lmon1_020100004507|	tax|401650|locus|LmonH_020100009803|	tax|552536|locus|LMHCC_2226|	tax|634178|locus|Lm4b_00435|
tax|169963|locus|lmo0413|	tax|265669|locus|LMOf2365_0432|	tax|267409|locus|LMOf6854_0449|	tax|393117|locus|LmonFS_020200011409|	tax|393121|locus|LmonFSL_030200011654|	tax|393123|locus|LmonocytogFSL_030100003561|	tax|393124|locus|LmonocytogeFSL_020100010901|	tax|393125|locus|LmonoFSL_020200012871|	tax|393126|locus|LmonFR_010100007194|	tax|393127|locus|LmonF1_010100010129|	tax|393128|locus|LmonF6_020100012829|	tax|393130|locus|LmonJ_020100012539|	tax|393131|locus|LmonJ2_020100012699|	tax|393133|locus|Lmon1_020100004502|	tax|401650|locus|LmonH_020100009808|	tax|552536|locus|LMHCC_2225|	tax|634178|locus|Lm4b_00436|
tax|169963|locus|lmo0414|	tax|265669|locus|LMOf2365_0433|	tax|393117|locus|LmonFS_020200011404|	tax|393121|locus|LmonFSL_030200011659|	tax|393123|locus|LmonocytogFSL_030100003556|	tax|393124|locus|LmonocytogeFSL_020100010896|	tax|393125|locus|LmonoFSL_020200012876|	tax|393126|locus|LmonFR_010100007189|	tax|393127|locus|LmonF1_010100010124|	tax|393128|locus|LmonF6_020100012824|	tax|393130|locus|LmonJ_020100012534|	tax|393131|locus|LmonJ2_020100012704|	tax|393133|locus|Lmon1_020100004497|	tax|401650|locus|LmonH_020100009813|	tax|552536|locus|LMHCC_2224|	tax|634178|locus|Lm4b_00437|
tax|169963|locus|lmo0415|	tax|265669|locus|LMOf2365_0434|	tax|267409|locus|LMOf6854_0450|	tax|267410|locus|LMOh7858_0461|	tax|393117|locus|LmonFS_020200011399|	tax|393121|locus|LmonFSL_030200011664|	tax|393124|locus|LmonocytogeFSL_020100010891|	tax|393126|locus|LmonFR_010100007184|	tax|393127|locus|LmonF1_010100010119|	tax|393128|locus|LmonF6_020100012819|	tax|393130|locus|LmonJ_020100012529|	tax|393131|locus|LmonJ2_020100012709|	tax|393133|locus|Lmon1_020100004492|	tax|401650|locus|LmonH_020100009818|	tax|552536|locus|LMHCC_2223|	tax|634178|locus|Lm4b_00438|
tax|169963|locus|lmo0416|	tax|169963|locus|lmo0749|	tax|169963|locus|lmo0114|	tax|265669|locus|LMOf2365_0132|	tax|265669|locus|LMOf2365_0435|	tax|267409|locus|LMOf6854_0127|	tax|267409|locus|LMOf6854_0451|	tax|267409|locus|LMOf6854_0792|	tax|267410|locus|LMOh7858_0139|	tax|267410|locus|LMOh7858_0462|	tax|393117|locus|LmonFS_020200012404|	tax|393117|locus|LmonFS_020200011394|	tax|393121|locus|LmonFSL_030200007612|	tax|393121|locus|LmonFSL_030200011969|	tax|393121|locus|LmonFSL_030200011669|	tax|393123|locus|LmonocytogFSL_030100003541|	tax|393123|locus|LmonocytogFSL_030100002909|	tax|393124|locus|LmonocytogeFSL_020100003726|	tax|393124|locus|LmonocytogeFSL_020100010276|	tax|393124|locus|LmonocytogeFSL_020100010886|	tax|393125|locus|LmonoFSL_020200010799|	tax|393125|locus|LmonoFSL_020200015070|	tax|393125|locus|LmonoFSL_020200012896|	tax|393126|locus|LmonFR_010100010656|	tax|393126|locus|LmonFR_010100005442|	tax|393126|locus|LmonFR_010100007179|	tax|393127|locus|LmonF1_010100000220|	tax|393127|locus|LmonF1_010100010114|	tax|393127|locus|LmonF1_010100007939|	tax|393128|locus|LmonF6_020100012814|	tax|393128|locus|LmonF6_020100001460|	tax|393128|locus|LmonF6_020100014955|	tax|393128|locus|LmonF6_020100010843|	tax|393130|locus|LmonJ_020100009385|	tax|393130|locus|LmonJ_020100007091|	tax|393130|locus|LmonJ_020100013841|	tax|393130|locus|LmonJ_020100012524|	tax|393131|locus|LmonJ2_020100013856|	tax|393131|locus|LmonJ2_020100010593|	tax|393131|locus|LmonJ2_020100001460|	tax|393131|locus|LmonJ2_020100012714|	tax|393133|locus|Lmon1_020100004487|	tax|393133|locus|Lmon1_020100007817|	tax|393133|locus|Lmon1_020100002837|	tax|393133|locus|Lmon1_020100013489|	tax|401650|locus|LmonH_020100009823|	tax|401650|locus|LmonH_020100011672|	tax|552536|locus|LMHCC_2512|	tax|552536|locus|LMHCC_2222|	tax|552536|locus|LMHCC_1879|
tax|169963|locus|lmo0418|	tax|265669|locus|LMOf2365_0437|	tax|267409|locus|LMOf6854_0453|	tax|267410|locus|LMOh7858_0464|	tax|393117|locus|LmonFS_020200011384|	tax|393121|locus|LmonFSL_030200011679|	tax|393123|locus|LmonocytogFSL_030100003531|	tax|393124|locus|LmonocytogeFSL_020100010876|	tax|393125|locus|LmonoFSL_020200012911|	tax|393126|locus|LmonFR_010100007169|	tax|393127|locus|LmonF1_010100010104|	tax|393128|locus|LmonF6_020100012804|	tax|393130|locus|LmonJ_020100012514|	tax|393131|locus|LmonJ2_020100012724|	tax|393133|locus|Lmon1_020100004477|	tax|401650|locus|LmonH_020100009833|	tax|552536|locus|LMHCC_2220|	tax|634178|locus|Lm4b_00441|
tax|169963|locus|lmo0419|	tax|265669|locus|LMOf2365_0438|	tax|267409|locus|LMOf6854_0454|	tax|267410|locus|LMOh7858_0465|	tax|393117|locus|LmonFS_020200011379|	tax|393121|locus|LmonFSL_030200011684|	tax|393123|locus|LmonocytogFSL_030100003526|	tax|393124|locus|LmonocytogeFSL_020100010871|	tax|393125|locus|LmonoFSL_020200012916|	tax|393126|locus|LmonFR_010100007164|	tax|393127|locus|LmonF1_010100010099|	tax|393128|locus|LmonF6_020100012799|	tax|393130|locus|LmonJ_020100012509|	tax|393131|locus|LmonJ2_020100012729|	tax|393133|locus|Lmon1_020100004472|	tax|401650|locus|LmonH_020100009838|	tax|634178|locus|Lm4b_00442|
tax|169963|locus|lmo0420|	tax|265669|locus|LMOf2365_0439|	tax|267409|locus|LMOf6854_0455|	tax|267410|locus|LMOh7858_0466|	tax|393117|locus|LmonFS_020200011374|	tax|393121|locus|LmonFSL_030200011689|	tax|393123|locus|LmonocytogFSL_030100003521|	tax|393124|locus|LmonocytogeFSL_020100010866|	tax|393125|locus|LmonoFSL_020200012921|	tax|393126|locus|LmonFR_010100007159|	tax|393127|locus|LmonF1_010100010094|	tax|393128|locus|LmonF6_020100012794|	tax|393130|locus|LmonJ_020100012504|	tax|393131|locus|LmonJ2_020100012734|	tax|401650|locus|LmonH_020100009843|	tax|552536|locus|LMHCC_2219|	tax|634178|locus|Lm4b_00443|
tax|169963|locus|lmo0421|	tax|267409|locus|LMOf6854_0456|	tax|393123|locus|LmonocytogFSL_030100003516|	tax|393124|locus|LmonocytogeFSL_020100010861|	tax|393126|locus|LmonFR_010100007154|	tax|393127|locus|LmonF1_010100010089|	tax|393128|locus|LmonF6_020100012789|	tax|393130|locus|LmonJ_020100012499|	tax|393131|locus|LmonJ2_020100012739|	tax|393133|locus|Lmon1_020100004457|	tax|552536|locus|LMHCC_2218|
tax|169963|locus|lmo0422|	tax|267409|locus|LMOf6854_0457|	tax|393124|locus|LmonocytogeFSL_020100010856|	tax|393126|locus|LmonFR_010100007149|	tax|393127|locus|LmonF1_010100010084|	tax|393128|locus|LmonF6_020100012784|	tax|393130|locus|LmonJ_020100012494|	tax|393131|locus|LmonJ2_020100012744|	tax|393133|locus|Lmon1_020100004452|	tax|552536|locus|LMHCC_2217|
tax|169963|locus|lmo0423|	tax|267409|locus|LMOf6854_0458|	tax|393123|locus|LmonocytogFSL_030100003501|	tax|393124|locus|LmonocytogeFSL_020100010851|	tax|393126|locus|LmonFR_010100007144|	tax|393127|locus|LmonF1_010100010079|	tax|393128|locus|LmonF6_020100012779|	tax|393130|locus|LmonJ_020100012489|	tax|393131|locus|LmonJ2_020100012749|	tax|393133|locus|Lmon1_020100004447|	tax|552536|locus|LMHCC_2216|
tax|169963|locus|lmo0425|	tax|265669|locus|LMOf2365_0441|	tax|267409|locus|LMOf6854_0460|	tax|267410|locus|LMOh7858_0469|	tax|393117|locus|LmonFS_020200011364|	tax|393121|locus|LmonFSL_030200015398|	tax|393123|locus|LmonocytogFSL_030100003491|	tax|393124|locus|LmonocytogeFSL_020100010841|	tax|393126|locus|LmonFR_010100007134|	tax|393127|locus|LmonF1_010100010069|	tax|393128|locus|LmonF6_020100012769|	tax|393130|locus|LmonJ_020100012479|	tax|393131|locus|LmonJ2_020100012759|	tax|393133|locus|Lmon1_020100004437|	tax|401650|locus|LmonH_020100009853|	tax|552536|locus|LMHCC_2214|	tax|634178|locus|Lm4b_00445|
tax|169963|locus|lmo0429|	tax|169963|locus|lmo2734|	tax|265669|locus|LMOf2365_0445|	tax|265669|locus|LMOf2365_2721|	tax|267409|locus|LMOf6854_2853|	tax|267409|locus|LMOf6854_0464|	tax|267410|locus|LMOh7858_0473|	tax|267410|locus|LMOh7858_2998|	tax|393117|locus|LmonFS_020200011344|	tax|393117|locus|LmonFS_020200007041|	tax|393121|locus|LmonFSL_030200015418|	tax|393121|locus|LmonFSL_030200000810|	tax|393123|locus|LmonocytogFSL_030100003471|	tax|393123|locus|LmonocytogFSL_030100000750|	tax|393124|locus|LmonocytogeFSL_020100010821|	tax|393124|locus|LmonocytogeFSL_020100002496|	tax|393125|locus|LmonoFSL_020200001205|	tax|393125|locus|LmonoFSL_020200013840|	tax|393126|locus|LmonFR_010100007114|	tax|393126|locus|LmonFR_010100010104|	tax|393127|locus|LmonF1_010100010049|	tax|393127|locus|LmonF1_010100001485|	tax|393128|locus|LmonF6_020100009578|	tax|393128|locus|LmonF6_020100012749|	tax|393130|locus|LmonJ_020100012459|	tax|393130|locus|LmonJ_020100008346|	tax|393131|locus|LmonJ2_020100009328|	tax|393131|locus|LmonJ2_020100012779|	tax|393133|locus|Lmon1_020100005699|	tax|393133|locus|Lmon1_020100004417|	tax|401650|locus|LmonH_020100001130|	tax|401650|locus|LmonH_020100009873|	tax|552536|locus|LMHCC_2798|	tax|552536|locus|LMHCC_2210|	tax|634178|locus|Lm4b_02708|	tax|634178|locus|Lm4b_00449|
tax|169963|locus|lmo0430|	tax|265669|locus|LMOf2365_0446|	tax|267409|locus|LMOf6854_0465|	tax|267410|locus|LMOh7858_0474|	tax|393117|locus|LmonFS_020200011339|	tax|393121|locus|LmonFSL_030200015423|	tax|393123|locus|LmonocytogFSL_030100003466|	tax|393124|locus|LmonocytogeFSL_020100010816|	tax|393125|locus|LmonoFSL_020200013845|	tax|393126|locus|LmonFR_010100007109|	tax|393127|locus|LmonF1_010100010044|	tax|393128|locus|LmonF6_020100012744|	tax|393130|locus|LmonJ_020100012454|	tax|393131|locus|LmonJ2_020100012784|	tax|393133|locus|Lmon1_020100004412|	tax|401650|locus|LmonH_020100009878|	tax|552536|locus|LMHCC_2208|	tax|634178|locus|Lm4b_00450|
tax|169963|locus|lmo0431|	tax|265669|locus|LMOf2365_0447|	tax|267409|locus|LMOf6854_0466|	tax|267410|locus|LMOh7858_0475|	tax|393117|locus|LmonFS_020200011334|	tax|393121|locus|LmonFSL_030200015428|	tax|393123|locus|LmonocytogFSL_030100003461|	tax|393124|locus|LmonocytogeFSL_020100010811|	tax|393125|locus|LmonoFSL_020200013850|	tax|393126|locus|LmonFR_010100007104|	tax|393127|locus|LmonF1_010100010039|	tax|393128|locus|LmonF6_020100012739|	tax|393130|locus|LmonJ_020100012449|	tax|393131|locus|LmonJ2_020100012789|	tax|393133|locus|Lmon1_020100004407|	tax|401650|locus|LmonH_020100009883|	tax|552536|locus|LMHCC_2207|	tax|634178|locus|Lm4b_00451|
tax|169963|locus|lmo0432|	tax|265669|locus|LMOf2365_0448|	tax|267409|locus|LMOf6854_0467|	tax|267410|locus|LMOh7858_0476|	tax|393117|locus|LmonFS_020200011329|	tax|393121|locus|LmonFSL_030200015433|	tax|393123|locus|LmonocytogFSL_030100003456|	tax|393124|locus|LmonocytogeFSL_020100010806|	tax|393125|locus|LmonoFSL_020200013855|	tax|393126|locus|LmonFR_010100007099|	tax|393127|locus|LmonF1_010100010034|	tax|393128|locus|LmonF6_020100012734|	tax|393130|locus|LmonJ_020100012444|	tax|393131|locus|LmonJ2_020100012794|	tax|393133|locus|Lmon1_020100004402|	tax|401650|locus|LmonH_020100009888|	tax|552536|locus|LMHCC_2206|	tax|634178|locus|Lm4b_00452|
tax|169963|locus|lmo0434|	tax|169963|locus|lmo2558|	tax|169963|locus|lmo1786|	tax|265669|locus|LMOf2365_1812|	tax|265669|locus|LMOf2365_2530|	tax|267409|locus|LMOf6854_0470|	tax|267409|locus|LMOf6854_2618|	tax|267409|locus|LMOf6854_1845|	tax|267410|locus|LMOh7858_2709|	tax|267410|locus|LMOh7858_0499|	tax|393117|locus|LmonFS_020200009092|	tax|393117|locus|LmonFS_020200014316|	tax|393117|locus|LmonFS_020200014792|	tax|393117|locus|LmonFS_020200014538|	tax|393117|locus|LmonFS_020200011319|	tax|393121|locus|LmonFSL_030200015443|	tax|393121|locus|LmonFSL_030200015523|	tax|393121|locus|LmonFSL_030200013626|	tax|393121|locus|LmonFSL_030200016126|	tax|393121|locus|LmonFSL_030200015753|	tax|393123|locus|LmonocytogFSL_030100005076|	tax|393123|locus|LmonocytogFSL_030100003421|	tax|393124|locus|LmonocytogeFSL_020100014469|	tax|393124|locus|LmonocytogeFSL_020100006710|	tax|393124|locus|LmonocytogeFSL_020100014065|	tax|393124|locus|LmonocytogeFSL_020100010796|	tax|393124|locus|LmonocytogeFSL_020100014474|	tax|393125|locus|LmonoFSL_020200014895|	tax|393125|locus|LmonoFSL_020200011669|	tax|393125|locus|LmonoFSL_020200015458|	tax|393125|locus|LmonoFSL_020200013865|	tax|393126|locus|LmonFR_010100015262|	tax|393126|locus|LmonFR_010100007089|	tax|393126|locus|LmonFR_010100015009|	tax|393126|locus|LmonFR_010100011903|	tax|393127|locus|LmonF1_010100013916|	tax|393127|locus|LmonF1_010100014356|	tax|393127|locus|LmonF1_010100010024|	tax|393128|locus|LmonF6_020100014775|	tax|393128|locus|LmonF6_020100015039|	tax|393128|locus|LmonF6_020100013691|	tax|393128|locus|LmonF6_020100011952|	tax|393128|locus|LmonF6_020100012724|	tax|393130|locus|LmonJ_020100014291|	tax|393130|locus|LmonJ_020100015287|	tax|393130|locus|LmonJ_020100010832|	tax|393130|locus|LmonJ_020100012434|	tax|393130|locus|LmonJ_020100015533|	tax|393131|locus|LmonJ2_020100012804|	tax|393131|locus|LmonJ2_020100011702|
tax|169963|locus|lmo0435|	tax|267409|locus|LMOf6854_0472|	tax|393124|locus|LmonocytogeFSL_020100010786|	tax|393126|locus|LmonFR_010100007079|	tax|393128|locus|LmonF6_020100012714|	tax|393130|locus|LmonJ_020100012424|	tax|393131|locus|LmonJ2_020100012814|
tax|169963|locus|lmo0436|	tax|265669|locus|LMOf2365_0473|	tax|267409|locus|LMOf6854_0473|	tax|267410|locus|LMOh7858_0500|	tax|393117|locus|LmonFS_020200011314|	tax|393121|locus|LmonFSL_030200015448|	tax|393123|locus|LmonocytogFSL_030100003411|	tax|393124|locus|LmonocytogeFSL_020100010781|	tax|393125|locus|LmonoFSL_020200013870|	tax|393126|locus|LmonFR_010100007074|	tax|393127|locus|LmonF1_010100010019|	tax|393128|locus|LmonF6_020100012709|	tax|393130|locus|LmonJ_020100012419|	tax|393131|locus|LmonJ2_020100012819|	tax|393133|locus|Lmon1_020100004387|	tax|401650|locus|LmonH_020100010008|	tax|552536|locus|LMHCC_2191|	tax|634178|locus|Lm4b_00463|
tax|169963|locus|lmo0437|	tax|265669|locus|LMOf2365_0474|	tax|267409|locus|LMOf6854_0474|	tax|267410|locus|LMOh7858_0501|	tax|267410|locus|LMOh7858_pLM80_0067|	tax|393117|locus|LmonFS_020200011309|	tax|393121|locus|LmonFSL_030200015453|	tax|393123|locus|LmonocytogFSL_030100003406|	tax|393124|locus|LmonocytogeFSL_020100010776|	tax|393125|locus|LmonoFSL_020200013875|	tax|393126|locus|LmonFR_010100007069|	tax|393127|locus|LmonF1_010100010014|	tax|393128|locus|LmonF6_020100012704|	tax|393130|locus|LmonJ_020100012414|	tax|393130|locus|LmonJ_020100015437|	tax|393131|locus|LmonJ2_020100012824|	tax|393133|locus|Lmon1_020100004382|	tax|401650|locus|LmonH_020100010013|	tax|552536|locus|LMHCC_2190|	tax|634178|locus|Lm4b_00464|
tax|169963|locus|lmo0438|	tax|265669|locus|LMOf2365_0475|	tax|267409|locus|LMOf6854_0475|	tax|267410|locus|LMOh7858_0502|	tax|393117|locus|LmonFS_020200011299|	tax|393121|locus|LmonFSL_030200015458|	tax|393123|locus|LmonocytogFSL_030100003401|	tax|393124|locus|LmonocytogeFSL_020100010771|	tax|393125|locus|LmonoFSL_020200013880|	tax|393126|locus|LmonFR_010100007064|	tax|393127|locus|LmonF1_010100010009|	tax|393128|locus|LmonF6_020100012699|	tax|393130|locus|LmonJ_020100012409|	tax|393131|locus|LmonJ2_020100012829|	tax|393133|locus|Lmon1_020100004377|	tax|401650|locus|LmonH_020100010018|	tax|634178|locus|Lm4b_00465|
tax|169963|locus|lmo0439|	tax|265669|locus|LMOf2365_0476|	tax|267409|locus|LMOf6854_0476|	tax|267410|locus|LMOh7858_0503|	tax|393117|locus|LmonFS_020200011294|	tax|393121|locus|LmonFSL_030200015463|	tax|393123|locus|LmonocytogFSL_030100003396|	tax|393124|locus|LmonocytogeFSL_020100010766|	tax|393126|locus|LmonFR_010100007059|	tax|393127|locus|LmonF1_010100010004|	tax|393128|locus|LmonF6_020100012694|	tax|393130|locus|LmonJ_020100012404|	tax|393131|locus|LmonJ2_020100012834|	tax|393133|locus|Lmon1_020100004372|	tax|401650|locus|LmonH_020100010023|	tax|552536|locus|LMHCC_2186|	tax|634178|locus|Lm4b_00466|
tax|169963|locus|lmo0440|	tax|265669|locus|LMOf2365_0477|	tax|267409|locus|LMOf6854_0477|	tax|267410|locus|LMOh7858_0504|	tax|267410|locus|LMOh7858_0505|	tax|393117|locus|LmonFS_020200011289|	tax|393121|locus|LmonFSL_030200015468|	tax|393123|locus|LmonocytogFSL_030100003391|	tax|393124|locus|LmonocytogeFSL_020100010761|	tax|393125|locus|LmonoFSL_020200013895|	tax|393126|locus|LmonFR_010100007054|	tax|393127|locus|LmonF1_010100009999|	tax|393128|locus|LmonF6_020100012689|	tax|393130|locus|LmonJ_020100012399|	tax|393131|locus|LmonJ2_020100012839|	tax|393133|locus|Lmon1_020100004367|	tax|401650|locus|LmonH_020100010028|	tax|552536|locus|LMHCC_2185|	tax|634178|locus|Lm4b_00467|
tax|169963|locus|lmo0441|	tax|265669|locus|LMOf2365_0478|	tax|267409|locus|LMOf6854_0478|	tax|267410|locus|LMOh7858_0506|	tax|393117|locus|LmonFS_020200011284|	tax|393121|locus|LmonFSL_030200014718|	tax|393121|locus|LmonFSL_030200015473|	tax|393123|locus|LmonocytogFSL_030100003386|	tax|393124|locus|LmonocytogeFSL_020100010756|	tax|393125|locus|LmonoFSL_020200013900|	tax|393126|locus|LmonFR_010100007049|	tax|393126|locus|LmonFR_010100007044|	tax|393127|locus|LmonF1_010100009994|	tax|393128|locus|LmonF6_020100012684|	tax|393130|locus|LmonJ_020100012394|	tax|393131|locus|LmonJ2_020100012844|	tax|393133|locus|Lmon1_020100004362|	tax|401650|locus|LmonH_020100010033|	tax|552536|locus|LMHCC_2184|	tax|634178|locus|Lm4b_00468|
tax|169963|locus|lmo0442|	tax|265669|locus|LMOf2365_0479|	tax|267409|locus|LMOf6854_0479|	tax|267410|locus|LMOh7858_0507|	tax|393117|locus|LmonFS_020200011279|	tax|393121|locus|LmonFSL_030200014713|	tax|393123|locus|LmonocytogFSL_030100003381|	tax|393124|locus|LmonocytogeFSL_020100010751|	tax|393125|locus|LmonoFSL_020200013905|	tax|393126|locus|LmonFR_010100007039|	tax|393127|locus|LmonF1_010100009989|	tax|393128|locus|LmonF6_020100012679|	tax|393130|locus|LmonJ_020100012389|	tax|393131|locus|LmonJ2_020100012849|	tax|393133|locus|Lmon1_020100004357|	tax|401650|locus|LmonH_020100010038|	tax|552536|locus|LMHCC_2183|	tax|634178|locus|Lm4b_00469|
tax|169963|locus|lmo0443|	tax|265669|locus|LMOf2365_0480|	tax|267409|locus|LMOf6854_0480|	tax|267410|locus|LMOh7858_0508|	tax|393117|locus|LmonFS_020200011274|	tax|393121|locus|LmonFSL_030200014708|	tax|393123|locus|LmonocytogFSL_030100003376|	tax|393124|locus|LmonocytogeFSL_020100010746|	tax|393125|locus|LmonoFSL_020200013910|	tax|393126|locus|LmonFR_010100007034|	tax|393127|locus|LmonF1_010100009984|	tax|393128|locus|LmonF6_020100012674|	tax|393130|locus|LmonJ_020100012384|	tax|393131|locus|LmonJ2_020100012854|	tax|393133|locus|Lmon1_020100004352|	tax|401650|locus|LmonH_020100010043|	tax|552536|locus|LMHCC_2182|	tax|634178|locus|Lm4b_00470|
tax|169963|locus|lmo0444|	tax|169963|locus|lmo2360|	tax|265669|locus|LMOf2365_2330|	tax|267409|locus|LMOf6854_2421|	tax|267410|locus|LMOh7858_2503|	tax|393117|locus|LmonFS_020200007838|	tax|393121|locus|LmonFSL_030200002777|	tax|393121|locus|LmonFSL_030200014703|	tax|393123|locus|LmonocytogFSL_030100003371|	tax|393123|locus|LmonocytogFSL_030100010066|	tax|393124|locus|LmonocytogeFSL_020100000025|	tax|393125|locus|LmonoFSL_020200013766|	tax|393125|locus|LmonoFSL_020200013915|	tax|393126|locus|LmonFR_010100007029|	tax|393126|locus|LmonFR_010100013557|	tax|393127|locus|LmonF1_010100009979|	tax|393127|locus|LmonF1_010100004778|	tax|393127|locus|LmonF1_010100009974|	tax|393128|locus|LmonF6_020100014546|	tax|393130|locus|LmonJ_020100014908|	tax|393131|locus|LmonJ2_020100014618|	tax|393133|locus|Lmon1_020100007652|	tax|393133|locus|Lmon1_020100004347|	tax|401650|locus|LmonH_020100012822|	tax|552536|locus|LMHCC_0245|	tax|634178|locus|Lm4b_02330|
tax|169963|locus|lmo0445|	tax|393121|locus|LmonFSL_030200014698|	tax|393123|locus|LmonocytogFSL_030100003366|	tax|393125|locus|LmonoFSL_020200013920|	tax|393126|locus|LmonFR_010100007024|	tax|393127|locus|LmonF1_010100009969|	tax|393127|locus|LmonF1_010100009964|	tax|393133|locus|Lmon1_020100004342|
tax|169963|locus|lmo0446|	tax|393121|locus|LmonFSL_030200014693|	tax|393123|locus|LmonocytogFSL_030100003361|	tax|393125|locus|LmonoFSL_020200013925|	tax|393126|locus|LmonFR_010100007014|	tax|393127|locus|LmonF1_010100009954|	tax|393133|locus|Lmon1_020100004337|
tax|169963|locus|lmo0447|	tax|169963|locus|lmo2434|	tax|169963|locus|lmo2363|	tax|265669|locus|LMOf2365_2334|	tax|265669|locus|LMOf2365_2405|	tax|267409|locus|LMOf6854_2497|	tax|267409|locus|LMOf6854_2424|	tax|267410|locus|LMOh7858_2582|	tax|267410|locus|LMOh7858_2506|	tax|393117|locus|LmonFS_020200007823|	tax|393117|locus|LmonFS_020200009782|	tax|393121|locus|LmonFSL_030200014688|	tax|393121|locus|LmonFSL_030200009424|	tax|393121|locus|LmonFSL_030200002757|	tax|393123|locus|LmonocytogFSL_030100010300|	tax|393123|locus|LmonocytogFSL_030100003356|	tax|393123|locus|LmonocytogFSL_030100010081|	tax|393124|locus|LmonocytogeFSL_020100006085|	tax|393124|locus|LmonocytogeFSL_020100000010|	tax|393125|locus|LmonoFSL_020200009795|	tax|393125|locus|LmonoFSL_020200013786|	tax|393125|locus|LmonoFSL_020200013930|	tax|393126|locus|LmonFR_010100013062|	tax|393126|locus|LmonFR_010100013542|	tax|393126|locus|LmonFR_010100007009|	tax|393127|locus|LmonF1_010100004793|	tax|393127|locus|LmonF1_010100010759|	tax|393127|locus|LmonF1_010100009949|	tax|393128|locus|LmonF6_020100014561|	tax|393128|locus|LmonF6_020100011327|	tax|393130|locus|LmonJ_020100011457|	tax|393130|locus|LmonJ_020100014893|	tax|393131|locus|LmonJ2_020100014633|	tax|393131|locus|LmonJ2_020100011077|	tax|393133|locus|Lmon1_020100004332|	tax|393133|locus|Lmon1_020100007637|	tax|393133|locus|Lmon1_020100007273|	tax|401650|locus|LmonH_020100012807|	tax|401650|locus|LmonH_020100011942|	tax|552536|locus|LMHCC_0240|	tax|552536|locus|LMHCC_0168|	tax|634178|locus|Lm4b_02334|	tax|634178|locus|Lm4b_02402|
tax|169963|locus|lmo0449|	tax|169963|locus|lmo0642|	tax|265669|locus|LMOf2365_0482|	tax|265669|locus|LMOf2365_0673|	tax|267409|locus|LMOf6854_0482|	tax|267409|locus|LMOf6854_0483|	tax|267409|locus|LMOf6854_0684|	tax|267410|locus|LMOh7858_0702|	tax|267410|locus|LMOh7858_0510|	tax|393117|locus|LmonFS_020200002900|	tax|393117|locus|LmonFS_020200011264|	tax|393121|locus|LmonFSL_030200014673|	tax|393121|locus|LmonFSL_030200005563|	tax|393123|locus|LmonocytogFSL_030100005698|	tax|393123|locus|LmonocytogFSL_030100003341|	tax|393124|locus|LmonocytogeFSL_020100010736|	tax|393124|locus|LmonocytogeFSL_020100007507|	tax|393125|locus|LmonoFSL_020200013945|	tax|393125|locus|LmonoFSL_020200007628|	tax|393126|locus|LmonFR_010100005987|	tax|393126|locus|LmonFR_010100006994|	tax|393127|locus|LmonF1_010100009934|	tax|393127|locus|LmonF1_010100003076|	tax|393128|locus|LmonF6_020100012664|	tax|393128|locus|LmonF6_020100000900|	tax|393130|locus|LmonJ_020100012374|	tax|393130|locus|LmonJ_020100009935|	tax|393131|locus|LmonJ2_020100000900|	tax|393131|locus|LmonJ2_020100012864|	tax|393133|locus|Lmon1_020100003377|	tax|393133|locus|Lmon1_020100004317|	tax|401650|locus|LmonH_020100010053|	tax|401650|locus|LmonH_020100006612|	tax|552536|locus|LMHCC_1991|	tax|552536|locus|LMHCC_2180|	tax|634178|locus|Lm4b_00663|	tax|634178|locus|Lm4b_00472|
tax|169963|locus|lmo0450|	tax|265669|locus|LMOf2365_0483|	tax|267409|locus|LMOf6854_0484|	tax|267410|locus|LMOh7858_0512|	tax|393117|locus|LmonFS_020200011259|	tax|393121|locus|LmonFSL_030200014668|	tax|393123|locus|LmonocytogFSL_030100003336|	tax|393124|locus|LmonocytogeFSL_020100014180|	tax|393125|locus|LmonoFSL_020200013950|	tax|393126|locus|LmonFR_010100006989|	tax|393127|locus|LmonF1_010100013811|	tax|393128|locus|LmonF6_020100012659|	tax|393130|locus|LmonJ_020100012369|	tax|393131|locus|LmonJ2_020100012869|	tax|393133|locus|Lmon1_020100004312|	tax|401650|locus|LmonH_020100010058|	tax|552536|locus|LMHCC_2179|	tax|634178|locus|Lm4b_00473|
tax|169963|locus|lmo0451|	tax|265669|locus|LMOf2365_0484|	tax|267409|locus|LMOf6854_0485|	tax|267410|locus|LMOh7858_0513|	tax|393117|locus|LmonFS_020200011254|	tax|393121|locus|LmonFSL_030200014663|	tax|393124|locus|LmonocytogeFSL_020100014185|	tax|393126|locus|LmonFR_010100006984|	tax|393127|locus|LmonF1_010100013816|	tax|393128|locus|LmonF6_020100012654|	tax|393130|locus|LmonJ_020100012364|	tax|393131|locus|LmonJ2_020100012874|	tax|393133|locus|Lmon1_020100004307|	tax|401650|locus|LmonH_020100010063|	tax|552536|locus|LMHCC_2178|	tax|634178|locus|Lm4b_00474|
tax|169963|locus|lmo0452|	tax|265669|locus|LMOf2365_0485|	tax|267409|locus|LMOf6854_0486|	tax|267410|locus|LMOh7858_0514|	tax|393117|locus|LmonFS_020200011249|	tax|393121|locus|LmonFSL_030200014658|	tax|393123|locus|LmonocytogFSL_030100003321|	tax|393124|locus|LmonocytogeFSL_020100014190|	tax|393125|locus|LmonoFSL_020200013965|	tax|393126|locus|LmonFR_010100006979|	tax|393128|locus|LmonF6_020100012649|	tax|393130|locus|LmonJ_020100012359|	tax|393131|locus|LmonJ2_020100012879|	tax|393133|locus|Lmon1_020100004302|	tax|401650|locus|LmonH_020100010068|	tax|552536|locus|LMHCC_2177|	tax|634178|locus|Lm4b_00475|
tax|169963|locus|lmo0453|	tax|265669|locus|LMOf2365_0486|	tax|267409|locus|LMOf6854_0487|	tax|267410|locus|LMOh7858_0515|	tax|393117|locus|LmonFS_020200011244|	tax|393121|locus|LmonFSL_030200014653|	tax|393123|locus|LmonocytogFSL_030100003316|	tax|393124|locus|LmonocytogeFSL_020100014195|	tax|393125|locus|LmonoFSL_020200013970|	tax|393126|locus|LmonFR_010100006974|	tax|393127|locus|LmonF1_010100013831|	tax|393128|locus|LmonF6_020100012644|	tax|393130|locus|LmonJ_020100012354|	tax|393131|locus|LmonJ2_020100012884|	tax|393133|locus|Lmon1_020100004297|	tax|401650|locus|LmonH_020100010073|	tax|552536|locus|LMHCC_2176|	tax|634178|locus|Lm4b_00476|
tax|169963|locus|lmo0454|	tax|265669|locus|LMOf2365_0487|	tax|267409|locus|LMOf6854_0488|	tax|267410|locus|LMOh7858_0516|	tax|393117|locus|LmonFS_020200011239|	tax|393121|locus|LmonFSL_030200014648|	tax|393123|locus|LmonocytogFSL_030100003311|	tax|393124|locus|LmonocytogeFSL_020100014200|	tax|393125|locus|LmonoFSL_020200013975|	tax|393126|locus|LmonFR_010100006969|	tax|393127|locus|LmonF1_010100013836|	tax|393128|locus|LmonF6_020100012639|	tax|393130|locus|LmonJ_020100012349|	tax|393131|locus|LmonJ2_020100012889|	tax|393133|locus|Lmon1_020100004292|	tax|401650|locus|LmonH_020100010078|	tax|552536|locus|LMHCC_2175|	tax|634178|locus|Lm4b_00477|
tax|169963|locus|lmo0455|	tax|265669|locus|LMOf2365_0488|	tax|267409|locus|LMOf6854_0489|	tax|267410|locus|LMOh7858_0517|	tax|393117|locus|LmonFS_020200011234|	tax|393121|locus|LmonFSL_030200014643|	tax|393123|locus|LmonocytogFSL_030100003306|	tax|393124|locus|LmonocytogeFSL_020100014205|	tax|393125|locus|LmonoFSL_020200013980|	tax|393126|locus|LmonFR_010100006964|	tax|393127|locus|LmonF1_010100013841|	tax|393128|locus|LmonF6_020100012634|	tax|393130|locus|LmonJ_020100012344|	tax|393131|locus|LmonJ2_020100012894|	tax|393133|locus|Lmon1_020100004287|	tax|401650|locus|LmonH_020100010083|	tax|552536|locus|LMHCC_2174|	tax|634178|locus|Lm4b_00478|
tax|169963|locus|lmo0456|	tax|265669|locus|LMOf2365_0489|	tax|267409|locus|LMOf6854_0490|	tax|267410|locus|LMOh7858_0518|	tax|393117|locus|LmonFS_020200011229|	tax|393121|locus|LmonFSL_030200014638|	tax|393123|locus|LmonocytogFSL_030100003301|	tax|393124|locus|LmonocytogeFSL_020100014210|	tax|393125|locus|LmonoFSL_020200013985|	tax|393126|locus|LmonFR_010100006959|	tax|393127|locus|LmonF1_010100013846|	tax|393128|locus|LmonF6_020100012629|	tax|393130|locus|LmonJ_020100012339|	tax|393131|locus|LmonJ2_020100012899|	tax|393133|locus|Lmon1_020100004282|	tax|401650|locus|LmonH_020100010088|	tax|552536|locus|LMHCC_2173|	tax|634178|locus|Lm4b_00480|
tax|169963|locus|lmo0457|	tax|265669|locus|LMOf2365_0490|	tax|267409|locus|LMOf6854_0491|	tax|267410|locus|LMOh7858_0519|	tax|393117|locus|LmonFS_020200011224|	tax|393121|locus|LmonFSL_030200014633|	tax|393123|locus|LmonocytogFSL_030100003296|	tax|393124|locus|LmonocytogeFSL_020100014215|	tax|393125|locus|LmonoFSL_020200013990|	tax|393126|locus|LmonFR_010100006954|	tax|393127|locus|LmonF1_010100013851|	tax|393128|locus|LmonF6_020100012624|	tax|393130|locus|LmonJ_020100012334|	tax|393131|locus|LmonJ2_020100012904|	tax|393133|locus|Lmon1_020100004277|	tax|401650|locus|LmonH_020100010093|	tax|552536|locus|LMHCC_2172|	tax|634178|locus|Lm4b_00481|
tax|169963|locus|lmo0458|	tax|265669|locus|LMOf2365_0505|	tax|265669|locus|LMOf2365_0491|	tax|267409|locus|LMOf6854_0492|	tax|267410|locus|LMOh7858_0520|	tax|267410|locus|LMOh7858_0533|	tax|393117|locus|LmonFS_020200011219|	tax|393121|locus|LmonFSL_030200014628|	tax|393123|locus|LmonocytogFSL_030100003291|	tax|393124|locus|LmonocytogeFSL_020100014220|	tax|393124|locus|LmonocytogeFSL_020100013283|	tax|393125|locus|LmonoFSL_020200013995|	tax|393126|locus|LmonFR_010100006949|	tax|393127|locus|LmonF1_010100013856|	tax|393128|locus|LmonF6_020100012619|	tax|393130|locus|LmonJ_020100012329|	tax|393131|locus|LmonJ2_020100012909|	tax|393133|locus|Lmon1_020100004272|	tax|401650|locus|LmonH_020100010098|	tax|552536|locus|LMHCC_2171|	tax|634178|locus|Lm4b_00482|	tax|393126|locus|LmonFR_010100006834|
tax|169963|locus|lmo0459|	tax|265669|locus|LMOf2365_2057|	tax|265669|locus|LMOf2365_0493|	tax|267409|locus|LMOf6854_0495|	tax|267410|locus|LMOh7858_2153|	tax|267410|locus|LMOh7858_0521|	tax|393117|locus|LmonFS_020200011209|	tax|393117|locus|LmonFS_020200013671|	tax|393121|locus|LmonFSL_030200016165|	tax|393121|locus|LmonFSL_030200016160|	tax|393124|locus|LmonocytogeFSL_020100014230|	tax|393125|locus|LmonoFSL_020200015492|	tax|393125|locus|LmonoFSL_020200014005|	tax|393125|locus|LmonoFSL_020200015497|	tax|393125|locus|LmonoFSL_020200012309|	tax|393126|locus|LmonFR_010100006934|	tax|393128|locus|LmonF6_020100012604|	tax|393130|locus|LmonJ_020100012314|	tax|393131|locus|LmonJ2_020100012924|	tax|401650|locus|LmonH_020100010108|	tax|401650|locus|LmonH_020100015210|	tax|401650|locus|LmonH_020100013546|	tax|552536|locus|LMHCC_2169|	tax|634178|locus|Lm4b_02046|	tax|634178|locus|Lm4b_00484|
tax|169963|locus|lmo0460|	tax|265669|locus|LMOf2365_0495|	tax|265669|locus|LMOf2365_0494|	tax|265669|locus|LMOf2365_2056|	tax|265669|locus|LMOf2365_2055|	tax|267409|locus|LMOf6854_0496|	tax|267409|locus|LMOf6854_0497|	tax|267410|locus|LMOh7858_0523|	tax|267410|locus|LMOh7858_0522|	tax|267410|locus|LMOh7858_0524|	tax|267410|locus|LMOh7858_2152|	tax|393117|locus|LmonFS_020200014744|	tax|393117|locus|LmonFS_020200011204|	tax|393117|locus|LmonFS_020200014724|	tax|393117|locus|LmonFS_020200013681|	tax|393117|locus|LmonFS_020200013686|	tax|393117|locus|LmonFS_020200013676|	tax|393117|locus|LmonFS_020200011199|	tax|393117|locus|LmonFS_020200014739|	tax|393117|locus|LmonFS_020200014704|	tax|393117|locus|LmonFS_020200014749|	tax|393121|locus|LmonFSL_030200016046|	tax|393121|locus|LmonFSL_030200016096|	tax|393121|locus|LmonFSL_030200016071|	tax|393121|locus|LmonFSL_030200016076|	tax|393121|locus|LmonFSL_030200016131|	tax|393121|locus|LmonFSL_030200016029|	tax|393121|locus|LmonFSL_030200016034|	tax|393121|locus|LmonFSL_030200016041|	tax|393124|locus|LmonocytogeFSL_020100014235|	tax|393124|locus|LmonocytogeFSL_020100014385|	tax|393124|locus|LmonocytogeFSL_020100014427|	tax|393124|locus|LmonocytogeFSL_020100014422|	tax|393125|locus|LmonoFSL_020200015418|	tax|393125|locus|LmonoFSL_020200015408|	tax|393125|locus|LmonoFSL_020200015502|	tax|393125|locus|LmonoFSL_020200015403|	tax|393125|locus|LmonoFSL_020200015381|	tax|393125|locus|LmonoFSL_020200015398|	tax|393125|locus|LmonoFSL_020200015391|	tax|393125|locus|LmonoFSL_020200015413|	tax|393125|locus|LmonoFSL_020200015376|	tax|393125|locus|LmonoFSL_020200015423|	tax|393125|locus|LmonoFSL_020200015386|	tax|393125|locus|LmonoFSL_020200015507|	tax|393126|locus|LmonFR_010100006929|	tax|393128|locus|LmonF6_020100012594|	tax|393128|locus|LmonF6_020100012599|	tax|393130|locus|LmonJ_020100012309|	tax|393130|locus|LmonJ_020100012304|
tax|169963|locus|lmo0461|	tax|265669|locus|LMOf2365_0496|	tax|265669|locus|LMOf2365_2054|	tax|267409|locus|LMOf6854_0498|	tax|267410|locus|LMOh7858_0525|	tax|393117|locus|LmonFS_020200014729|	tax|393124|locus|LmonocytogeFSL_020100014390|	tax|393125|locus|LmonoFSL_020200015428|	tax|393126|locus|LmonFR_010100006924|	tax|393128|locus|LmonF6_020100012589|	tax|393130|locus|LmonJ_020100012299|	tax|393131|locus|LmonJ2_020100015017|	tax|401650|locus|LmonH_020100015125|	tax|552536|locus|LMHCC_2167|	tax|634178|locus|Lm4b_02041|	tax|634178|locus|Lm4b_00488|
tax|169963|locus|lmo0462|	tax|265669|locus|LMOf2365_2053|	tax|265669|locus|LMOf2365_0497|	tax|267409|locus|LMOf6854_0499|	tax|267410|locus|LMOh7858_2151|	tax|267410|locus|LMOh7858_0526|	tax|393117|locus|LmonFS_020200009964|	tax|393117|locus|LmonFS_020200014734|	tax|393117|locus|LmonFS_020200003750|	tax|393121|locus|LmonFSL_030200016056|	tax|393124|locus|LmonocytogeFSL_020100014395|	tax|393126|locus|LmonFR_010100006919|	tax|393128|locus|LmonF6_020100012584|	tax|393130|locus|LmonJ_020100012294|	tax|393131|locus|LmonJ2_020100015022|	tax|552536|locus|LMHCC_2166|	tax|634178|locus|Lm4b_00489|	tax|634178|locus|Lm4b_02040|
tax|169963|locus|lmo0463|	tax|265669|locus|LMOf2365_2052|	tax|265669|locus|LMOf2365_0498|	tax|267409|locus|LMOf6854_0500|	tax|267410|locus|LMOh7858_2150|	tax|267410|locus|LMOh7858_0527|	tax|393117|locus|LmonFS_020200009969|	tax|393117|locus|LmonFS_020200003745|	tax|393121|locus|LmonFSL_030200016051|	tax|393124|locus|LmonocytogeFSL_020100014400|	tax|393125|locus|LmonoFSL_020200015443|	tax|393126|locus|LmonFR_010100006914|	tax|393128|locus|LmonF6_020100012579|	tax|393130|locus|LmonJ_020100012289|	tax|393131|locus|LmonJ2_020100015027|	tax|401650|locus|LmonH_020100015110|	tax|552536|locus|LMHCC_2165|	tax|634178|locus|Lm4b_02039|	tax|634178|locus|Lm4b_00490|
tax|169963|locus|lmo0465|	tax|393126|locus|LmonFR_010100006899|
tax|169963|locus|lmo0466|	tax|393126|locus|LmonFR_010100006894|
tax|169963|locus|lmo0467|	tax|393126|locus|LmonFR_010100006889|
tax|169963|locus|lmo0468|	tax|393126|locus|LmonFR_010100006884|
tax|169963|locus|lmo0469|	tax|393126|locus|LmonFR_010100006879|
tax|169963|locus|lmo0470|	tax|393126|locus|LmonFR_010100006869|
tax|169963|locus|lmo0471|	tax|393126|locus|LmonFR_010100006864|
tax|169963|locus|lmo0472|	tax|393126|locus|LmonFR_010100006859|
tax|169963|locus|lmo0474|	tax|265669|locus|LMOf2365_0502|	tax|267409|locus|LMOf6854_0507|	tax|267410|locus|LMOh7858_0531|	tax|393124|locus|LmonocytogeFSL_020100013298|	tax|393126|locus|LmonFR_010100006849|	tax|393128|locus|LmonF6_020100000015|	tax|393130|locus|LmonJ_020100010815|	tax|393131|locus|LmonJ2_020100000015|	tax|393133|locus|Lmon1_020100004237|	tax|401650|locus|LmonH_020100012387|	tax|634178|locus|Lm4b_00493|
tax|169963|locus|lmo0476|	tax|265669|locus|LMOf2365_0504|	tax|267409|locus|LMOf6854_0508|	tax|267410|locus|LMOh7858_0532|	tax|393117|locus|LmonFS_020200003735|	tax|393121|locus|LmonFSL_030200008869|	tax|393124|locus|LmonocytogeFSL_020100013288|	tax|393125|locus|LmonoFSL_020200011294|	tax|393126|locus|LmonFR_010100006839|	tax|393128|locus|LmonF6_020100000025|	tax|393130|locus|LmonJ_020100010805|	tax|393131|locus|LmonJ2_020100000025|	tax|393133|locus|Lmon1_020100004227|	tax|401650|locus|LmonH_020100012397|	tax|552536|locus|LMHCC_2163|	tax|634178|locus|Lm4b_00495|
tax|169963|locus|lmo0478|	tax|169963|locus|lmo0479|	tax|169963|locus|lmo0477|	tax|265669|locus|LMOf2365_0506|	tax|267409|locus|LMOf6854_0511|	tax|267409|locus|LMOf6854_0509|	tax|267409|locus|LMOf6854_0510|	tax|267410|locus|LMOh7858_0534|	tax|393117|locus|LmonFS_020200003725|	tax|393121|locus|LmonFSL_030200008879|	tax|393123|locus|LmonocytogFSL_030100003281|	tax|393124|locus|LmonocytogeFSL_020100013273|	tax|393124|locus|LmonocytogeFSL_020100013278|	tax|393125|locus|LmonoFSL_020200011304|	tax|393126|locus|LmonFR_010100006829|	tax|393126|locus|LmonFR_010100006819|	tax|393126|locus|LmonFR_010100006824|	tax|393128|locus|LmonF6_020100000035|	tax|393128|locus|LmonF6_020100000040|	tax|393128|locus|LmonF6_020100000030|	tax|393130|locus|LmonJ_020100010790|	tax|393130|locus|LmonJ_020100010795|	tax|393130|locus|LmonJ_020100010800|	tax|393131|locus|LmonJ2_020100000040|	tax|393131|locus|LmonJ2_020100000035|	tax|393131|locus|LmonJ2_020100000030|	tax|393133|locus|Lmon1_020100004217|	tax|393133|locus|Lmon1_020100004222|	tax|393133|locus|Lmon1_020100004212|	tax|401650|locus|LmonH_020100012407|	tax|634178|locus|Lm4b_00498|
tax|169963|locus|lmo0480|	tax|265669|locus|LMOf2365_0507|	tax|267409|locus|LMOf6854_0513|	tax|267410|locus|LMOh7858_0535|	tax|393117|locus|LmonFS_020200003720|	tax|393121|locus|LmonFSL_030200008889|	tax|393123|locus|LmonocytogFSL_030100003276|	tax|393124|locus|LmonocytogeFSL_020100013263|	tax|393125|locus|LmonoFSL_020200011314|	tax|393126|locus|LmonFR_010100006807|	tax|393127|locus|LmonF1_010100013871|	tax|393128|locus|LmonF6_020100000045|	tax|393130|locus|LmonJ_020100010785|	tax|393131|locus|LmonJ2_020100000050|	tax|393133|locus|Lmon1_020100004202|	tax|401650|locus|LmonH_020100012412|	tax|552536|locus|LMHCC_2162|	tax|634178|locus|Lm4b_00500|
tax|169963|locus|lmo0481|	tax|265669|locus|LMOf2365_0508|	tax|267409|locus|LMOf6854_0514|	tax|267410|locus|LMOh7858_0536|	tax|393117|locus|LmonFS_020200003715|	tax|393121|locus|LmonFSL_030200008894|	tax|393123|locus|LmonocytogFSL_030100003271|	tax|393124|locus|LmonocytogeFSL_020100013258|	tax|393125|locus|LmonoFSL_020200011319|	tax|393126|locus|LmonFR_010100006802|	tax|393127|locus|LmonF1_010100013876|	tax|393128|locus|LmonF6_020100000050|	tax|393130|locus|LmonJ_020100010780|	tax|393131|locus|LmonJ2_020100000055|	tax|393133|locus|Lmon1_020100004197|	tax|401650|locus|LmonH_020100012417|	tax|552536|locus|LMHCC_2161|	tax|634178|locus|Lm4b_00501|
tax|169963|locus|lmo0482|	tax|265669|locus|LMOf2365_0509|	tax|267409|locus|LMOf6854_0515|	tax|267410|locus|LMOh7858_0537|	tax|393117|locus|LmonFS_020200003710|	tax|393121|locus|LmonFSL_030200008899|	tax|393123|locus|LmonocytogFSL_030100003266|	tax|393124|locus|LmonocytogeFSL_020100013253|	tax|393125|locus|LmonoFSL_020200011324|	tax|393126|locus|LmonFR_010100006797|	tax|393127|locus|LmonF1_010100013881|	tax|393128|locus|LmonF6_020100000055|	tax|393130|locus|LmonJ_020100010775|	tax|393131|locus|LmonJ2_020100000060|	tax|393133|locus|Lmon1_020100004192|	tax|401650|locus|LmonH_020100012422|	tax|552536|locus|LMHCC_2160|	tax|634178|locus|Lm4b_00502|
tax|169963|locus|lmo0483|	tax|265669|locus|LMOf2365_0510|	tax|267409|locus|LMOf6854_0516|	tax|267410|locus|LMOh7858_0538|	tax|393117|locus|LmonFS_020200003705|	tax|393121|locus|LmonFSL_030200008904|	tax|393123|locus|LmonocytogFSL_030100003261|	tax|393124|locus|LmonocytogeFSL_020100013248|	tax|393125|locus|LmonoFSL_020200011329|	tax|393126|locus|LmonFR_010100006792|	tax|393127|locus|LmonF1_010100013886|	tax|393128|locus|LmonF6_020100000060|	tax|393130|locus|LmonJ_020100010770|	tax|393131|locus|LmonJ2_020100000065|	tax|393133|locus|Lmon1_020100004187|	tax|401650|locus|LmonH_020100012427|	tax|552536|locus|LMHCC_2159|	tax|634178|locus|Lm4b_00503|
tax|169963|locus|lmo0484|	tax|265669|locus|LMOf2365_0511|	tax|267409|locus|LMOf6854_0517|	tax|267410|locus|LMOh7858_0539|	tax|393117|locus|LmonFS_020200003700|	tax|393121|locus|LmonFSL_030200008909|	tax|393123|locus|LmonocytogFSL_030100003256|	tax|393124|locus|LmonocytogeFSL_020100013243|	tax|393125|locus|LmonoFSL_020200011334|	tax|393126|locus|LmonFR_010100006787|	tax|393127|locus|LmonF1_010100013896|	tax|393128|locus|LmonF6_020100000065|	tax|393130|locus|LmonJ_020100010765|	tax|393131|locus|LmonJ2_020100000070|	tax|393133|locus|Lmon1_020100004182|	tax|401650|locus|LmonH_020100012432|	tax|552536|locus|LMHCC_2158|	tax|634178|locus|Lm4b_00504|
tax|169963|locus|lmo0485|	tax|265669|locus|LMOf2365_0515|	tax|267409|locus|LMOf6854_0518|	tax|267410|locus|LMOh7858_0545|	tax|393117|locus|LmonFS_020200003695|	tax|393121|locus|LmonFSL_030200008919|	tax|393123|locus|LmonocytogFSL_030100013892|	tax|393124|locus|LmonocytogeFSL_020100013238|	tax|393125|locus|LmonoFSL_020200011349|	tax|393126|locus|LmonFR_010100006782|	tax|393127|locus|LmonF1_010100013901|	tax|393128|locus|LmonF6_020100000070|	tax|393130|locus|LmonJ_020100010760|	tax|393131|locus|LmonJ2_020100000075|	tax|393133|locus|Lmon1_020100004177|	tax|401650|locus|LmonH_020100012457|	tax|552536|locus|LMHCC_2152|	tax|634178|locus|Lm4b_00508|
tax|169963|locus|lmo0487|	tax|265669|locus|LMOf2365_0517|	tax|267409|locus|LMOf6854_0520|	tax|267410|locus|LMOh7858_0548|	tax|393117|locus|LmonFS_020200003685|	tax|393121|locus|LmonFSL_030200008929|	tax|393123|locus|LmonocytogFSL_030100013902|	tax|393124|locus|LmonocytogeFSL_020100013228|	tax|393125|locus|LmonoFSL_020200011359|	tax|393126|locus|LmonFR_010100006777|	tax|393127|locus|LmonF1_010100013911|	tax|393128|locus|LmonF6_020100000080|	tax|393130|locus|LmonJ_020100010750|	tax|393131|locus|LmonJ2_020100000085|	tax|393133|locus|Lmon1_020100004167|	tax|401650|locus|LmonH_020100012467|	tax|552536|locus|LMHCC_2150|	tax|634178|locus|Lm4b_00510|
tax|169963|locus|lmo0488|	tax|169963|locus|lmo2233|	tax|169963|locus|lmo1735|	tax|265669|locus|LMOf2365_0518|	tax|265669|locus|LMOf2365_1759|	tax|265669|locus|LMOf2365_2266|	tax|267409|locus|LMOf6854_2298|	tax|267409|locus|LMOf6854_1793|	tax|267409|locus|LMOf6854_0521|	tax|267410|locus|LMOh7858_2368|	tax|267410|locus|LMOh7858_0549|	tax|267410|locus|LMOh7858_1860|	tax|393117|locus|LmonFS_020200012674|	tax|393117|locus|LmonFS_020200003680|	tax|393117|locus|LmonFS_020200008558|	tax|393121|locus|LmonFSL_030200006550|	tax|393121|locus|LmonFSL_030200003097|	tax|393121|locus|LmonFSL_030200008934|	tax|393123|locus|LmonocytogFSL_030100008677|	tax|393123|locus|LmonocytogFSL_030100013907|	tax|393123|locus|LmonocytogFSL_030100007548|	tax|393124|locus|LmonocytogeFSL_020100000340|	tax|393124|locus|LmonocytogeFSL_020100013223|	tax|393124|locus|LmonocytogeFSL_020100012421|	tax|393125|locus|LmonoFSL_020200008715|	tax|393125|locus|LmonoFSL_020200011364|	tax|393125|locus|LmonoFSL_020200010237|	tax|393126|locus|LmonFR_010100000360|	tax|393126|locus|LmonFR_010100006772|	tax|393126|locus|LmonFR_010100012640|	tax|393127|locus|LmonF1_010100012419|	tax|393127|locus|LmonF1_010100007542|	tax|393127|locus|LmonF1_010100004453|	tax|393128|locus|LmonF6_020100008336|	tax|393128|locus|LmonF6_020100013474|	tax|393128|locus|LmonF6_020100000085|	tax|393130|locus|LmonJ_020100010745|	tax|393130|locus|LmonJ_020100004614|	tax|393130|locus|LmonJ_020100013129|	tax|393131|locus|LmonJ2_020100008356|	tax|393131|locus|LmonJ2_020100013194|	tax|393131|locus|LmonJ2_020100000090|	tax|393133|locus|Lmon1_020100004162|	tax|393133|locus|Lmon1_020100013869|	tax|393133|locus|Lmon1_020100008227|	tax|401650|locus|LmonH_020100010323|	tax|401650|locus|LmonH_020100004462|	tax|401650|locus|LmonH_020100012472|	tax|552536|locus|LMHCC_2149|	tax|552536|locus|LMHCC_0829|
tax|169963|locus|lmo0489|	tax|265669|locus|LMOf2365_0519|	tax|267409|locus|LMOf6854_0522|	tax|267410|locus|LMOh7858_0550|	tax|393117|locus|LmonFS_020200003675|	tax|393121|locus|LmonFSL_030200008939|	tax|393123|locus|LmonocytogFSL_030100013912|	tax|393124|locus|LmonocytogeFSL_020100013218|	tax|393125|locus|LmonoFSL_020200011369|	tax|393126|locus|LmonFR_010100006767|	tax|393127|locus|LmonF1_010100012414|	tax|393128|locus|LmonF6_020100000090|	tax|393130|locus|LmonJ_020100010740|	tax|393131|locus|LmonJ2_020100000095|	tax|393133|locus|Lmon1_020100004157|	tax|401650|locus|LmonH_020100012477|	tax|552536|locus|LMHCC_2148|	tax|634178|locus|Lm4b_00512|
tax|169963|locus|lmo0491|	tax|265669|locus|LMOf2365_0521|	tax|267409|locus|LMOf6854_0524|	tax|267410|locus|LMOh7858_0552|	tax|393117|locus|LmonFS_020200003665|	tax|393121|locus|LmonFSL_030200008949|	tax|393123|locus|LmonocytogFSL_030100013922|	tax|393124|locus|LmonocytogeFSL_020100013208|	tax|393125|locus|LmonoFSL_020200011379|	tax|393126|locus|LmonFR_010100006757|	tax|393127|locus|LmonF1_010100012399|	tax|393128|locus|LmonF6_020100000100|	tax|393130|locus|LmonJ_020100010730|	tax|393131|locus|LmonJ2_020100000105|	tax|393133|locus|Lmon1_020100004147|	tax|401650|locus|LmonH_020100012487|	tax|552536|locus|LMHCC_2146|	tax|634178|locus|Lm4b_00514|
tax|169963|locus|lmo0492|	tax|265669|locus|LMOf2365_0522|	tax|267409|locus|LMOf6854_0525|	tax|267410|locus|LMOh7858_0553|	tax|393117|locus|LmonFS_020200003660|	tax|393121|locus|LmonFSL_030200008954|	tax|393125|locus|LmonoFSL_020200011384|	tax|393126|locus|LmonFR_010100006752|	tax|393127|locus|LmonF1_010100012394|	tax|393128|locus|LmonF6_020100000105|	tax|393130|locus|LmonJ_020100010725|	tax|393131|locus|LmonJ2_020100000110|	tax|393133|locus|Lmon1_020100004142|	tax|401650|locus|LmonH_020100012492|	tax|634178|locus|Lm4b_00515|
tax|169963|locus|lmo0493|	tax|265669|locus|LMOf2365_0523|	tax|267409|locus|LMOf6854_0526|	tax|267410|locus|LMOh7858_0554|	tax|393117|locus|LmonFS_020200003655|	tax|393121|locus|LmonFSL_030200008959|	tax|393125|locus|LmonoFSL_020200011389|	tax|393126|locus|LmonFR_010100006747|	tax|393127|locus|LmonF1_010100012389|	tax|393128|locus|LmonF6_020100000110|	tax|393130|locus|LmonJ_020100010720|	tax|393131|locus|LmonJ2_020100000115|	tax|393133|locus|Lmon1_020100004137|	tax|401650|locus|LmonH_020100012497|	tax|634178|locus|Lm4b_00516|
tax|169963|locus|lmo0494|	tax|265669|locus|LMOf2365_0524|	tax|267409|locus|LMOf6854_0527|	tax|267410|locus|LMOh7858_0555|	tax|393117|locus|LmonFS_020200003650|	tax|393121|locus|LmonFSL_030200008964|	tax|393123|locus|LmonocytogFSL_030100013927|	tax|393124|locus|LmonocytogeFSL_020100013203|	tax|393125|locus|LmonoFSL_020200011394|	tax|393126|locus|LmonFR_010100006742|	tax|393127|locus|LmonF1_010100012384|	tax|393128|locus|LmonF6_020100000115|	tax|393130|locus|LmonJ_020100010715|	tax|393131|locus|LmonJ2_020100000120|	tax|393133|locus|Lmon1_020100004132|	tax|401650|locus|LmonH_020100012502|	tax|552536|locus|LMHCC_2145|	tax|634178|locus|Lm4b_00517|
tax|169963|locus|lmo0495|	tax|265669|locus|LMOf2365_0525|	tax|267409|locus|LMOf6854_0528|	tax|267410|locus|LMOh7858_0556|	tax|393117|locus|LmonFS_020200003645|	tax|393121|locus|LmonFSL_030200008969|	tax|393123|locus|LmonocytogFSL_030100013932|	tax|393124|locus|LmonocytogeFSL_020100013198|	tax|393125|locus|LmonoFSL_020200011399|	tax|393126|locus|LmonFR_010100006737|	tax|393127|locus|LmonF1_010100012379|	tax|393128|locus|LmonF6_020100000120|	tax|393130|locus|LmonJ_020100010710|	tax|393131|locus|LmonJ2_020100000125|	tax|393133|locus|Lmon1_020100004127|	tax|401650|locus|LmonH_020100012507|	tax|552536|locus|LMHCC_2144|	tax|634178|locus|Lm4b_00518|
tax|169963|locus|lmo0497|	tax|267409|locus|LMOf6854_0530|	tax|393117|locus|LmonFS_020200003635|	tax|393121|locus|LmonFSL_030200008979|	tax|393124|locus|LmonocytogeFSL_020100013188|	tax|393125|locus|LmonoFSL_020200011409|	tax|393126|locus|LmonFR_010100006727|	tax|393127|locus|LmonF1_010100012364|	tax|393127|locus|LmonF1_010100012369|	tax|393128|locus|LmonF6_020100000130|	tax|393130|locus|LmonJ_020100010700|	tax|393131|locus|LmonJ2_020100000135|	tax|393133|locus|Lmon1_020100004117|
tax|169963|locus|lmo0498|	tax|169963|locus|lmo0345|	tax|169963|locus|lmo2674|	tax|169963|locus|lmo0736|	tax|169963|locus|lmo2662|	tax|265669|locus|LMOf2365_2642|	tax|265669|locus|LMOf2365_0365|	tax|265669|locus|LMOf2365_0527|	tax|265669|locus|LMOf2365_2654|	tax|267409|locus|LMOf6854_2790|	tax|267409|locus|LMOf6854_0782|	tax|267409|locus|LMOf6854_2778|	tax|267409|locus|LMOf6854_0531|	tax|267409|locus|LMOf6854_0381|	tax|267410|locus|LMOh7858_2937|	tax|267410|locus|LMOh7858_2924|	tax|267410|locus|LMOh7858_0385|	tax|267410|locus|LMOh7858_0558|	tax|393117|locus|LmonFS_020200003630|	tax|393117|locus|LmonFS_020200007421|	tax|393117|locus|LmonFS_020200007361|	tax|393117|locus|LmonFS_020200011789|	tax|393121|locus|LmonFSL_030200008984|	tax|393121|locus|LmonFSL_030200001190|	tax|393121|locus|LmonFSL_030200001130|	tax|393121|locus|LmonFSL_030200015238|	tax|393123|locus|LmonocytogFSL_030100003971|	tax|393123|locus|LmonocytogFSL_030100000425|	tax|393123|locus|LmonocytogFSL_030100013942|	tax|393123|locus|LmonocytogFSL_030100000370|	tax|393124|locus|LmonocytogeFSL_020100011241|	tax|393124|locus|LmonocytogeFSL_020100010216|	tax|393124|locus|LmonocytogeFSL_020100011681|	tax|393124|locus|LmonocytogeFSL_020100011741|	tax|393124|locus|LmonocytogeFSL_020100013183|	tax|393125|locus|LmonoFSL_020200001530|	tax|393125|locus|LmonoFSL_020200014735|	tax|393125|locus|LmonoFSL_020200011414|	tax|393125|locus|LmonoFSL_020200001590|	tax|393126|locus|LmonFR_010100005502|	tax|393126|locus|LmonFR_010100014474|	tax|393126|locus|LmonFR_010100006722|	tax|393126|locus|LmonFR_010100007564|	tax|393126|locus|LmonFR_010100014534|	tax|393127|locus|LmonF1_010100012359|	tax|393127|locus|LmonF1_010100003543|	tax|393127|locus|LmonF1_010100006487|	tax|393127|locus|LmonF1_010100006422|	tax|393127|locus|LmonF1_010100007879|	tax|393128|locus|LmonF6_020100009188|
tax|169963|locus|lmo0501|	tax|169963|locus|lmo2668|	tax|169963|locus|lmo2797|	tax|169963|locus|lmo2651|	tax|265669|locus|LMOf2365_0530|	tax|265669|locus|LMOf2365_2623|	tax|265669|locus|LMOf2365_2648|	tax|265669|locus|LMOf2365_2785|	tax|267409|locus|LMOf6854_2915|	tax|267409|locus|LMOf6854_0534|	tax|267409|locus|LMOf6854_2784|	tax|267409|locus|LMOf6854_2765|	tax|267410|locus|LMOh7858_2911|	tax|267410|locus|LMOh7858_0561|	tax|267410|locus|LMOh7858_2930|	tax|267410|locus|LMOh7858_3061|	tax|393117|locus|LmonFS_020200006721|	tax|393117|locus|LmonFS_020200003615|	tax|393117|locus|LmonFS_020200007481|	tax|393117|locus|LmonFS_020200007391|	tax|393121|locus|LmonFSL_030200008999|	tax|393121|locus|LmonFSL_030200001160|	tax|393121|locus|LmonFSL_030200001280|	tax|393121|locus|LmonFSL_030200000490|	tax|393123|locus|LmonocytogFSL_030100013962|	tax|393123|locus|LmonocytogFSL_030100000315|	tax|393123|locus|LmonocytogFSL_030100000400|	tax|393123|locus|LmonocytogFSL_030100001110|	tax|393124|locus|LmonocytogeFSL_020100002821|	tax|393124|locus|LmonocytogeFSL_020100013168|	tax|393124|locus|LmonocytogeFSL_020100011711|	tax|393124|locus|LmonocytogeFSL_020100011626|	tax|393125|locus|LmonoFSL_020200000875|	tax|393125|locus|LmonoFSL_020200001680|	tax|393125|locus|LmonoFSL_020200011429|	tax|393125|locus|LmonoFSL_020200001560|	tax|393126|locus|LmonFR_010100014589|	tax|393126|locus|LmonFR_010100006707|	tax|393126|locus|LmonFR_010100009754|	tax|393126|locus|LmonFR_010100014504|	tax|393127|locus|LmonF1_010100006457|	tax|393127|locus|LmonF1_010100001140|	tax|393127|locus|LmonF1_010100006367|	tax|393127|locus|LmonF1_010100012344|	tax|393128|locus|LmonF6_020100009218|	tax|393128|locus|LmonF6_020100009908|	tax|393128|locus|LmonF6_020100000150|	tax|393128|locus|LmonF6_020100009128|	tax|393130|locus|LmonJ_020100010680|	tax|393130|locus|LmonJ_020100008026|
tax|169963|locus|lmo0502|	tax|265669|locus|LMOf2365_0531|	tax|267409|locus|LMOf6854_0535|	tax|267410|locus|LMOh7858_0562|	tax|393117|locus|LmonFS_020200003610|	tax|393121|locus|LmonFSL_030200009004|	tax|393123|locus|LmonocytogFSL_030100013967|	tax|393124|locus|LmonocytogeFSL_020100013163|	tax|393125|locus|LmonoFSL_020200011434|	tax|393126|locus|LmonFR_010100006702|	tax|393127|locus|LmonF1_010100012339|	tax|393128|locus|LmonF6_020100000155|	tax|393130|locus|LmonJ_020100010675|	tax|393131|locus|LmonJ2_020100000160|	tax|393133|locus|Lmon1_020100004092|	tax|401650|locus|LmonH_020100012537|	tax|552536|locus|LMHCC_2138|	tax|634178|locus|Lm4b_00524|
tax|169963|locus|lmo0504|	tax|265669|locus|LMOf2365_0533|	tax|267409|locus|LMOf6854_0537|	tax|267410|locus|LMOh7858_0564|	tax|393117|locus|LmonFS_020200003600|	tax|393121|locus|LmonFSL_030200009014|	tax|393123|locus|LmonocytogFSL_030100013977|	tax|393124|locus|LmonocytogeFSL_020100013153|	tax|393125|locus|LmonoFSL_020200011444|	tax|393126|locus|LmonFR_010100006692|	tax|393127|locus|LmonF1_010100012329|	tax|393128|locus|LmonF6_020100000165|	tax|393130|locus|LmonJ_020100010665|	tax|393131|locus|LmonJ2_020100000170|	tax|393133|locus|Lmon1_020100004082|	tax|401650|locus|LmonH_020100012547|	tax|552536|locus|LMHCC_2136|	tax|634178|locus|Lm4b_00526|
tax|169963|locus|lmo0505|	tax|169963|locus|lmo2661|	tax|169963|locus|lmo2659|	tax|169963|locus|lmo0499|	tax|169963|locus|lmo1818|	tax|169963|locus|lmo0735|	tax|265669|locus|LMOf2365_2639|	tax|265669|locus|LMOf2365_2641|	tax|265669|locus|LMOf2365_1846|	tax|265669|locus|LMOf2365_0534|	tax|265669|locus|LMOf2365_0528|	tax|267409|locus|LMOf6854_2775|	tax|267409|locus|LMOf6854_0781|	tax|267409|locus|LMOf6854_0538|	tax|267409|locus|LMOf6854_1878|	tax|267409|locus|LMOf6854_2777|	tax|267409|locus|LMOf6854_0532|	tax|267410|locus|LMOh7858_0559|	tax|267410|locus|LMOh7858_1943|	tax|267410|locus|LMOh7858_2923|	tax|267410|locus|LMOh7858_0565|	tax|267410|locus|LMOh7858_2921|	tax|393117|locus|LmonFS_020200003595|	tax|393117|locus|LmonFS_020200007426|	tax|393117|locus|LmonFS_020200013271|	tax|393117|locus|LmonFS_020200003625|	tax|393117|locus|LmonFS_020200007436|	tax|393121|locus|LmonFSL_030200001195|	tax|393121|locus|LmonFSL_030200009019|	tax|393121|locus|LmonFSL_030200008989|	tax|393121|locus|LmonFSL_030200002642|	tax|393121|locus|LmonFSL_030200001205|	tax|393123|locus|LmonocytogFSL_030100013982|	tax|393123|locus|LmonocytogFSL_030100013947|	tax|393123|locus|LmonocytogFSL_030100000365|	tax|393123|locus|LmonocytogFSL_030100006888|	tax|393123|locus|LmonocytogFSL_030100000355|	tax|393124|locus|LmonocytogeFSL_020100011676|	tax|393124|locus|LmonocytogeFSL_020100011666|	tax|393124|locus|LmonocytogeFSL_020100013178|	tax|393124|locus|LmonocytogeFSL_020100013148|	tax|393124|locus|LmonocytogeFSL_020100012061|	tax|393124|locus|LmonocytogeFSL_020100010211|	tax|393125|locus|LmonoFSL_020200011419|	tax|393125|locus|LmonoFSL_020200005296|	tax|393125|locus|LmonoFSL_020200001595|	tax|393125|locus|LmonoFSL_020200001605|	tax|393125|locus|LmonoFSL_020200011449|	tax|393126|locus|LmonFR_010100014549|	tax|393126|locus|LmonFR_010100006717|
tax|169963|locus|lmo0508|	tax|169963|locus|lmo2096|	tax|169963|locus|lmo2665|	tax|265669|locus|LMOf2365_0537|	tax|265669|locus|LMOf2365_2645|	tax|265669|locus|LMOf2365_2128|	tax|267409|locus|LMOf6854_0541|	tax|267409|locus|LMOf6854_2781|	tax|267409|locus|LMOf6854_2157|	tax|267410|locus|LMOh7858_2927|	tax|267410|locus|LMOh7858_2225|	tax|267410|locus|LMOh7858_0568|	tax|393117|locus|LmonFS_020200013871|	tax|393117|locus|LmonFS_020200007406|	tax|393117|locus|LmonFS_020200003580|	tax|393121|locus|LmonFSL_030200001175|	tax|393121|locus|LmonFSL_030200009034|	tax|393121|locus|LmonFSL_030200011036|	tax|393123|locus|LmonocytogFSL_030100013997|	tax|393123|locus|LmonocytogFSL_030100000385|	tax|393123|locus|LmonocytogFSL_030100002572|	tax|393124|locus|LmonocytogeFSL_020100011696|	tax|393124|locus|LmonocytogeFSL_020100001050|	tax|393124|locus|LmonocytogeFSL_020100013133|	tax|393125|locus|LmonoFSL_020200001575|	tax|393125|locus|LmonoFSL_020200012506|	tax|393125|locus|LmonoFSL_020200011464|	tax|393126|locus|LmonFR_010100006672|	tax|393126|locus|LmonFR_010100014519|	tax|393126|locus|LmonFR_010100001055|	tax|393127|locus|LmonF1_010100001699|	tax|393127|locus|LmonF1_010100006442|	tax|393127|locus|LmonF1_010100012309|	tax|393128|locus|LmonF6_020100009203|	tax|393128|locus|LmonF6_020100007631|	tax|393128|locus|LmonF6_020100000185|	tax|393130|locus|LmonJ_020100005319|	tax|393130|locus|LmonJ_020100008716|	tax|393130|locus|LmonJ_020100010645|	tax|393131|locus|LmonJ2_020100008953|	tax|393131|locus|LmonJ2_020100007651|	tax|393131|locus|LmonJ2_020100000190|	tax|393133|locus|Lmon1_020100006059|	tax|393133|locus|Lmon1_020100004062|	tax|393133|locus|Lmon1_020100009928|	tax|401650|locus|LmonH_020100005167|	tax|401650|locus|LmonH_020100012567|	tax|401650|locus|LmonH_020100001490|	tax|552536|locus|LMHCC_2869|	tax|552536|locus|LMHCC_2132|
tax|169963|locus|lmo0509|	tax|169963|locus|lmo0199|	tax|265669|locus|LMOf2365_0538|	tax|265669|locus|LMOf2365_0210|	tax|267409|locus|LMOf6854_0542|	tax|267409|locus|LMOf6854_0208|	tax|267410|locus|LMOh7858_0219|	tax|267410|locus|LMOh7858_0569|	tax|393117|locus|LmonFS_020200003575|	tax|393117|locus|LmonFS_020200011994|	tax|393121|locus|LmonFSL_030200007972|	tax|393121|locus|LmonFSL_030200009039|	tax|393123|locus|LmonocytogFSL_030100014002|	tax|393123|locus|LmonocytogFSL_030100013572|	tax|393124|locus|LmonocytogeFSL_020100012588|	tax|393124|locus|LmonocytogeFSL_020100013128|	tax|393125|locus|LmonoFSL_020200014415|	tax|393125|locus|LmonoFSL_020200011469|	tax|393126|locus|LmonFR_010100006667|	tax|393126|locus|LmonFR_010100013392|	tax|393127|locus|LmonF1_010100012049|	tax|393127|locus|LmonF1_010100012304|	tax|393128|locus|LmonF6_020100000190|	tax|393128|locus|LmonF6_020100014246|	tax|393130|locus|LmonJ_020100014418|	tax|393130|locus|LmonJ_020100010640|	tax|393131|locus|LmonJ2_020100014008|	tax|393131|locus|LmonJ2_020100000195|	tax|393133|locus|Lmon1_020100014081|	tax|393133|locus|Lmon1_020100004057|	tax|401650|locus|LmonH_020100012572|	tax|401650|locus|LmonH_020100011432|	tax|552536|locus|LMHCC_2131|	tax|552536|locus|LMHCC_2444|	tax|634178|locus|Lm4b_00196|	tax|634178|locus|Lm4b_00531|
tax|169963|locus|lmo0510|	tax|265669|locus|LMOf2365_0539|	tax|267409|locus|LMOf6854_0543|	tax|267410|locus|LMOh7858_0570|	tax|393117|locus|LmonFS_020200003570|	tax|393121|locus|LmonFSL_030200009044|	tax|393123|locus|LmonocytogFSL_030100014007|	tax|393123|locus|LmonocytogFSL_030100011347|	tax|393123|locus|LmonocytogFSL_030100014747|	tax|393124|locus|LmonocytogeFSL_020100013123|	tax|393125|locus|LmonoFSL_020200011474|	tax|393126|locus|LmonFR_010100006662|	tax|393127|locus|LmonF1_010100012299|	tax|393128|locus|LmonF6_020100000195|	tax|393130|locus|LmonJ_020100010635|	tax|393131|locus|LmonJ2_020100000200|	tax|393133|locus|Lmon1_020100004052|	tax|401650|locus|LmonH_020100012577|	tax|552536|locus|LMHCC_2130|	tax|634178|locus|Lm4b_00532|
tax|169963|locus|lmo0511|	tax|265669|locus|LMOf2365_0540|	tax|267409|locus|LMOf6854_0544|	tax|267410|locus|LMOh7858_0571|	tax|393117|locus|LmonFS_020200003565|	tax|393121|locus|LmonFSL_030200009049|	tax|393123|locus|LmonocytogFSL_030100011362|	tax|393124|locus|LmonocytogeFSL_020100013118|	tax|393125|locus|LmonoFSL_020200011479|	tax|393126|locus|LmonFR_010100006657|	tax|393127|locus|LmonF1_010100012294|	tax|393128|locus|LmonF6_020100000200|	tax|393130|locus|LmonJ_020100010630|	tax|393131|locus|LmonJ2_020100000205|	tax|393133|locus|Lmon1_020100004047|	tax|401650|locus|LmonH_020100012582|	tax|552536|locus|LMHCC_2128|	tax|634178|locus|Lm4b_00533|
tax|169963|locus|lmo0512|	tax|265669|locus|LMOf2365_0541|	tax|267409|locus|LMOf6854_0545|	tax|267410|locus|LMOh7858_0572|	tax|393117|locus|LmonFS_020200003560|	tax|393121|locus|LmonFSL_030200009054|	tax|393123|locus|LmonocytogFSL_030100011367|	tax|393124|locus|LmonocytogeFSL_020100013113|	tax|393125|locus|LmonoFSL_020200011484|	tax|393126|locus|LmonFR_010100006652|	tax|393127|locus|LmonF1_010100012289|	tax|393128|locus|LmonF6_020100000205|	tax|393130|locus|LmonJ_020100010625|	tax|393131|locus|LmonJ2_020100000210|	tax|393133|locus|Lmon1_020100004042|	tax|401650|locus|LmonH_020100012587|	tax|552536|locus|LMHCC_2127|	tax|634178|locus|Lm4b_00534b|
tax|169963|locus|lmo0513|	tax|265669|locus|LMOf2365_0542|	tax|267409|locus|LMOf6854_0546|	tax|267410|locus|LMOh7858_0573|	tax|393117|locus|LmonFS_020200003555|	tax|393121|locus|LmonFSL_030200009059|	tax|393123|locus|LmonocytogFSL_030100011372|	tax|393124|locus|LmonocytogeFSL_020100013108|	tax|393125|locus|LmonoFSL_020200011489|	tax|393126|locus|LmonFR_010100006647|	tax|393127|locus|LmonF1_010100012284|	tax|393128|locus|LmonF6_020100000210|	tax|393130|locus|LmonJ_020100010620|	tax|393131|locus|LmonJ2_020100000215|	tax|393133|locus|Lmon1_020100004037|	tax|401650|locus|LmonH_020100012592|	tax|552536|locus|LMHCC_2126|	tax|634178|locus|Lm4b_00535|
tax|169963|locus|lmo0514|	tax|169963|locus|lmo1289|	tax|169963|locus|lmo0610|	tax|169963|locus|lmo1290|	tax|265669|locus|LMOf2365_1307|	tax|265669|locus|LMOf2365_0543|	tax|265669|locus|LMOf2365_0639|	tax|267409|locus|LMOf6854_0650|	tax|267409|locus|LMOf6854_1332|	tax|267409|locus|LMOf6854_0547|	tax|267409|locus|LMOf6854_1331|	tax|267410|locus|LMOh7858_1375|	tax|267410|locus|LMOh7858_1376|	tax|267410|locus|LMOh7858_0574|	tax|267410|locus|LMOh7858_0671|	tax|393117|locus|LmonFS_020200003075|	tax|393117|locus|LmonFS_020200003550|	tax|393117|locus|LmonFS_020200005764|	tax|393121|locus|LmonFSL_030200009874|	tax|393121|locus|LmonFSL_030200005388|	tax|393121|locus|LmonFSL_030200009064|	tax|393123|locus|LmonocytogFSL_030100012827|	tax|393123|locus|LmonocytogFSL_030100011377|	tax|393123|locus|LmonocytogFSL_030100012842|	tax|393123|locus|LmonocytogFSL_030100005558|	tax|393123|locus|LmonocytogFSL_030100012817|	tax|393124|locus|LmonocytogeFSL_020100007677|	tax|393124|locus|LmonocytogeFSL_020100009344|	tax|393124|locus|LmonocytogeFSL_020100013103|	tax|393124|locus|LmonocytogeFSL_020100009339|	tax|393125|locus|LmonoFSL_020200004911|	tax|393125|locus|LmonoFSL_020200011494|	tax|393125|locus|LmonoFSL_020200007803|	tax|393126|locus|LmonFR_010100004502|	tax|393126|locus|LmonFR_010100006642|	tax|393126|locus|LmonFR_010100004507|	tax|393126|locus|LmonFR_010100006157|	tax|393127|locus|LmonF1_010100014571|	tax|393127|locus|LmonF1_010100012279|	tax|393127|locus|LmonF1_010100002906|	tax|393127|locus|LmonF1_010100013451|	tax|393128|locus|LmonF6_020100004135|	tax|393128|locus|LmonF6_020100000215|	tax|393128|locus|LmonF6_020100000735|	tax|393128|locus|LmonF6_020100004140|	tax|393130|locus|LmonJ_020100001985|	tax|393130|locus|LmonJ_020100001980|	tax|393130|locus|LmonJ_020100010100|	tax|393130|locus|LmonJ_020100010615|	tax|393131|locus|LmonJ2_020100004145|
tax|169963|locus|lmo0516|	tax|265669|locus|LMOf2365_0545|	tax|267409|locus|LMOf6854_0549|	tax|267410|locus|LMOh7858_0576|	tax|393117|locus|LmonFS_020200003540|	tax|393121|locus|LmonFSL_030200009074|	tax|393123|locus|LmonocytogFSL_030100011387|	tax|393124|locus|LmonocytogeFSL_020100013093|	tax|393125|locus|LmonoFSL_020200011504|	tax|393126|locus|LmonFR_010100006632|	tax|393128|locus|LmonF6_020100000225|	tax|393130|locus|LmonJ_020100010605|	tax|393131|locus|LmonJ2_020100000230|	tax|393133|locus|Lmon1_020100004022|	tax|401650|locus|LmonH_020100012607|	tax|552536|locus|LMHCC_2123|	tax|634178|locus|Lm4b_00538|
tax|169963|locus|lmo0518|	tax|265669|locus|LMOf2365_0547|	tax|267409|locus|LMOf6854_0558|	tax|393117|locus|LmonFS_020200003530|	tax|393121|locus|LmonFSL_030200009119|	tax|393123|locus|LmonocytogFSL_030100011397|	tax|393124|locus|LmonocytogeFSL_020100013083|	tax|393125|locus|LmonoFSL_020200011554|	tax|393126|locus|LmonFR_010100006622|	tax|393127|locus|LmonF1_010100012209|	tax|393128|locus|LmonF6_020100000270|	tax|393130|locus|LmonJ_020100010560|	tax|393131|locus|LmonJ2_020100000275|	tax|393133|locus|Lmon1_020100004012|	tax|401650|locus|LmonH_020100013956|	tax|552536|locus|LMHCC_2114|	tax|634178|locus|Lm4b_00540|
tax|169963|locus|lmo0519|	tax|169963|locus|lmo1617|	tax|169963|locus|lmo2588|	tax|265669|locus|LMOf2365_0548|	tax|265669|locus|LMOf2365_2560|	tax|267409|locus|LMOf6854_2650|	tax|267409|locus|LMOf6854_1670|	tax|267409|locus|LMOf6854_0560|	tax|267409|locus|LMOf6854_0559|	tax|267410|locus|LMOh7858_2741|	tax|267410|locus|LMOh7858_2742|	tax|267410|locus|LMOh7858_0578|	tax|267410|locus|LMOh7858_1729|	tax|393117|locus|LmonFS_020200004119|	tax|393117|locus|LmonFS_020200003525|	tax|393117|locus|LmonFS_020200014151|	tax|393121|locus|LmonFSL_030200013883|	tax|393121|locus|LmonFSL_030200009124|	tax|393121|locus|LmonFSL_030200013786|	tax|393123|locus|LmonocytogFSL_030100005246|	tax|393123|locus|LmonocytogFSL_030100011402|	tax|393123|locus|LmonocytogFSL_030100007693|	tax|393124|locus|LmonocytogeFSL_020100006787|	tax|393124|locus|LmonocytogeFSL_020100013688|	tax|393124|locus|LmonocytogeFSL_020100013078|	tax|393125|locus|LmonoFSL_020200011559|	tax|393125|locus|LmonoFSL_020200014340|	tax|393125|locus|LmonoFSL_020200002669|	tax|393126|locus|LmonFR_010100006617|	tax|393126|locus|LmonFR_010100014133|	tax|393126|locus|LmonFR_010100002817|	tax|393127|locus|LmonF1_010100005682|	tax|393127|locus|LmonF1_010100012624|	tax|393127|locus|LmonF1_010100012204|	tax|393128|locus|LmonF6_020100013856|	tax|393128|locus|LmonF6_020100005790|	tax|393128|locus|LmonF6_020100000275|	tax|393130|locus|LmonJ_020100014126|	tax|393130|locus|LmonJ_020100000330|	tax|393130|locus|LmonJ_020100010555|	tax|393131|locus|LmonJ2_020100005800|	tax|393131|locus|LmonJ2_020100013566|	tax|393131|locus|LmonJ2_020100000280|	tax|393133|locus|Lmon1_020100006488|	tax|393133|locus|Lmon1_020100011720|	tax|393133|locus|Lmon1_020100004007|	tax|401650|locus|LmonH_020100007054|	tax|401650|locus|LmonH_020100003972|	tax|401650|locus|LmonH_020100013951|	tax|552536|locus|LMHCC_0003|
tax|169963|locus|lmo0520|	tax|265669|locus|LMOf2365_0549|	tax|267409|locus|LMOf6854_0561|	tax|267410|locus|LMOh7858_0579|	tax|393117|locus|LmonFS_020200003520|	tax|393121|locus|LmonFSL_030200009129|	tax|393123|locus|LmonocytogFSL_030100011407|	tax|393124|locus|LmonocytogeFSL_020100013073|	tax|393125|locus|LmonoFSL_020200011564|	tax|393126|locus|LmonFR_010100006612|	tax|393127|locus|LmonF1_010100012199|	tax|393128|locus|LmonF6_020100000280|	tax|393130|locus|LmonJ_020100010550|	tax|393131|locus|LmonJ2_020100000285|	tax|393133|locus|Lmon1_020100004002|	tax|401650|locus|LmonH_020100013946|	tax|552536|locus|LMHCC_2112|	tax|634178|locus|Lm4b_00542|
tax|169963|locus|lmo0523|	tax|265669|locus|LMOf2365_0552|	tax|267409|locus|LMOf6854_0564|	tax|267410|locus|LMOh7858_0582|	tax|393117|locus|LmonFS_020200003505|	tax|393121|locus|LmonFSL_030200009144|	tax|393123|locus|LmonocytogFSL_030100011422|	tax|393124|locus|LmonocytogeFSL_020100013058|	tax|393125|locus|LmonoFSL_020200011579|	tax|393126|locus|LmonFR_010100006597|	tax|393127|locus|LmonF1_010100012184|	tax|393128|locus|LmonF6_020100000295|	tax|393130|locus|LmonJ_020100010535|	tax|393131|locus|LmonJ2_020100000300|	tax|393133|locus|Lmon1_020100003987|	tax|401650|locus|LmonH_020100013931|	tax|552536|locus|LMHCC_2109|	tax|634178|locus|Lm4b_00550|
tax|169963|locus|lmo0524|	tax|265669|locus|LMOf2365_0553|	tax|267409|locus|LMOf6854_0565|	tax|267410|locus|LMOh7858_0583|	tax|393117|locus|LmonFS_020200003500|	tax|393121|locus|LmonFSL_030200009149|	tax|393123|locus|LmonocytogFSL_030100011427|	tax|393124|locus|LmonocytogeFSL_020100013053|	tax|393125|locus|LmonoFSL_020200011584|	tax|393126|locus|LmonFR_010100006592|	tax|393127|locus|LmonF1_010100012179|	tax|393128|locus|LmonF6_020100000300|	tax|393130|locus|LmonJ_020100010530|	tax|393131|locus|LmonJ2_020100000305|	tax|393133|locus|Lmon1_020100003982|	tax|401650|locus|LmonH_020100013926|	tax|552536|locus|LMHCC_2108|	tax|634178|locus|Lm4b_00551|
tax|169963|locus|lmo0525|	tax|267409|locus|LMOf6854_0566|	tax|393124|locus|LmonocytogeFSL_020100013048|	tax|393126|locus|LmonFR_010100006587|	tax|393127|locus|LmonF1_010100012174|	tax|393128|locus|LmonF6_020100000305|	tax|393130|locus|LmonJ_020100010525|	tax|393131|locus|LmonJ2_020100000310|	tax|393133|locus|Lmon1_020100003977|
tax|169963|locus|lmo0526|	tax|265669|locus|LMOf2365_0555|	tax|267409|locus|LMOf6854_0567|	tax|267410|locus|LMOh7858_0584|	tax|393117|locus|LmonFS_020200003495|	tax|393121|locus|LmonFSL_030200009154|	tax|393124|locus|LmonocytogeFSL_020100008102|	tax|393126|locus|LmonFR_010100006582|	tax|393127|locus|LmonF1_010100014006|	tax|393128|locus|LmonF6_020100000310|	tax|393130|locus|LmonJ_020100010520|	tax|393131|locus|LmonJ2_020100000315|	tax|393133|locus|Lmon1_020100003972|	tax|401650|locus|LmonH_020100013921|	tax|552536|locus|LMHCC_2106|	tax|634178|locus|Lm4b_00552|
tax|169963|locus|lmo0527|	tax|265669|locus|LMOf2365_0556|	tax|267409|locus|LMOf6854_0568|	tax|267410|locus|LMOh7858_0585|	tax|393117|locus|LmonFS_020200003490|	tax|393121|locus|LmonFSL_030200009159|	tax|393123|locus|LmonocytogFSL_030100011442|	tax|393124|locus|LmonocytogeFSL_020100008097|	tax|393125|locus|LmonoFSL_020200011599|	tax|393126|locus|LmonFR_010100006577|	tax|393127|locus|LmonF1_010100014011|	tax|393128|locus|LmonF6_020100000315|	tax|393130|locus|LmonJ_020100010515|	tax|393131|locus|LmonJ2_020100000320|	tax|393133|locus|Lmon1_020100003967|	tax|401650|locus|LmonH_020100013916|	tax|552536|locus|LMHCC_2105|	tax|634178|locus|Lm4b_00553|
tax|169963|locus|lmo0528|	tax|265669|locus|LMOf2365_0557|	tax|267409|locus|LMOf6854_0569|	tax|267410|locus|LMOh7858_0586|	tax|393117|locus|LmonFS_020200003485|	tax|393121|locus|LmonFSL_030200009164|	tax|393124|locus|LmonocytogeFSL_020100008092|	tax|393125|locus|LmonoFSL_020200011604|	tax|393126|locus|LmonFR_010100006572|	tax|393127|locus|LmonF1_010100014016|	tax|393128|locus|LmonF6_020100000320|	tax|393130|locus|LmonJ_020100010510|	tax|393131|locus|LmonJ2_020100000325|	tax|393133|locus|Lmon1_020100003962|	tax|401650|locus|LmonH_020100013911|	tax|552536|locus|LMHCC_2104|	tax|634178|locus|Lm4b_00554|
tax|169963|locus|lmo0529|	tax|265669|locus|LMOf2365_0558|	tax|267409|locus|LMOf6854_0570|	tax|267410|locus|LMOh7858_0587|	tax|393117|locus|LmonFS_020200003480|	tax|393121|locus|LmonFSL_030200009169|	tax|393123|locus|LmonocytogFSL_030100011457|	tax|393124|locus|LmonocytogeFSL_020100008087|	tax|393125|locus|LmonoFSL_020200011609|	tax|393126|locus|LmonFR_010100006567|	tax|393127|locus|LmonF1_010100014021|	tax|393128|locus|LmonF6_020100000325|	tax|393130|locus|LmonJ_020100010505|	tax|393131|locus|LmonJ2_020100000330|	tax|393133|locus|Lmon1_020100003957|	tax|401650|locus|LmonH_020100013906|	tax|552536|locus|LMHCC_2103|	tax|634178|locus|Lm4b_00555|
tax|169963|locus|lmo0530|	tax|265669|locus|LMOf2365_0559|	tax|267409|locus|LMOf6854_0571|	tax|267410|locus|LMOh7858_0588|	tax|393117|locus|LmonFS_020200003475|	tax|393121|locus|LmonFSL_030200009174|	tax|393123|locus|LmonocytogFSL_030100011462|	tax|393124|locus|LmonocytogeFSL_020100008082|	tax|393125|locus|LmonoFSL_020200011614|	tax|393126|locus|LmonFR_010100006562|	tax|393127|locus|LmonF1_010100014026|	tax|393128|locus|LmonF6_020100000330|	tax|393130|locus|LmonJ_020100010500|	tax|393131|locus|LmonJ2_020100000335|	tax|393133|locus|Lmon1_020100003952|	tax|401650|locus|LmonH_020100013901|	tax|552536|locus|LMHCC_2102|	tax|634178|locus|Lm4b_00556|
tax|169963|locus|lmo0531|	tax|265669|locus|LMOf2365_0560|	tax|267409|locus|LMOf6854_0572|	tax|267410|locus|LMOh7858_0589|	tax|393117|locus|LmonFS_020200003470|	tax|393121|locus|LmonFSL_030200009179|	tax|393123|locus|LmonocytogFSL_030100011467|	tax|393124|locus|LmonocytogeFSL_020100008077|	tax|393125|locus|LmonoFSL_020200011619|	tax|393126|locus|LmonFR_010100006557|	tax|393127|locus|LmonF1_010100014031|	tax|393128|locus|LmonF6_020100000335|	tax|393130|locus|LmonJ_020100010495|	tax|393131|locus|LmonJ2_020100000340|	tax|393133|locus|Lmon1_020100003947|	tax|401650|locus|LmonH_020100013896|	tax|552536|locus|LMHCC_2101|	tax|634178|locus|Lm4b_00557|
tax|169963|locus|lmo0532|	tax|265669|locus|LMOf2365_0561|	tax|267409|locus|LMOf6854_0573|	tax|267410|locus|LMOh7858_0590|	tax|393117|locus|LmonFS_020200003465|	tax|393121|locus|LmonFSL_030200009184|	tax|393123|locus|LmonocytogFSL_030100011472|	tax|393124|locus|LmonocytogeFSL_020100008072|	tax|393125|locus|LmonoFSL_020200011624|	tax|393126|locus|LmonFR_010100006552|	tax|393127|locus|LmonF1_010100014036|	tax|393128|locus|LmonF6_020100000340|	tax|393130|locus|LmonJ_020100010490|	tax|393131|locus|LmonJ2_020100000345|	tax|393133|locus|Lmon1_020100003942|	tax|401650|locus|LmonH_020100013891|	tax|552536|locus|LMHCC_2099|	tax|634178|locus|Lm4b_00558|
tax|169963|locus|lmo0533|	tax|265669|locus|LMOf2365_0562|	tax|267409|locus|LMOf6854_0574|	tax|267410|locus|LMOh7858_0591|	tax|393117|locus|LmonFS_020200003460|	tax|393121|locus|LmonFSL_030200009189|	tax|393123|locus|LmonocytogFSL_030100011477|	tax|393124|locus|LmonocytogeFSL_020100008067|	tax|393125|locus|LmonoFSL_020200011629|	tax|393126|locus|LmonFR_010100006547|	tax|393127|locus|LmonF1_010100014041|	tax|393128|locus|LmonF6_020100000345|	tax|393130|locus|LmonJ_020100010485|	tax|393131|locus|LmonJ2_020100000350|	tax|393133|locus|Lmon1_020100003937|	tax|401650|locus|LmonH_020100013886|	tax|552536|locus|LMHCC_2098|	tax|634178|locus|Lm4b_00559|
tax|169963|locus|lmo0534|	tax|265669|locus|LMOf2365_0563|	tax|267409|locus|LMOf6854_0575|	tax|267410|locus|LMOh7858_0592|	tax|393117|locus|LmonFS_020200003455|	tax|393121|locus|LmonFSL_030200009194|	tax|393123|locus|LmonocytogFSL_030100011482|	tax|393124|locus|LmonocytogeFSL_020100008062|	tax|393125|locus|LmonoFSL_020200011634|	tax|393126|locus|LmonFR_010100006542|	tax|393127|locus|LmonF1_010100014046|	tax|393128|locus|LmonF6_020100000350|	tax|393130|locus|LmonJ_020100010480|	tax|393131|locus|LmonJ2_020100000355|	tax|393133|locus|Lmon1_020100003932|	tax|401650|locus|LmonH_020100013881|	tax|552536|locus|LMHCC_2097|	tax|634178|locus|Lm4b_00560|
tax|169963|locus|lmo0535|	tax|169963|locus|lmo2737|	tax|265669|locus|LMOf2365_2724|	tax|265669|locus|LMOf2365_0564|	tax|265669|locus|LMOf2365_0266|	tax|267409|locus|LMOf6854_0576|	tax|267409|locus|LMOf6854_2856|	tax|267410|locus|LMOh7858_3001|	tax|267410|locus|LMOh7858_0593|	tax|393117|locus|LmonFS_020200007026|	tax|393117|locus|LmonFS_020200003450|	tax|393121|locus|LmonFSL_030200000795|	tax|393121|locus|LmonFSL_030200006405|	tax|393121|locus|LmonFSL_030200009199|	tax|393123|locus|LmonocytogFSL_030100000770|	tax|393123|locus|LmonocytogFSL_030100011487|	tax|393124|locus|LmonocytogeFSL_020100008057|	tax|393124|locus|LmonocytogeFSL_020100002511|	tax|393125|locus|LmonoFSL_020200011639|	tax|393125|locus|LmonoFSL_020200001190|	tax|393125|locus|LmonoFSL_020200009360|	tax|393126|locus|LmonFR_010100010089|	tax|393126|locus|LmonFR_010100006537|	tax|393127|locus|LmonF1_010100001470|	tax|393127|locus|LmonF1_010100014051|	tax|393128|locus|LmonF6_020100009593|	tax|393128|locus|LmonF6_020100000355|	tax|393130|locus|LmonJ_020100010475|	tax|393130|locus|LmonJ_020100008331|	tax|393131|locus|LmonJ2_020100000360|	tax|393131|locus|LmonJ2_020100009343|	tax|393133|locus|Lmon1_020100003927|	tax|393133|locus|Lmon1_020100005684|	tax|401650|locus|LmonH_020100001115|	tax|401650|locus|LmonH_020100013876|	tax|552536|locus|LMHCC_2096|	tax|552536|locus|LMHCC_2795|	tax|634178|locus|Lm4b_02711|	tax|634178|locus|Lm4b_00561|
tax|169963|locus|lmo0536|	tax|169963|locus|lmo0521|	tax|265669|locus|LMOf2365_0550|	tax|265669|locus|LMOf2365_0565|	tax|267409|locus|LMOf6854_0562|	tax|267409|locus|LMOf6854_0577|	tax|267410|locus|LMOh7858_0580|	tax|267410|locus|LMOh7858_0594|	tax|393117|locus|LmonFS_020200003445|	tax|393117|locus|LmonFS_020200007868|	tax|393117|locus|LmonFS_020200003515|	tax|393121|locus|LmonFSL_030200009134|	tax|393121|locus|LmonFSL_030200009204|	tax|393123|locus|LmonocytogFSL_030100011412|	tax|393123|locus|LmonocytogFSL_030100011492|	tax|393124|locus|LmonocytogeFSL_020100013068|	tax|393124|locus|LmonocytogeFSL_020100008052|	tax|393125|locus|LmonoFSL_020200011644|	tax|393125|locus|LmonoFSL_020200011569|	tax|393126|locus|LmonFR_010100006532|	tax|393126|locus|LmonFR_010100006607|	tax|393127|locus|LmonF1_010100012194|	tax|393127|locus|LmonF1_010100014056|	tax|393128|locus|LmonF6_020100000285|	tax|393128|locus|LmonF6_020100000360|	tax|393130|locus|LmonJ_020100010545|	tax|393130|locus|LmonJ_020100010470|	tax|393131|locus|LmonJ2_020100000290|	tax|393131|locus|LmonJ2_020100000365|	tax|393133|locus|Lmon1_020100003922|	tax|393133|locus|Lmon1_020100003997|	tax|401650|locus|LmonH_020100013941|	tax|401650|locus|LmonH_020100013871|	tax|552536|locus|LMHCC_2111|	tax|552536|locus|LMHCC_2095|	tax|634178|locus|Lm4b_00548b|	tax|634178|locus|Lm4b_02324|	tax|634178|locus|Lm4b_00562|
tax|169963|locus|lmo0537|	tax|265669|locus|LMOf2365_0566|	tax|267409|locus|LMOf6854_0578|	tax|267410|locus|LMOh7858_0595|	tax|393117|locus|LmonFS_020200003440|	tax|393121|locus|LmonFSL_030200009209|	tax|393123|locus|LmonocytogFSL_030100011497|	tax|393124|locus|LmonocytogeFSL_020100008047|	tax|393125|locus|LmonoFSL_020200011649|	tax|393126|locus|LmonFR_010100006527|	tax|393127|locus|LmonF1_010100014061|	tax|393128|locus|LmonF6_020100000365|	tax|393130|locus|LmonJ_020100010465|	tax|393131|locus|LmonJ2_020100000370|	tax|393133|locus|Lmon1_020100003917|	tax|401650|locus|LmonH_020100013866|	tax|552536|locus|LMHCC_2094|	tax|634178|locus|Lm4b_00563|
tax|169963|locus|lmo0538|	tax|169963|locus|lmo2819|	tax|169963|locus|lmo2817|	tax|169963|locus|lmo1012|	tax|265669|locus|LMOf2365_2810|	tax|265669|locus|LMOf2365_1033|	tax|265669|locus|LMOf2365_2808|	tax|265669|locus|LMOf2365_0567|	tax|267409|locus|LMOf6854_2935|	tax|267409|locus|LMOf6854_1061|	tax|267409|locus|LMOf6854_2937|	tax|267409|locus|LMOf6854_0579|	tax|267410|locus|LMOh7858_3081|	tax|267410|locus|LMOh7858_3083|	tax|267410|locus|LMOh7858_0596|	tax|267410|locus|LMOh7858_1079|	tax|393117|locus|LmonFS_020200006611|	tax|393117|locus|LmonFS_020200003435|	tax|393117|locus|LmonFS_020200006621|	tax|393117|locus|LmonFS_020200001070|	tax|393121|locus|LmonFSL_030200009214|	tax|393121|locus|LmonFSL_030200000395|	tax|393121|locus|LmonFSL_030200000385|	tax|393121|locus|LmonFSL_030200004436|	tax|393123|locus|LmonocytogFSL_030100008904|	tax|393123|locus|LmonocytogFSL_030100001220|	tax|393123|locus|LmonocytogFSL_030100001210|	tax|393123|locus|LmonocytogFSL_030100011502|	tax|393124|locus|LmonocytogeFSL_020100005805|	tax|393124|locus|LmonocytogeFSL_020100002921|	tax|393124|locus|LmonocytogeFSL_020100002931|	tax|393124|locus|LmonocytogeFSL_020100008042|	tax|393125|locus|LmonoFSL_020200004046|	tax|393125|locus|LmonoFSL_020200000780|	tax|393125|locus|LmonoFSL_020200000770|	tax|393125|locus|LmonoFSL_020200011654|	tax|393126|locus|LmonFR_010100009639|	tax|393126|locus|LmonFR_010100009649|	tax|393126|locus|LmonFR_010100006522|	tax|393126|locus|LmonFR_010100009159|	tax|393127|locus|LmonF1_010100014136|	tax|393127|locus|LmonF1_010100001070|	tax|393127|locus|LmonF1_010100014066|	tax|393127|locus|LmonF1_010100001080|	tax|393128|locus|LmonF6_020100000370|	tax|393128|locus|LmonF6_020100010018|	tax|393128|locus|LmonF6_020100002790|	tax|393128|locus|LmonF6_020100010008|	tax|393130|locus|LmonJ_020100007916|	tax|393130|locus|LmonJ_020100007926|
tax|169963|locus|lmo0539|	tax|265669|locus|LMOf2365_0568|	tax|267409|locus|LMOf6854_0580|	tax|267410|locus|LMOh7858_0597|	tax|393117|locus|LmonFS_020200003430|	tax|393121|locus|LmonFSL_030200009219|	tax|393123|locus|LmonocytogFSL_030100011507|	tax|393124|locus|LmonocytogeFSL_020100008037|	tax|393125|locus|LmonoFSL_020200011659|	tax|393126|locus|LmonFR_010100006517|	tax|393127|locus|LmonF1_010100014071|	tax|393128|locus|LmonF6_020100000375|	tax|393130|locus|LmonJ_020100010455|	tax|393131|locus|LmonJ2_020100000380|	tax|393133|locus|Lmon1_020100003907|	tax|401650|locus|LmonH_020100013856|	tax|552536|locus|LMHCC_2092|	tax|634178|locus|Lm4b_00565|
tax|169963|locus|lmo0540|	tax|265669|locus|LMOf2365_0569|	tax|267409|locus|LMOf6854_0581|	tax|267410|locus|LMOh7858_0598|	tax|393117|locus|LmonFS_020200003425|	tax|393121|locus|LmonFSL_030200009224|	tax|393123|locus|LmonocytogFSL_030100011512|	tax|393124|locus|LmonocytogeFSL_020100008032|	tax|393125|locus|LmonoFSL_020200011664|	tax|393126|locus|LmonFR_010100006512|	tax|393127|locus|LmonF1_010100014076|	tax|393128|locus|LmonF6_020100000380|	tax|393130|locus|LmonJ_020100010450|	tax|393131|locus|LmonJ2_020100000385|	tax|393133|locus|Lmon1_020100003902|	tax|401650|locus|LmonH_020100013851|	tax|552536|locus|LMHCC_2091|	tax|634178|locus|Lm4b_00566|
tax|169963|locus|lmo0541|	tax|265669|locus|LMOf2365_0570|	tax|267409|locus|LMOf6854_0582|	tax|267410|locus|LMOh7858_0599|	tax|393117|locus|LmonFS_020200003420|	tax|393123|locus|LmonocytogFSL_030100011517|	tax|393124|locus|LmonocytogeFSL_020100008027|	tax|393125|locus|LmonoFSL_020200008163|	tax|393126|locus|LmonFR_010100006507|	tax|393127|locus|LmonF1_010100002546|	tax|393128|locus|LmonF6_020100000385|	tax|393130|locus|LmonJ_020100010445|	tax|393131|locus|LmonJ2_020100000390|	tax|393133|locus|Lmon1_020100003897|	tax|401650|locus|LmonH_020100014411|	tax|552536|locus|LMHCC_2090|	tax|634178|locus|Lm4b_00567|
tax|169963|locus|lmo0542|	tax|265669|locus|LMOf2365_0571|	tax|267409|locus|LMOf6854_0583|	tax|267410|locus|LMOh7858_0600|	tax|393117|locus|LmonFS_020200003415|	tax|393121|locus|LmonFSL_030200010204|	tax|393123|locus|LmonocytogFSL_030100011522|	tax|393124|locus|LmonocytogeFSL_020100008022|	tax|393125|locus|LmonoFSL_020200008158|	tax|393126|locus|LmonFR_010100006502|	tax|393127|locus|LmonF1_010100002551|	tax|393128|locus|LmonF6_020100000390|	tax|393130|locus|LmonJ_020100010440|	tax|393131|locus|LmonJ2_020100000395|	tax|393133|locus|Lmon1_020100003892|	tax|401650|locus|LmonH_020100014406|	tax|552536|locus|LMHCC_2089|	tax|634178|locus|Lm4b_00568|
tax|169963|locus|lmo0543|	tax|265669|locus|LMOf2365_0572|	tax|267409|locus|LMOf6854_0584|	tax|267410|locus|LMOh7858_0601|	tax|393117|locus|LmonFS_020200003410|	tax|393121|locus|LmonFSL_030200010199|	tax|393123|locus|LmonocytogFSL_030100011527|	tax|393124|locus|LmonocytogeFSL_020100008017|	tax|393125|locus|LmonoFSL_020200008153|	tax|393126|locus|LmonFR_010100006497|	tax|393127|locus|LmonF1_010100002556|	tax|393128|locus|LmonF6_020100000395|	tax|393130|locus|LmonJ_020100010435|	tax|393131|locus|LmonJ2_020100000400|	tax|393133|locus|Lmon1_020100003887|	tax|401650|locus|LmonH_020100014401|	tax|552536|locus|LMHCC_2088|	tax|634178|locus|Lm4b_00569|
tax|169963|locus|lmo0544|	tax|265669|locus|LMOf2365_0573|	tax|267409|locus|LMOf6854_0585|	tax|267410|locus|LMOh7858_0602|	tax|393117|locus|LmonFS_020200003405|	tax|393121|locus|LmonFSL_030200010194|	tax|393123|locus|LmonocytogFSL_030100011532|	tax|393124|locus|LmonocytogeFSL_020100008012|	tax|393125|locus|LmonoFSL_020200008148|	tax|393126|locus|LmonFR_010100006492|	tax|393127|locus|LmonF1_010100002561|	tax|393128|locus|LmonF6_020100000400|	tax|393130|locus|LmonJ_020100010430|	tax|393131|locus|LmonJ2_020100000405|	tax|393133|locus|Lmon1_020100003882|	tax|401650|locus|LmonH_020100014396|	tax|552536|locus|LMHCC_2087|	tax|634178|locus|Lm4b_00570|
tax|169963|locus|lmo0545|	tax|265669|locus|LMOf2365_0574|	tax|267409|locus|LMOf6854_0586|	tax|267410|locus|LMOh7858_0603|	tax|393117|locus|LmonFS_020200003400|	tax|393121|locus|LmonFSL_030200010189|	tax|393123|locus|LmonocytogFSL_030100011537|	tax|393124|locus|LmonocytogeFSL_020100008007|	tax|393125|locus|LmonoFSL_020200008143|	tax|393126|locus|LmonFR_010100006487|	tax|393127|locus|LmonF1_010100002566|	tax|393128|locus|LmonF6_020100000405|	tax|393130|locus|LmonJ_020100010425|	tax|393131|locus|LmonJ2_020100000410|	tax|393133|locus|Lmon1_020100003877|	tax|401650|locus|LmonH_020100014391|	tax|552536|locus|LMHCC_2086|	tax|634178|locus|Lm4b_00571|
tax|169963|locus|lmo0546|	tax|265669|locus|LMOf2365_0575|	tax|267409|locus|LMOf6854_0587|	tax|267410|locus|LMOh7858_0604|	tax|393117|locus|LmonFS_020200003395|	tax|393121|locus|LmonFSL_030200010184|	tax|393124|locus|LmonocytogeFSL_020100008002|	tax|393125|locus|LmonoFSL_020200008138|	tax|393126|locus|LmonFR_010100006482|	tax|393128|locus|LmonF6_020100000410|	tax|393130|locus|LmonJ_020100010420|	tax|393131|locus|LmonJ2_020100000415|	tax|393133|locus|Lmon1_020100003872|	tax|401650|locus|LmonH_020100014386|	tax|552536|locus|LMHCC_2085|	tax|634178|locus|Lm4b_00572|
tax|169963|locus|lmo0549|	tax|265669|locus|LMOf2365_0578|	tax|267409|locus|LMOf6854_0590|	tax|267410|locus|LMOh7858_0607|	tax|393117|locus|LmonFS_020200003380|	tax|393121|locus|LmonFSL_030200010169|	tax|393124|locus|LmonocytogeFSL_020100007987|	tax|393125|locus|LmonoFSL_020200008123|	tax|393126|locus|LmonFR_010100006467|	tax|393127|locus|LmonF1_010100002591|	tax|393128|locus|LmonF6_020100000425|	tax|393130|locus|LmonJ_020100010405|	tax|393131|locus|LmonJ2_020100000430|	tax|393133|locus|Lmon1_020100003857|	tax|401650|locus|LmonH_020100014371|	tax|552536|locus|LMHCC_2082|	tax|634178|locus|Lm4b_00575|
tax|169963|locus|lmo0550|	tax|265669|locus|LMOf2365_0579|	tax|267409|locus|LMOf6854_0591|	tax|267410|locus|LMOh7858_0608|	tax|393117|locus|LmonFS_020200003375|	tax|393121|locus|LmonFSL_030200010164|	tax|393123|locus|LmonocytogFSL_030100011577|	tax|393124|locus|LmonocytogeFSL_020100007982|	tax|393125|locus|LmonoFSL_020200008118|	tax|393126|locus|LmonFR_010100006462|	tax|393127|locus|LmonF1_010100002596|	tax|393128|locus|LmonF6_020100000430|	tax|393130|locus|LmonJ_020100010400|	tax|393131|locus|LmonJ2_020100000435|	tax|393133|locus|Lmon1_020100003852|	tax|401650|locus|LmonH_020100014366|	tax|552536|locus|LMHCC_2081|	tax|634178|locus|Lm4b_00576|
tax|169963|locus|lmo0551|	tax|265669|locus|LMOf2365_0580|	tax|267409|locus|LMOf6854_0592|	tax|267410|locus|LMOh7858_0609|	tax|393117|locus|LmonFS_020200003370|	tax|393121|locus|LmonFSL_030200010159|	tax|393123|locus|LmonocytogFSL_030100011582|	tax|393124|locus|LmonocytogeFSL_020100007977|	tax|393125|locus|LmonoFSL_020200008113|	tax|393126|locus|LmonFR_010100006457|	tax|393127|locus|LmonF1_010100002601|	tax|393128|locus|LmonF6_020100000435|	tax|393130|locus|LmonJ_020100010395|	tax|393131|locus|LmonJ2_020100000440|	tax|393133|locus|Lmon1_020100003847|	tax|401650|locus|LmonH_020100014361|	tax|552536|locus|LMHCC_2080|	tax|634178|locus|Lm4b_00577|
tax|169963|locus|lmo0553|	tax|265669|locus|LMOf2365_0582|	tax|267409|locus|LMOf6854_0594|	tax|267410|locus|LMOh7858_0611|	tax|393117|locus|LmonFS_020200003360|	tax|393121|locus|LmonFSL_030200010149|	tax|393123|locus|LmonocytogFSL_030100011592|	tax|393124|locus|LmonocytogeFSL_020100007967|	tax|393125|locus|LmonoFSL_020200008103|	tax|393126|locus|LmonFR_010100006447|	tax|393127|locus|LmonF1_010100002611|	tax|393128|locus|LmonF6_020100000445|	tax|393130|locus|LmonJ_020100010385|	tax|393131|locus|LmonJ2_020100000450|	tax|393133|locus|Lmon1_020100003837|	tax|401650|locus|LmonH_020100014351|	tax|552536|locus|LMHCC_2078|	tax|634178|locus|Lm4b_00579|
tax|169963|locus|lmo0554|	tax|265669|locus|LMOf2365_0583|	tax|267409|locus|LMOf6854_0595|	tax|267410|locus|LMOh7858_0613|	tax|393117|locus|LmonFS_020200003355|	tax|393121|locus|LmonFSL_030200010144|	tax|393123|locus|LmonocytogFSL_030100011597|	tax|393124|locus|LmonocytogeFSL_020100007962|	tax|393125|locus|LmonoFSL_020200008098|	tax|393126|locus|LmonFR_010100006442|	tax|393127|locus|LmonF1_010100002616|	tax|393128|locus|LmonF6_020100000450|	tax|393130|locus|LmonJ_020100010380|	tax|393131|locus|LmonJ2_020100000455|	tax|393133|locus|Lmon1_020100003832|	tax|401650|locus|LmonH_020100014346|	tax|552536|locus|LMHCC_2077|	tax|634178|locus|Lm4b_00580|
tax|169963|locus|lmo0555|	tax|265669|locus|LMOf2365_0584|	tax|267409|locus|LMOf6854_0596|	tax|267410|locus|LMOh7858_0614|	tax|393117|locus|LmonFS_020200003350|	tax|393121|locus|LmonFSL_030200010139|	tax|393123|locus|LmonocytogFSL_030100005263|	tax|393124|locus|LmonocytogeFSL_020100007957|	tax|393125|locus|LmonoFSL_020200008093|	tax|393126|locus|LmonFR_010100006437|	tax|393127|locus|LmonF1_010100002621|	tax|393128|locus|LmonF6_020100000455|	tax|393130|locus|LmonJ_020100010375|	tax|393131|locus|LmonJ2_020100000460|	tax|393133|locus|Lmon1_020100003827|	tax|401650|locus|LmonH_020100014341|	tax|552536|locus|LMHCC_2076|	tax|634178|locus|Lm4b_00581|
tax|169963|locus|lmo0558|	tax|265669|locus|LMOf2365_0587|	tax|267409|locus|LMOf6854_0599|	tax|267410|locus|LMOh7858_0617|	tax|393117|locus|LmonFS_020200003335|	tax|393121|locus|LmonFSL_030200010124|	tax|393123|locus|LmonocytogFSL_030100005278|	tax|393124|locus|LmonocytogeFSL_020100007937|	tax|393125|locus|LmonoFSL_020200008073|	tax|393126|locus|LmonFR_010100006422|	tax|393127|locus|LmonF1_010100002636|	tax|393128|locus|LmonF6_020100000470|	tax|393130|locus|LmonJ_020100010360|	tax|393131|locus|LmonJ2_020100000475|	tax|393133|locus|Lmon1_020100003812|	tax|401650|locus|LmonH_020100007037|	tax|552536|locus|LMHCC_2073|	tax|634178|locus|Lm4b_00584|
tax|169963|locus|lmo0559|	tax|265669|locus|LMOf2365_0588|	tax|267409|locus|LMOf6854_0600|	tax|267410|locus|LMOh7858_0618|	tax|393117|locus|LmonFS_020200003330|	tax|393121|locus|LmonFSL_030200010119|	tax|393123|locus|LmonocytogFSL_030100005283|	tax|393124|locus|LmonocytogeFSL_020100007932|	tax|393125|locus|LmonoFSL_020200008068|	tax|393126|locus|LmonFR_010100006417|	tax|393127|locus|LmonF1_010100002641|	tax|393128|locus|LmonF6_020100000475|	tax|393130|locus|LmonJ_020100010355|	tax|393131|locus|LmonJ2_020100000480|	tax|393133|locus|Lmon1_020100003807|	tax|401650|locus|LmonH_020100007032|	tax|552536|locus|LMHCC_2072|	tax|634178|locus|Lm4b_00585|
tax|169963|locus|lmo0560|	tax|265669|locus|LMOf2365_0589|	tax|267409|locus|LMOf6854_0601|	tax|267410|locus|LMOh7858_0619|	tax|393117|locus|LmonFS_020200003325|	tax|393121|locus|LmonFSL_030200010114|	tax|393123|locus|LmonocytogFSL_030100005288|	tax|393124|locus|LmonocytogeFSL_020100007927|	tax|393125|locus|LmonoFSL_020200008063|	tax|393126|locus|LmonFR_010100006412|	tax|393127|locus|LmonF1_010100002646|	tax|393128|locus|LmonF6_020100000480|	tax|393130|locus|LmonJ_020100010350|	tax|393131|locus|LmonJ2_020100000485|	tax|393133|locus|Lmon1_020100003802|	tax|401650|locus|LmonH_020100007027|	tax|552536|locus|LMHCC_2071|	tax|634178|locus|Lm4b_00586|
tax|169963|locus|lmo0561|	tax|265669|locus|LMOf2365_0590|	tax|267409|locus|LMOf6854_0602|	tax|267410|locus|LMOh7858_0620|	tax|393117|locus|LmonFS_020200003320|	tax|393121|locus|LmonFSL_030200010109|	tax|393123|locus|LmonocytogFSL_030100005293|	tax|393124|locus|LmonocytogeFSL_020100007922|	tax|393125|locus|LmonoFSL_020200008058|	tax|393126|locus|LmonFR_010100006407|	tax|393127|locus|LmonF1_010100002651|	tax|393128|locus|LmonF6_020100000485|	tax|393130|locus|LmonJ_020100010345|	tax|393131|locus|LmonJ2_020100000490|	tax|393133|locus|Lmon1_020100003797|	tax|401650|locus|LmonH_020100007022|	tax|552536|locus|LMHCC_2070|	tax|634178|locus|Lm4b_00587|
tax|169963|locus|lmo0562|	tax|265669|locus|LMOf2365_0591|	tax|267409|locus|LMOf6854_0603|	tax|267410|locus|LMOh7858_0621|	tax|393117|locus|LmonFS_020200003315|	tax|393121|locus|LmonFSL_030200010104|	tax|393124|locus|LmonocytogeFSL_020100007917|	tax|393125|locus|LmonoFSL_020200008053|	tax|393126|locus|LmonFR_010100006402|	tax|393127|locus|LmonF1_010100002656|	tax|393128|locus|LmonF6_020100000490|	tax|393130|locus|LmonJ_020100010340|	tax|393131|locus|LmonJ2_020100000495|	tax|393133|locus|Lmon1_020100003792|	tax|401650|locus|LmonH_020100007017|	tax|552536|locus|LMHCC_2069|	tax|634178|locus|Lm4b_00588|
tax|169963|locus|lmo0563|	tax|265669|locus|LMOf2365_0592|	tax|267409|locus|LMOf6854_0604|	tax|267410|locus|LMOh7858_0622|	tax|393117|locus|LmonFS_020200003310|	tax|393121|locus|LmonFSL_030200010099|	tax|393123|locus|LmonocytogFSL_030100005308|	tax|393124|locus|LmonocytogeFSL_020100007912|	tax|393125|locus|LmonoFSL_020200008048|	tax|393126|locus|LmonFR_010100006397|	tax|393127|locus|LmonF1_010100002661|	tax|393128|locus|LmonF6_020100000495|	tax|393130|locus|LmonJ_020100010335|	tax|393131|locus|LmonJ2_020100000500|	tax|393133|locus|Lmon1_020100003787|	tax|401650|locus|LmonH_020100007012|	tax|552536|locus|LMHCC_2068|	tax|634178|locus|Lm4b_00589|
tax|169963|locus|lmo0564|	tax|265669|locus|LMOf2365_0593|	tax|267409|locus|LMOf6854_0605|	tax|267410|locus|LMOh7858_0623|	tax|393117|locus|LmonFS_020200003305|	tax|393121|locus|LmonFSL_030200010094|	tax|393123|locus|LmonocytogFSL_030100005313|	tax|393124|locus|LmonocytogeFSL_020100007907|	tax|393125|locus|LmonoFSL_020200008043|	tax|393126|locus|LmonFR_010100006392|	tax|393127|locus|LmonF1_010100002666|	tax|393128|locus|LmonF6_020100000500|	tax|393130|locus|LmonJ_020100010330|	tax|393131|locus|LmonJ2_020100000505|	tax|393133|locus|Lmon1_020100003782|	tax|401650|locus|LmonH_020100007007|	tax|552536|locus|LMHCC_2067|	tax|634178|locus|Lm4b_00590|
tax|169963|locus|lmo0565|	tax|265669|locus|LMOf2365_0594|	tax|267409|locus|LMOf6854_0606|	tax|267410|locus|LMOh7858_0624|	tax|393117|locus|LmonFS_020200003300|	tax|393121|locus|LmonFSL_030200010089|	tax|393123|locus|LmonocytogFSL_030100005318|	tax|393124|locus|LmonocytogeFSL_020100007902|	tax|393125|locus|LmonoFSL_020200008038|	tax|393126|locus|LmonFR_010100006387|	tax|393127|locus|LmonF1_010100002671|	tax|393128|locus|LmonF6_020100000505|	tax|393130|locus|LmonJ_020100010325|	tax|393131|locus|LmonJ2_020100000510|	tax|393133|locus|Lmon1_020100003777|	tax|401650|locus|LmonH_020100007002|	tax|552536|locus|LMHCC_2066|	tax|634178|locus|Lm4b_00591|
tax|169963|locus|lmo0566|	tax|265669|locus|LMOf2365_0595|	tax|267409|locus|LMOf6854_0607|	tax|267410|locus|LMOh7858_0625|	tax|393117|locus|LmonFS_020200003295|	tax|393121|locus|LmonFSL_030200010084|	tax|393123|locus|LmonocytogFSL_030100005323|	tax|393124|locus|LmonocytogeFSL_020100007897|	tax|393125|locus|LmonoFSL_020200008033|	tax|393126|locus|LmonFR_010100006382|	tax|393127|locus|LmonF1_010100002676|	tax|393128|locus|LmonF6_020100000510|	tax|393130|locus|LmonJ_020100010320|	tax|393131|locus|LmonJ2_020100000515|	tax|393133|locus|Lmon1_020100003772|	tax|401650|locus|LmonH_020100006997|	tax|552536|locus|LMHCC_2065|	tax|634178|locus|Lm4b_00592|
tax|169963|locus|lmo0567|	tax|265669|locus|LMOf2365_0596|	tax|267409|locus|LMOf6854_0608|	tax|267410|locus|LMOh7858_0626|	tax|393117|locus|LmonFS_020200003290|	tax|393121|locus|LmonFSL_030200010079|	tax|393123|locus|LmonocytogFSL_030100005328|	tax|393124|locus|LmonocytogeFSL_020100007892|	tax|393125|locus|LmonoFSL_020200008028|	tax|393126|locus|LmonFR_010100006377|	tax|393127|locus|LmonF1_010100002681|	tax|393128|locus|LmonF6_020100000515|	tax|393130|locus|LmonJ_020100010315|	tax|393131|locus|LmonJ2_020100000520|	tax|393133|locus|Lmon1_020100003767|	tax|401650|locus|LmonH_020100006992|	tax|552536|locus|LMHCC_2064|	tax|634178|locus|Lm4b_00593|
tax|169963|locus|lmo0568|	tax|265669|locus|LMOf2365_0597|	tax|267409|locus|LMOf6854_0609|	tax|267410|locus|LMOh7858_0627|	tax|393117|locus|LmonFS_020200003285|	tax|393121|locus|LmonFSL_030200010074|	tax|393123|locus|LmonocytogFSL_030100005333|	tax|393124|locus|LmonocytogeFSL_020100007887|	tax|393125|locus|LmonoFSL_020200008023|	tax|393126|locus|LmonFR_010100006372|	tax|393127|locus|LmonF1_010100002686|	tax|393128|locus|LmonF6_020100000520|	tax|393130|locus|LmonJ_020100010310|	tax|393131|locus|LmonJ2_020100000525|	tax|393133|locus|Lmon1_020100003762|	tax|401650|locus|LmonH_020100006987|	tax|552536|locus|LMHCC_2063|	tax|634178|locus|Lm4b_00594|
tax|169963|locus|lmo0569|	tax|265669|locus|LMOf2365_0598|	tax|267409|locus|LMOf6854_0610|	tax|267410|locus|LMOh7858_0628|	tax|393117|locus|LmonFS_020200003280|	tax|393121|locus|LmonFSL_030200010069|	tax|393123|locus|LmonocytogFSL_030100005338|	tax|393124|locus|LmonocytogeFSL_020100007882|	tax|393125|locus|LmonoFSL_020200008018|	tax|393126|locus|LmonFR_010100006367|	tax|393127|locus|LmonF1_010100002691|	tax|393128|locus|LmonF6_020100000525|	tax|393130|locus|LmonJ_020100010305|	tax|393131|locus|LmonJ2_020100000530|	tax|393133|locus|Lmon1_020100003757|	tax|401650|locus|LmonH_020100006982|	tax|552536|locus|LMHCC_2062|	tax|634178|locus|Lm4b_00595|
tax|169963|locus|lmo0570|	tax|265669|locus|LMOf2365_0599|	tax|267409|locus|LMOf6854_0611|	tax|267410|locus|LMOh7858_0629|	tax|393117|locus|LmonFS_020200003275|	tax|393121|locus|LmonFSL_030200010064|	tax|393123|locus|LmonocytogFSL_030100005343|	tax|393124|locus|LmonocytogeFSL_020100007877|	tax|393125|locus|LmonoFSL_020200008013|	tax|393126|locus|LmonFR_010100006362|	tax|393127|locus|LmonF1_010100002696|	tax|393128|locus|LmonF6_020100000530|	tax|393130|locus|LmonJ_020100010300|	tax|393131|locus|LmonJ2_020100000535|	tax|393133|locus|Lmon1_020100003752|	tax|401650|locus|LmonH_020100006977|	tax|552536|locus|LMHCC_2060|	tax|634178|locus|Lm4b_00596|
tax|169963|locus|lmo0571|	tax|265669|locus|LMOf2365_0600|	tax|267409|locus|LMOf6854_0612|	tax|267410|locus|LMOh7858_0630|	tax|393117|locus|LmonFS_020200003270|	tax|393121|locus|LmonFSL_030200010059|	tax|393123|locus|LmonocytogFSL_030100005348|	tax|393124|locus|LmonocytogeFSL_020100007872|	tax|393125|locus|LmonoFSL_020200008008|	tax|393126|locus|LmonFR_010100006357|	tax|393127|locus|LmonF1_010100002701|	tax|393128|locus|LmonF6_020100000535|	tax|393130|locus|LmonJ_020100010295|	tax|393131|locus|LmonJ2_020100000540|	tax|393133|locus|Lmon1_020100003747|	tax|401650|locus|LmonH_020100006972|	tax|552536|locus|LMHCC_2061|	tax|634178|locus|Lm4b_00597|
tax|169963|locus|lmo0572|	tax|265669|locus|LMOf2365_0601|	tax|267409|locus|LMOf6854_0613|	tax|267410|locus|LMOh7858_0631|	tax|393117|locus|LmonFS_020200003265|	tax|393121|locus|LmonFSL_030200010054|	tax|393123|locus|LmonocytogFSL_030100005353|	tax|393124|locus|LmonocytogeFSL_020100007867|	tax|393125|locus|LmonoFSL_020200008003|	tax|393126|locus|LmonFR_010100006352|	tax|393127|locus|LmonF1_010100002706|	tax|393128|locus|LmonF6_020100000540|	tax|393130|locus|LmonJ_020100010290|	tax|393131|locus|LmonJ2_020100000545|	tax|393133|locus|Lmon1_020100003742|	tax|401650|locus|LmonH_020100006967|	tax|552536|locus|LMHCC_2059|	tax|634178|locus|Lm4b_00598|
tax|169963|locus|lmo0576|	tax|265669|locus|LMOf2365_0605|	tax|267409|locus|LMOf6854_0617|	tax|267410|locus|LMOh7858_0635|	tax|393117|locus|LmonFS_020200003245|	tax|393121|locus|LmonFSL_030200010034|	tax|393123|locus|LmonocytogFSL_030100005373|	tax|393124|locus|LmonocytogeFSL_020100007847|	tax|393125|locus|LmonoFSL_020200007983|	tax|393126|locus|LmonFR_010100006332|	tax|393127|locus|LmonF1_010100002726|	tax|393128|locus|LmonF6_020100000560|	tax|393130|locus|LmonJ_020100010270|	tax|393131|locus|LmonJ2_020100000565|	tax|393133|locus|Lmon1_020100003722|	tax|401650|locus|LmonH_020100006947|	tax|552536|locus|LMHCC_2055|	tax|634178|locus|Lm4b_00602|
tax|169963|locus|lmo0577|	tax|265669|locus|LMOf2365_0606|	tax|267409|locus|LMOf6854_0618|	tax|267410|locus|LMOh7858_0636|	tax|393117|locus|LmonFS_020200003240|	tax|393121|locus|LmonFSL_030200010029|	tax|393123|locus|LmonocytogFSL_030100005378|	tax|393124|locus|LmonocytogeFSL_020100007842|	tax|393125|locus|LmonoFSL_020200007978|	tax|393126|locus|LmonFR_010100006327|	tax|393127|locus|LmonF1_010100002731|	tax|393128|locus|LmonF6_020100000565|	tax|393130|locus|LmonJ_020100010265|	tax|393131|locus|LmonJ2_020100000570|	tax|393133|locus|Lmon1_020100003717|	tax|401650|locus|LmonH_020100006942|	tax|552536|locus|LMHCC_2054|	tax|634178|locus|Lm4b_00603|
tax|169963|locus|lmo0578|	tax|265669|locus|LMOf2365_0607|	tax|267409|locus|LMOf6854_0619|	tax|267410|locus|LMOh7858_0637|	tax|393117|locus|LmonFS_020200003235|	tax|393121|locus|LmonFSL_030200010024|	tax|393123|locus|LmonocytogFSL_030100005383|	tax|393124|locus|LmonocytogeFSL_020100007837|	tax|393125|locus|LmonoFSL_020200007973|	tax|393126|locus|LmonFR_010100006322|	tax|393127|locus|LmonF1_010100002736|	tax|393128|locus|LmonF6_020100000570|	tax|393130|locus|LmonJ_020100010260|	tax|393131|locus|LmonJ2_020100000575|	tax|393133|locus|Lmon1_020100003712|	tax|401650|locus|LmonH_020100006937|	tax|552536|locus|LMHCC_2053|	tax|634178|locus|Lm4b_00604|
tax|169963|locus|lmo0579|	tax|265669|locus|LMOf2365_0608|	tax|267409|locus|LMOf6854_0620|	tax|267410|locus|LMOh7858_0638|	tax|393117|locus|LmonFS_020200003230|	tax|393121|locus|LmonFSL_030200010019|	tax|393123|locus|LmonocytogFSL_030100005388|	tax|393124|locus|LmonocytogeFSL_020100007832|	tax|393125|locus|LmonoFSL_020200007968|	tax|393126|locus|LmonFR_010100006317|	tax|393127|locus|LmonF1_010100002741|	tax|393128|locus|LmonF6_020100000575|	tax|393130|locus|LmonJ_020100010255|	tax|393131|locus|LmonJ2_020100000580|	tax|393133|locus|Lmon1_020100003707|	tax|401650|locus|LmonH_020100006932|	tax|552536|locus|LMHCC_2052|	tax|634178|locus|Lm4b_00605|
tax|169963|locus|lmo0580|	tax|265669|locus|LMOf2365_0609|	tax|267409|locus|LMOf6854_0621|	tax|267410|locus|LMOh7858_0639|	tax|393117|locus|LmonFS_020200003225|	tax|393121|locus|LmonFSL_030200010014|	tax|393123|locus|LmonocytogFSL_030100005393|	tax|393124|locus|LmonocytogeFSL_020100007827|	tax|393125|locus|LmonoFSL_020200007963|	tax|393126|locus|LmonFR_010100006312|	tax|393127|locus|LmonF1_010100002746|	tax|393128|locus|LmonF6_020100000580|	tax|393130|locus|LmonJ_020100010250|	tax|393131|locus|LmonJ2_020100000585|	tax|393133|locus|Lmon1_020100003702|	tax|401650|locus|LmonH_020100006927|	tax|552536|locus|LMHCC_2051|	tax|634178|locus|Lm4b_00606|
tax|169963|locus|lmo0581|	tax|265669|locus|LMOf2365_0610|	tax|267409|locus|LMOf6854_0622|	tax|267410|locus|LMOh7858_0640|	tax|393117|locus|LmonFS_020200003220|	tax|393121|locus|LmonFSL_030200010009|	tax|393123|locus|LmonocytogFSL_030100005398|	tax|393124|locus|LmonocytogeFSL_020100007822|	tax|393126|locus|LmonFR_010100006307|	tax|393127|locus|LmonF1_010100002751|	tax|393128|locus|LmonF6_020100000585|	tax|393130|locus|LmonJ_020100010245|	tax|393131|locus|LmonJ2_020100000590|	tax|393133|locus|Lmon1_020100003697|	tax|401650|locus|LmonH_020100006922|	tax|552536|locus|LMHCC_2050|	tax|634178|locus|Lm4b_00607|
tax|169963|locus|lmo0582|	tax|265669|locus|LMOf2365_0611|	tax|267409|locus|LMOf6854_0623|	tax|267410|locus|LMOh7858_0642|	tax|393117|locus|LmonFS_020200003215|	tax|393121|locus|LmonFSL_030200010004|	tax|393123|locus|LmonocytogFSL_030100005403|	tax|393124|locus|LmonocytogeFSL_020100007817|	tax|393125|locus|LmonoFSL_020200007948|	tax|393126|locus|LmonFR_010100006302|	tax|393127|locus|LmonF1_010100002756|	tax|393128|locus|LmonF6_020100000590|	tax|393130|locus|LmonJ_020100010240|	tax|393131|locus|LmonJ2_020100000595|	tax|393133|locus|Lmon1_020100003692|	tax|401650|locus|LmonH_020100006917|	tax|552536|locus|LMHCC_2049|	tax|634178|locus|Lm4b_00608|
tax|169963|locus|lmo0584|	tax|169963|locus|lmo0908|	tax|265669|locus|LMOf2365_0930|	tax|265669|locus|LMOf2365_0613|	tax|267409|locus|LMOf6854_0955|	tax|267409|locus|LMOf6854_0625|	tax|267410|locus|LMOh7858_0644|	tax|267410|locus|LMOh7858_0970|	tax|393117|locus|LmonFS_020200001595|	tax|393117|locus|LmonFS_020200003205|	tax|393121|locus|LmonFSL_030200009994|	tax|393121|locus|LmonFSL_030200003916|	tax|393123|locus|LmonocytogFSL_030100006045|	tax|393123|locus|LmonocytogFSL_030100005413|	tax|393124|locus|LmonocytogeFSL_020100005280|	tax|393124|locus|LmonocytogeFSL_020100007807|	tax|393125|locus|LmonoFSL_020200007938|	tax|393125|locus|LmonoFSL_020200003516|	tax|393126|locus|LmonFR_010100011478|	tax|393126|locus|LmonFR_010100006292|	tax|393127|locus|LmonF1_010100002766|	tax|393127|locus|LmonF1_010100006997|	tax|393128|locus|LmonF6_020100000600|	tax|393128|locus|LmonF6_020100002275|	tax|393130|locus|LmonJ_020100010230|	tax|393130|locus|LmonJ_020100003855|	tax|393131|locus|LmonJ2_020100002270|	tax|393131|locus|LmonJ2_020100000605|	tax|393133|locus|Lmon1_020100012289|	tax|393133|locus|Lmon1_020100003682|	tax|401650|locus|LmonH_020100002637|	tax|401650|locus|LmonH_020100006907|	tax|552536|locus|LMHCC_1714|	tax|552536|locus|LMHCC_2047|	tax|634178|locus|Lm4b_00610|	tax|634178|locus|Lm4b_00928|
tax|169963|locus|lmo0585|	tax|265669|locus|LMOf2365_0614|	tax|267409|locus|LMOf6854_0626|	tax|267410|locus|LMOh7858_0645|	tax|393117|locus|LmonFS_020200003200|	tax|393121|locus|LmonFSL_030200009989|	tax|393123|locus|LmonocytogFSL_030100005418|	tax|393124|locus|LmonocytogeFSL_020100007802|	tax|393125|locus|LmonoFSL_020200007933|	tax|393126|locus|LmonFR_010100006287|	tax|393127|locus|LmonF1_010100002771|	tax|393128|locus|LmonF6_020100000605|	tax|393130|locus|LmonJ_020100010225|	tax|393131|locus|LmonJ2_020100000610|	tax|393133|locus|Lmon1_020100003677|	tax|401650|locus|LmonH_020100006902|	tax|552536|locus|LMHCC_2046|	tax|634178|locus|Lm4b_00611|
tax|169963|locus|lmo0586|	tax|169963|locus|lmo0552|	tax|265669|locus|LMOf2365_0615|	tax|265669|locus|LMOf2365_0581|	tax|267409|locus|LMOf6854_0627|	tax|267409|locus|LMOf6854_0593|	tax|267410|locus|LMOh7858_0646|	tax|267410|locus|LMOh7858_0610|	tax|393117|locus|LmonFS_020200003365|	tax|393117|locus|LmonFS_020200003195|	tax|393121|locus|LmonFSL_030200009984|	tax|393121|locus|LmonFSL_030200010154|	tax|393123|locus|LmonocytogFSL_030100011587|	tax|393123|locus|LmonocytogFSL_030100005423|	tax|393124|locus|LmonocytogeFSL_020100007972|	tax|393124|locus|LmonocytogeFSL_020100007797|	tax|393125|locus|LmonoFSL_020200008108|	tax|393125|locus|LmonoFSL_020200007928|	tax|393126|locus|LmonFR_010100006282|	tax|393126|locus|LmonFR_010100006452|	tax|393127|locus|LmonF1_010100002606|	tax|393127|locus|LmonF1_010100002776|	tax|393128|locus|LmonF6_020100000610|	tax|393128|locus|LmonF6_020100000440|	tax|393130|locus|LmonJ_020100010390|	tax|393130|locus|LmonJ_020100010220|	tax|393131|locus|LmonJ2_020100000445|	tax|393131|locus|LmonJ2_020100000615|	tax|393133|locus|Lmon1_020100003842|	tax|393133|locus|Lmon1_020100003672|	tax|401650|locus|LmonH_020100014356|	tax|401650|locus|LmonH_020100006897|	tax|552536|locus|LMHCC_2045|	tax|552536|locus|LMHCC_2079|	tax|634178|locus|Lm4b_00612|	tax|634178|locus|Lm4b_00578|
tax|169963|locus|lmo0587|	tax|265669|locus|LMOf2365_0616|	tax|267409|locus|LMOf6854_0628|	tax|267410|locus|LMOh7858_0647|	tax|393117|locus|LmonFS_020200003190|	tax|393121|locus|LmonFSL_030200009979|	tax|393124|locus|LmonocytogeFSL_020100007792|	tax|393125|locus|LmonoFSL_020200007923|	tax|393126|locus|LmonFR_010100006277|	tax|393130|locus|LmonJ_020100010215|	tax|393131|locus|LmonJ2_020100000620|	tax|393133|locus|Lmon1_020100003667|	tax|401650|locus|LmonH_020100006892|	tax|552536|locus|LMHCC_2044|	tax|634178|locus|Lm4b_00613|
tax|169963|locus|lmo0588|	tax|265669|locus|LMOf2365_0617|	tax|267409|locus|LMOf6854_0629|	tax|267410|locus|LMOh7858_0648|	tax|393117|locus|LmonFS_020200003185|	tax|393121|locus|LmonFSL_030200009974|	tax|393123|locus|LmonocytogFSL_030100005443|	tax|393124|locus|LmonocytogeFSL_020100007787|	tax|393126|locus|LmonFR_010100006272|	tax|393127|locus|LmonF1_010100002791|	tax|393128|locus|LmonF6_020100000625|	tax|393130|locus|LmonJ_020100010210|	tax|393131|locus|LmonJ2_020100000625|	tax|393133|locus|Lmon1_020100003662|	tax|401650|locus|LmonH_020100006887|	tax|552536|locus|LMHCC_2043|	tax|634178|locus|Lm4b_00614|
tax|169963|locus|lmo0589|	tax|265669|locus|LMOf2365_0618|	tax|267409|locus|LMOf6854_0630|	tax|267410|locus|LMOh7858_0649|	tax|393117|locus|LmonFS_020200003180|	tax|393121|locus|LmonFSL_030200009969|	tax|393123|locus|LmonocytogFSL_030100005448|	tax|393124|locus|LmonocytogeFSL_020100007782|	tax|393125|locus|LmonoFSL_020200007908|	tax|393126|locus|LmonFR_010100006267|	tax|393127|locus|LmonF1_010100002796|	tax|393128|locus|LmonF6_020100000630|	tax|393130|locus|LmonJ_020100010205|	tax|393131|locus|LmonJ2_020100000630|	tax|393133|locus|Lmon1_020100003657|	tax|401650|locus|LmonH_020100006882|	tax|552536|locus|LMHCC_2042|	tax|634178|locus|Lm4b_00615|
tax|169963|locus|lmo0590|	tax|265669|locus|LMOf2365_0619|	tax|267409|locus|LMOf6854_0631|	tax|267410|locus|LMOh7858_0650|	tax|393117|locus|LmonFS_020200003175|	tax|393121|locus|LmonFSL_030200009964|	tax|393123|locus|LmonocytogFSL_030100005453|	tax|393124|locus|LmonocytogeFSL_020100007777|	tax|393125|locus|LmonoFSL_020200007903|	tax|393126|locus|LmonFR_010100006262|	tax|393127|locus|LmonF1_010100002801|	tax|393128|locus|LmonF6_020100000635|	tax|393130|locus|LmonJ_020100010200|	tax|393131|locus|LmonJ2_020100000635|	tax|393133|locus|Lmon1_020100003652|	tax|401650|locus|LmonH_020100006877|	tax|552536|locus|LMHCC_2041|	tax|634178|locus|Lm4b_00616b|
tax|169963|locus|lmo0591|	tax|265669|locus|LMOf2365_0620|	tax|267409|locus|LMOf6854_0632|	tax|267410|locus|LMOh7858_0651|	tax|393117|locus|LmonFS_020200003170|	tax|393121|locus|LmonFSL_030200009959|	tax|393123|locus|LmonocytogFSL_030100005458|	tax|393124|locus|LmonocytogeFSL_020100007772|	tax|393125|locus|LmonoFSL_020200007898|	tax|393126|locus|LmonFR_010100006257|	tax|393127|locus|LmonF1_010100002806|	tax|393128|locus|LmonF6_020100000640|	tax|393130|locus|LmonJ_020100010195|	tax|393131|locus|LmonJ2_020100000640|	tax|393133|locus|Lmon1_020100003647|	tax|401650|locus|LmonH_020100006872|	tax|552536|locus|LMHCC_2040|	tax|634178|locus|Lm4b_00617b|
tax|169963|locus|lmo0592|	tax|265669|locus|LMOf2365_0621|	tax|267409|locus|LMOf6854_0633|	tax|267410|locus|LMOh7858_0652|	tax|393117|locus|LmonFS_020200003165|	tax|393121|locus|LmonFSL_030200009954|	tax|393123|locus|LmonocytogFSL_030100005463|	tax|393124|locus|LmonocytogeFSL_020100007767|	tax|393125|locus|LmonoFSL_020200007893|	tax|393126|locus|LmonFR_010100006252|	tax|393127|locus|LmonF1_010100002811|	tax|393128|locus|LmonF6_020100000645|	tax|393130|locus|LmonJ_020100010190|	tax|393131|locus|LmonJ2_020100000645|	tax|393133|locus|Lmon1_020100003642|	tax|401650|locus|LmonH_020100006867|	tax|552536|locus|LMHCC_2039|	tax|634178|locus|Lm4b_00618|
tax|169963|locus|lmo0593|	tax|265669|locus|LMOf2365_0622|	tax|267409|locus|LMOf6854_0634|	tax|267410|locus|LMOh7858_0653|	tax|393117|locus|LmonFS_020200003160|	tax|393121|locus|LmonFSL_030200009949|	tax|393123|locus|LmonocytogFSL_030100005468|	tax|393124|locus|LmonocytogeFSL_020100007762|	tax|393125|locus|LmonoFSL_020200007888|	tax|393126|locus|LmonFR_010100006247|	tax|393127|locus|LmonF1_010100002816|	tax|393128|locus|LmonF6_020100000650|	tax|393130|locus|LmonJ_020100010185|	tax|393131|locus|LmonJ2_020100000650|	tax|393133|locus|Lmon1_020100003637|	tax|401650|locus|LmonH_020100006862|	tax|552536|locus|LMHCC_2037|	tax|634178|locus|Lm4b_00619|
tax|169963|locus|lmo0594|	tax|265669|locus|LMOf2365_0623|	tax|267409|locus|LMOf6854_0635|	tax|267410|locus|LMOh7858_0654|	tax|393117|locus|LmonFS_020200003155|	tax|393121|locus|LmonFSL_030200009944|	tax|393123|locus|LmonocytogFSL_030100005473|	tax|393124|locus|LmonocytogeFSL_020100007757|	tax|393125|locus|LmonoFSL_020200007883|	tax|393126|locus|LmonFR_010100006242|	tax|393127|locus|LmonF1_010100002821|	tax|393128|locus|LmonF6_020100000655|	tax|393130|locus|LmonJ_020100010180|	tax|393131|locus|LmonJ2_020100000655|	tax|393133|locus|Lmon1_020100003632|	tax|401650|locus|LmonH_020100006857|	tax|552536|locus|LMHCC_2036|	tax|634178|locus|Lm4b_00620|
tax|169963|locus|lmo0596|	tax|169963|locus|lmo2357|	tax|265669|locus|LMOf2365_2327|	tax|265669|locus|LMOf2365_0625|	tax|267409|locus|LMOf6854_2418|	tax|267409|locus|LMOf6854_0637|	tax|267410|locus|LMOh7858_0656|	tax|267410|locus|LMOh7858_2500|	tax|393117|locus|LmonFS_020200003145|	tax|393117|locus|LmonFS_020200007883|	tax|393121|locus|LmonFSL_030200009934|	tax|393121|locus|LmonFSL_030200002792|	tax|393123|locus|LmonocytogFSL_030100005483|	tax|393123|locus|LmonocytogFSL_030100010051|	tax|393124|locus|LmonocytogeFSL_020100007747|	tax|393124|locus|LmonocytogeFSL_020100000040|	tax|393125|locus|LmonoFSL_020200007873|	tax|393125|locus|LmonoFSL_020200013751|	tax|393126|locus|LmonFR_010100013572|	tax|393126|locus|LmonFR_010100006232|	tax|393127|locus|LmonF1_010100002831|	tax|393127|locus|LmonF1_010100004763|	tax|393128|locus|LmonF6_020100014531|	tax|393128|locus|LmonF6_020100000665|	tax|393130|locus|LmonJ_020100014923|	tax|393130|locus|LmonJ_020100010170|	tax|393131|locus|LmonJ2_020100000665|	tax|393131|locus|LmonJ2_020100014603|	tax|393133|locus|Lmon1_020100003622|	tax|393133|locus|Lmon1_020100007667|	tax|401650|locus|LmonH_020100012837|	tax|401650|locus|LmonH_020100006847|	tax|552536|locus|LMHCC_2034|	tax|552536|locus|LMHCC_0248|	tax|634178|locus|Lm4b_02321|	tax|634178|locus|Lm4b_00622|
tax|169963|locus|lmo0597|	tax|265669|locus|LMOf2365_0626|	tax|267409|locus|LMOf6854_0638|	tax|267410|locus|LMOh7858_0657|	tax|393117|locus|LmonFS_020200003140|	tax|393121|locus|LmonFSL_030200009929|	tax|393123|locus|LmonocytogFSL_030100005493|	tax|393124|locus|LmonocytogeFSL_020100007742|	tax|393125|locus|LmonoFSL_020200007868|	tax|393126|locus|LmonFR_010100006227|	tax|393127|locus|LmonF1_010100002841|	tax|393128|locus|LmonF6_020100000670|	tax|393130|locus|LmonJ_020100010165|	tax|393131|locus|LmonJ2_020100000670|	tax|393133|locus|Lmon1_020100003612|	tax|401650|locus|LmonH_020100006842|	tax|552536|locus|LMHCC_2032|	tax|634178|locus|Lm4b_00623|
tax|169963|locus|lmo0599|	tax|265669|locus|LMOf2365_0628|	tax|267410|locus|LMOh7858_0659|	tax|393117|locus|LmonFS_020200003130|	tax|393121|locus|LmonFSL_030200005333|	tax|393123|locus|LmonocytogFSL_030100005503|	tax|393124|locus|LmonocytogeFSL_020100007732|	tax|393125|locus|LmonoFSL_020200007858|	tax|393126|locus|LmonFR_010100006217|	tax|393127|locus|LmonF1_010100002851|	tax|393128|locus|LmonF6_020100000680|	tax|393130|locus|LmonJ_020100010155|	tax|393131|locus|LmonJ2_020100000680|	tax|393133|locus|Lmon1_020100003602|	tax|401650|locus|LmonH_020100006832|	tax|552536|locus|LMHCC_2030|	tax|634178|locus|Lm4b_00625|
tax|169963|locus|lmo0600|	tax|265669|locus|LMOf2365_0629|	tax|267409|locus|LMOf6854_0640|	tax|267410|locus|LMOh7858_0660|	tax|393117|locus|LmonFS_020200003125|	tax|393121|locus|LmonFSL_030200005338|	tax|393123|locus|LmonocytogFSL_030100005508|	tax|393124|locus|LmonocytogeFSL_020100007727|	tax|393125|locus|LmonoFSL_020200007853|	tax|393126|locus|LmonFR_010100006212|	tax|393127|locus|LmonF1_010100002856|	tax|393128|locus|LmonF6_020100000685|	tax|393130|locus|LmonJ_020100010150|	tax|393131|locus|LmonJ2_020100000685|	tax|393133|locus|Lmon1_020100003597|	tax|401650|locus|LmonH_020100006827|	tax|552536|locus|LMHCC_2029|	tax|634178|locus|Lm4b_00626|
tax|169963|locus|lmo0601|	tax|265669|locus|LMOf2365_0630|	tax|267409|locus|LMOf6854_0641|	tax|267410|locus|LMOh7858_0661|	tax|393117|locus|LmonFS_020200003120|	tax|393121|locus|LmonFSL_030200005343|	tax|393123|locus|LmonocytogFSL_030100005513|	tax|393124|locus|LmonocytogeFSL_020100007722|	tax|393125|locus|LmonoFSL_020200007848|	tax|393127|locus|LmonF1_010100002861|	tax|393128|locus|LmonF6_020100000690|	tax|393130|locus|LmonJ_020100010145|	tax|393131|locus|LmonJ2_020100000690|	tax|393133|locus|Lmon1_020100003592|	tax|401650|locus|LmonH_020100006822|	tax|552536|locus|LMHCC_2028|	tax|634178|locus|Lm4b_00627|
tax|169963|locus|lmo0602|	tax|265669|locus|LMOf2365_0631|	tax|267409|locus|LMOf6854_0642|	tax|267410|locus|LMOh7858_0663|	tax|393117|locus|LmonFS_020200003115|	tax|393121|locus|LmonFSL_030200005348|	tax|393123|locus|LmonocytogFSL_030100005518|	tax|393124|locus|LmonocytogeFSL_020100007717|	tax|393125|locus|LmonoFSL_020200007843|	tax|393126|locus|LmonFR_010100006197|	tax|393127|locus|LmonF1_010100002866|	tax|393128|locus|LmonF6_020100000695|	tax|393130|locus|LmonJ_020100010140|	tax|393131|locus|LmonJ2_020100000695|	tax|393133|locus|Lmon1_020100003587|	tax|401650|locus|LmonH_020100006817|	tax|552536|locus|LMHCC_2027|	tax|634178|locus|Lm4b_00628|
tax|169963|locus|lmo0603|	tax|265669|locus|LMOf2365_0632|	tax|267409|locus|LMOf6854_0643|	tax|267410|locus|LMOh7858_0664|	tax|393117|locus|LmonFS_020200003110|	tax|393121|locus|LmonFSL_030200005353|	tax|393123|locus|LmonocytogFSL_030100005523|	tax|393124|locus|LmonocytogeFSL_020100007712|	tax|393125|locus|LmonoFSL_020200007838|	tax|393126|locus|LmonFR_010100006192|	tax|393127|locus|LmonF1_010100002871|	tax|393128|locus|LmonF6_020100000700|	tax|393130|locus|LmonJ_020100010135|	tax|393131|locus|LmonJ2_020100000700|	tax|393133|locus|Lmon1_020100003582|	tax|401650|locus|LmonH_020100006812|	tax|552536|locus|LMHCC_2026|	tax|634178|locus|Lm4b_00629|
tax|169963|locus|lmo0605|	tax|265669|locus|LMOf2365_0634|	tax|267409|locus|LMOf6854_0644|	tax|267410|locus|LMOh7858_0666|	tax|393117|locus|LmonFS_020200003100|	tax|393121|locus|LmonFSL_030200005363|	tax|393123|locus|LmonocytogFSL_030100005533|	tax|393124|locus|LmonocytogeFSL_020100007702|	tax|393125|locus|LmonoFSL_020200007828|	tax|393126|locus|LmonFR_010100006182|	tax|393127|locus|LmonF1_010100002881|	tax|393128|locus|LmonF6_020100000710|	tax|393130|locus|LmonJ_020100010125|	tax|393131|locus|LmonJ2_020100000710|	tax|393133|locus|Lmon1_020100003572|	tax|401650|locus|LmonH_020100006802|	tax|552536|locus|LMHCC_2024|	tax|634178|locus|Lm4b_00631|
tax|169963|locus|lmo0606|	tax|265669|locus|LMOf2365_0635|	tax|267409|locus|LMOf6854_0645|	tax|267410|locus|LMOh7858_0667|	tax|393117|locus|LmonFS_020200003095|	tax|393121|locus|LmonFSL_030200005368|	tax|393123|locus|LmonocytogFSL_030100005538|	tax|393124|locus|LmonocytogeFSL_020100007697|	tax|393125|locus|LmonoFSL_020200007823|	tax|393126|locus|LmonFR_010100006177|	tax|393127|locus|LmonF1_010100002886|	tax|393128|locus|LmonF6_020100000715|	tax|393130|locus|LmonJ_020100010120|	tax|393131|locus|LmonJ2_020100000715|	tax|393133|locus|Lmon1_020100003567|	tax|401650|locus|LmonH_020100006797|	tax|552536|locus|LMHCC_2023|	tax|634178|locus|Lm4b_00632|
tax|169963|locus|lmo0609|	tax|265669|locus|LMOf2365_0638|	tax|267409|locus|LMOf6854_0649|	tax|267410|locus|LMOh7858_0670|	tax|393117|locus|LmonFS_020200003080|	tax|393121|locus|LmonFSL_030200005383|	tax|393123|locus|LmonocytogFSL_030100005553|	tax|393124|locus|LmonocytogeFSL_020100007682|	tax|393125|locus|LmonoFSL_020200007808|	tax|393126|locus|LmonFR_010100006162|	tax|393127|locus|LmonF1_010100002901|	tax|393128|locus|LmonF6_020100000730|	tax|393130|locus|LmonJ_020100010105|	tax|393131|locus|LmonJ2_020100000730|	tax|393133|locus|Lmon1_020100003552|	tax|401650|locus|LmonH_020100006782|	tax|552536|locus|LMHCC_2020|	tax|634178|locus|Lm4b_00635|
tax|169963|locus|lmo0612|	tax|265669|locus|LMOf2365_0641|	tax|267409|locus|LMOf6854_0652|	tax|267410|locus|LMOh7858_0673|	tax|393117|locus|LmonFS_020200003065|	tax|393121|locus|LmonFSL_030200005398|	tax|393123|locus|LmonocytogFSL_030100005568|	tax|393124|locus|LmonocytogeFSL_020100007667|	tax|393125|locus|LmonoFSL_020200007793|	tax|393126|locus|LmonFR_010100006147|	tax|393127|locus|LmonF1_010100002916|	tax|393128|locus|LmonF6_020100000745|	tax|393130|locus|LmonJ_020100010090|	tax|393131|locus|LmonJ2_020100000745|	tax|393133|locus|Lmon1_020100003537|	tax|401650|locus|LmonH_020100006767|	tax|552536|locus|LMHCC_2017|	tax|634178|locus|Lm4b_00638|
tax|169963|locus|lmo0613|	tax|265669|locus|LMOf2365_0642|	tax|267409|locus|LMOf6854_0653|	tax|267410|locus|LMOh7858_0674|	tax|393117|locus|LmonFS_020200003060|	tax|393121|locus|LmonFSL_030200005403|	tax|393123|locus|LmonocytogFSL_030100005573|	tax|393124|locus|LmonocytogeFSL_020100007662|	tax|393125|locus|LmonoFSL_020200007788|	tax|393126|locus|LmonFR_010100006142|	tax|393127|locus|LmonF1_010100002921|	tax|393128|locus|LmonF6_020100000750|	tax|393130|locus|LmonJ_020100010085|	tax|393131|locus|LmonJ2_020100000750|	tax|393133|locus|Lmon1_020100003532|	tax|401650|locus|LmonH_020100006762|	tax|552536|locus|LMHCC_2016|	tax|634178|locus|Lm4b_00639|
tax|169963|locus|lmo0614|	tax|265669|locus|LMOf2365_0643|	tax|267409|locus|LMOf6854_0654|	tax|267410|locus|LMOh7858_0675|	tax|393117|locus|LmonFS_020200003055|	tax|393121|locus|LmonFSL_030200005408|	tax|393124|locus|LmonocytogeFSL_020100007657|	tax|393125|locus|LmonoFSL_020200007783|	tax|393126|locus|LmonFR_010100006137|	tax|393127|locus|LmonF1_010100002926|	tax|393128|locus|LmonF6_020100000755|	tax|393130|locus|LmonJ_020100010080|	tax|393131|locus|LmonJ2_020100000755|	tax|393133|locus|Lmon1_020100003527|	tax|401650|locus|LmonH_020100006757|	tax|634178|locus|Lm4b_00640|
tax|169963|locus|lmo0615|	tax|265669|locus|LMOf2365_0644|	tax|267409|locus|LMOf6854_0655|	tax|267410|locus|LMOh7858_0676|	tax|393117|locus|LmonFS_020200003050|	tax|393121|locus|LmonFSL_030200005413|	tax|393123|locus|LmonocytogFSL_030100005578|	tax|393124|locus|LmonocytogeFSL_020100007652|	tax|393125|locus|LmonoFSL_020200007778|	tax|393126|locus|LmonFR_010100006132|	tax|393127|locus|LmonF1_010100002931|	tax|393128|locus|LmonF6_020100000760|	tax|393130|locus|LmonJ_020100010075|	tax|393131|locus|LmonJ2_020100000760|	tax|393133|locus|Lmon1_020100003522|	tax|401650|locus|LmonH_020100006752|	tax|552536|locus|LMHCC_2015|	tax|634178|locus|Lm4b_00641|
tax|169963|locus|lmo0616|	tax|265669|locus|LMOf2365_0645|	tax|267409|locus|LMOf6854_0656|	tax|267410|locus|LMOh7858_0677|	tax|393117|locus|LmonFS_020200003045|	tax|393121|locus|LmonFSL_030200005418|	tax|393123|locus|LmonocytogFSL_030100005583|	tax|393124|locus|LmonocytogeFSL_020100007647|	tax|393125|locus|LmonoFSL_020200007773|	tax|393126|locus|LmonFR_010100006127|	tax|393127|locus|LmonF1_010100002936|	tax|393128|locus|LmonF6_020100000765|	tax|393130|locus|LmonJ_020100010070|	tax|393131|locus|LmonJ2_020100000765|	tax|393133|locus|Lmon1_020100003517|	tax|401650|locus|LmonH_020100006747|	tax|552536|locus|LMHCC_2014|	tax|634178|locus|Lm4b_00642|
tax|169963|locus|lmo0617|	tax|265669|locus|LMOf2365_0646|	tax|267409|locus|LMOf6854_0657|	tax|267410|locus|LMOh7858_0678|	tax|393117|locus|LmonFS_020200003040|	tax|393121|locus|LmonFSL_030200005423|	tax|393123|locus|LmonocytogFSL_030100005588|	tax|393124|locus|LmonocytogeFSL_020100007642|	tax|393125|locus|LmonoFSL_020200007768|	tax|393126|locus|LmonFR_010100006122|	tax|393127|locus|LmonF1_010100002941|	tax|393128|locus|LmonF6_020100000770|	tax|393130|locus|LmonJ_020100010065|	tax|393131|locus|LmonJ2_020100000770|	tax|393133|locus|Lmon1_020100003512|	tax|401650|locus|LmonH_020100006742|	tax|552536|locus|LMHCC_2013|	tax|634178|locus|Lm4b_00643|
tax|169963|locus|lmo0618|	tax|265669|locus|LMOf2365_0647|	tax|267409|locus|LMOf6854_0658|	tax|267410|locus|LMOh7858_0679|	tax|393117|locus|LmonFS_020200003035|	tax|393121|locus|LmonFSL_030200005428|	tax|393123|locus|LmonocytogFSL_030100005593|	tax|393124|locus|LmonocytogeFSL_020100007637|	tax|393125|locus|LmonoFSL_020200007763|	tax|393126|locus|LmonFR_010100006117|	tax|393127|locus|LmonF1_010100002946|	tax|393128|locus|LmonF6_020100000775|	tax|393130|locus|LmonJ_020100010060|	tax|393131|locus|LmonJ2_020100000775|	tax|393133|locus|Lmon1_020100003507|	tax|401650|locus|LmonH_020100006737|	tax|552536|locus|LMHCC_2012|	tax|634178|locus|Lm4b_00644|
tax|169963|locus|lmo0619|	tax|265669|locus|LMOf2365_0648|	tax|267409|locus|LMOf6854_0659|	tax|267410|locus|LMOh7858_0680|	tax|393117|locus|LmonFS_020200003030|	tax|393121|locus|LmonFSL_030200005433|	tax|393123|locus|LmonocytogFSL_030100005598|	tax|393124|locus|LmonocytogeFSL_020100007632|	tax|393125|locus|LmonoFSL_020200007758|	tax|393126|locus|LmonFR_010100006112|	tax|393127|locus|LmonF1_010100002951|	tax|393128|locus|LmonF6_020100000780|	tax|393130|locus|LmonJ_020100010055|	tax|393131|locus|LmonJ2_020100000780|	tax|393133|locus|Lmon1_020100003502|	tax|401650|locus|LmonH_020100006732|	tax|552536|locus|LMHCC_2011|	tax|634178|locus|Lm4b_00645|
tax|169963|locus|lmo0620|	tax|265669|locus|LMOf2365_0649|	tax|267409|locus|LMOf6854_0660|	tax|267410|locus|LMOh7858_0681|	tax|393117|locus|LmonFS_020200003025|	tax|393121|locus|LmonFSL_030200005438|	tax|393123|locus|LmonocytogFSL_030100005603|	tax|393124|locus|LmonocytogeFSL_020100007627|	tax|393125|locus|LmonoFSL_020200007753|	tax|393126|locus|LmonFR_010100006107|	tax|393127|locus|LmonF1_010100002956|	tax|393128|locus|LmonF6_020100000785|	tax|393130|locus|LmonJ_020100010050|	tax|393131|locus|LmonJ2_020100000785|	tax|393133|locus|Lmon1_020100003497|	tax|401650|locus|LmonH_020100006727|	tax|552536|locus|LMHCC_2010|	tax|634178|locus|Lm4b_00646|
tax|169963|locus|lmo0621|	tax|265669|locus|LMOf2365_0650|	tax|267409|locus|LMOf6854_0661|	tax|267410|locus|LMOh7858_0682|	tax|393117|locus|LmonFS_020200003020|	tax|393121|locus|LmonFSL_030200005443|	tax|393123|locus|LmonocytogFSL_030100005608|	tax|393124|locus|LmonocytogeFSL_020100007622|	tax|393125|locus|LmonoFSL_020200007748|	tax|393126|locus|LmonFR_010100006102|	tax|393127|locus|LmonF1_010100002961|	tax|393128|locus|LmonF6_020100000790|	tax|393130|locus|LmonJ_020100010045|	tax|393131|locus|LmonJ2_020100000790|	tax|393133|locus|Lmon1_020100003492|	tax|401650|locus|LmonH_020100006722|	tax|552536|locus|LMHCC_2009|	tax|634178|locus|Lm4b_00647|
tax|169963|locus|lmo0622|	tax|265669|locus|LMOf2365_0651|	tax|267409|locus|LMOf6854_0662|	tax|267410|locus|LMOh7858_0683|	tax|393117|locus|LmonFS_020200003015|	tax|393121|locus|LmonFSL_030200005448|	tax|393123|locus|LmonocytogFSL_030100005613|	tax|393124|locus|LmonocytogeFSL_020100007617|	tax|393125|locus|LmonoFSL_020200007743|	tax|393126|locus|LmonFR_010100006097|	tax|393127|locus|LmonF1_010100002966|	tax|393128|locus|LmonF6_020100000795|	tax|393130|locus|LmonJ_020100010040|	tax|393131|locus|LmonJ2_020100000795|	tax|393133|locus|Lmon1_020100003487|	tax|401650|locus|LmonH_020100006717|	tax|552536|locus|LMHCC_2008|	tax|634178|locus|Lm4b_00648|
tax|169963|locus|lmo0623|	tax|265669|locus|LMOf2365_0652|	tax|267409|locus|LMOf6854_0663|	tax|267410|locus|LMOh7858_0684|	tax|393117|locus|LmonFS_020200003010|	tax|393121|locus|LmonFSL_030200005453|	tax|393123|locus|LmonocytogFSL_030100005618|	tax|393124|locus|LmonocytogeFSL_020100007612|	tax|393125|locus|LmonoFSL_020200007738|	tax|393126|locus|LmonFR_010100006092|	tax|393127|locus|LmonF1_010100002971|	tax|393128|locus|LmonF6_020100000800|	tax|393130|locus|LmonJ_020100010035|	tax|393131|locus|LmonJ2_020100000800|	tax|393133|locus|Lmon1_020100003482|	tax|401650|locus|LmonH_020100006712|	tax|552536|locus|LMHCC_2006|	tax|634178|locus|Lm4b_00649|
tax|169963|locus|lmo0624|	tax|265669|locus|LMOf2365_0653|	tax|267409|locus|LMOf6854_0664|	tax|267410|locus|LMOh7858_0685|	tax|393117|locus|LmonFS_020200003005|	tax|393121|locus|LmonFSL_030200005458|	tax|393123|locus|LmonocytogFSL_030100005623|	tax|393124|locus|LmonocytogeFSL_020100007607|	tax|393125|locus|LmonoFSL_020200007733|	tax|393126|locus|LmonFR_010100006087|	tax|393127|locus|LmonF1_010100002976|	tax|393128|locus|LmonF6_020100000805|	tax|393130|locus|LmonJ_020100010030|	tax|393131|locus|LmonJ2_020100000805|	tax|393133|locus|Lmon1_020100003477|	tax|401650|locus|LmonH_020100006707|	tax|552536|locus|LMHCC_2007|	tax|634178|locus|Lm4b_00650|
tax|169963|locus|lmo0625|	tax|265669|locus|LMOf2365_0654|	tax|267409|locus|LMOf6854_0665|	tax|267410|locus|LMOh7858_0686|	tax|393117|locus|LmonFS_020200003000|	tax|393121|locus|LmonFSL_030200005463|	tax|393123|locus|LmonocytogFSL_030100005628|	tax|393124|locus|LmonocytogeFSL_020100007602|	tax|393125|locus|LmonoFSL_020200007728|	tax|393126|locus|LmonFR_010100006082|	tax|393127|locus|LmonF1_010100002981|	tax|393128|locus|LmonF6_020100000810|	tax|393130|locus|LmonJ_020100010025|	tax|393131|locus|LmonJ2_020100000810|	tax|393133|locus|Lmon1_020100003472|	tax|401650|locus|LmonH_020100006702|	tax|552536|locus|LMHCC_2005|	tax|634178|locus|Lm4b_00651|
tax|169963|locus|lmo0626|	tax|265669|locus|LMOf2365_0655|	tax|267409|locus|LMOf6854_0666|	tax|267410|locus|LMOh7858_0688|	tax|393117|locus|LmonFS_020200002995|	tax|393121|locus|LmonFSL_030200005468|	tax|393123|locus|LmonocytogFSL_030100005633|	tax|393124|locus|LmonocytogeFSL_020100007597|	tax|393125|locus|LmonoFSL_020200007723|	tax|393126|locus|LmonFR_010100006077|	tax|393127|locus|LmonF1_010100002986|	tax|393128|locus|LmonF6_020100000815|	tax|393130|locus|LmonJ_020100010020|	tax|393131|locus|LmonJ2_020100000815|	tax|393133|locus|Lmon1_020100003467|	tax|401650|locus|LmonH_020100006697|	tax|552536|locus|LMHCC_2004|	tax|634178|locus|Lm4b_00652|
tax|169963|locus|lmo0627|	tax|265669|locus|LMOf2365_0656|	tax|267409|locus|LMOf6854_0667|	tax|267410|locus|LMOh7858_0691|	tax|393117|locus|LmonFS_020200002990|	tax|393121|locus|LmonFSL_030200005473|	tax|393124|locus|LmonocytogeFSL_020100007592|	tax|393125|locus|LmonoFSL_020200007718|	tax|393126|locus|LmonFR_010100006072|	tax|393127|locus|LmonF1_010100002991|	tax|393128|locus|LmonF6_020100000820|	tax|393130|locus|LmonJ_020100010015|	tax|393131|locus|LmonJ2_020100000820|	tax|393133|locus|Lmon1_020100003462|	tax|401650|locus|LmonH_020100006692|	tax|552536|locus|LMHCC_2003|	tax|634178|locus|Lm4b_00653|
tax|169963|locus|lmo0629|	tax|265669|locus|LMOf2365_0658|	tax|267409|locus|LMOf6854_0669|	tax|267410|locus|LMOh7858_0693|	tax|393117|locus|LmonFS_020200002980|	tax|393121|locus|LmonFSL_030200005483|	tax|393123|locus|LmonocytogFSL_030100005653|	tax|393124|locus|LmonocytogeFSL_020100007582|	tax|393125|locus|LmonoFSL_020200007708|	tax|393126|locus|LmonFR_010100006062|	tax|393127|locus|LmonF1_010100003001|	tax|393128|locus|LmonF6_020100000830|	tax|393130|locus|LmonJ_020100010005|	tax|393131|locus|LmonJ2_020100000830|	tax|393133|locus|Lmon1_020100003452|	tax|401650|locus|LmonH_020100006682|	tax|552536|locus|LMHCC_2001|	tax|634178|locus|Lm4b_00655|
tax|169963|locus|lmo0630|	tax|265669|locus|LMOf2365_0659|	tax|267409|locus|LMOf6854_0670|	tax|393117|locus|LmonFS_020200002975|	tax|393121|locus|LmonFSL_030200005488|	tax|393124|locus|LmonocytogeFSL_020100007577|	tax|393125|locus|LmonoFSL_020200007703|	tax|393126|locus|LmonFR_010100006057|	tax|393127|locus|LmonF1_010100003006|	tax|393128|locus|LmonF6_020100000835|	tax|393130|locus|LmonJ_020100010000|	tax|393131|locus|LmonJ2_020100000835|	tax|393133|locus|Lmon1_020100003447|	tax|401650|locus|LmonH_020100006677|
tax|169963|locus|lmo0634|	tax|265669|locus|LMOf2365_0663|	tax|267409|locus|LMOf6854_0674|	tax|393117|locus|LmonFS_020200002955|	tax|393121|locus|LmonFSL_030200005508|	tax|393125|locus|LmonoFSL_020200007683|	tax|393126|locus|LmonFR_010100006037|	tax|393127|locus|LmonF1_010100003026|	tax|393128|locus|LmonF6_020100000855|	tax|393130|locus|LmonJ_020100009980|	tax|393131|locus|LmonJ2_020100000855|	tax|393133|locus|Lmon1_020100003427|	tax|401650|locus|LmonH_020100006657|
tax|169963|locus|lmo0635|	tax|265669|locus|LMOf2365_0664|	tax|267409|locus|LMOf6854_0675|	tax|267410|locus|LMOh7858_0694|	tax|393117|locus|LmonFS_020200002950|	tax|393121|locus|LmonFSL_030200005513|	tax|393123|locus|LmonocytogFSL_030100005658|	tax|393124|locus|LmonocytogeFSL_020100007547|	tax|393125|locus|LmonoFSL_020200007678|	tax|393126|locus|LmonFR_010100006032|	tax|393127|locus|LmonF1_010100003031|	tax|393128|locus|LmonF6_020100000860|	tax|393130|locus|LmonJ_020100009975|	tax|393131|locus|LmonJ2_020100000860|	tax|393133|locus|Lmon1_020100003422|	tax|401650|locus|LmonH_020100006652|	tax|552536|locus|LMHCC_2000|	tax|634178|locus|Lm4b_00656|
tax|169963|locus|lmo0636|	tax|169963|locus|lmo2361|	tax|265669|locus|LMOf2365_2331|	tax|265669|locus|LMOf2365_0665|	tax|267409|locus|LMOf6854_0676|	tax|267409|locus|LMOf6854_2422|	tax|267410|locus|LMOh7858_0695|	tax|267410|locus|LMOh7858_2504|	tax|393117|locus|LmonFS_020200002945|	tax|393117|locus|LmonFS_020200007833|	tax|393121|locus|LmonFSL_030200005518|	tax|393121|locus|LmonFSL_030200002772|	tax|393123|locus|LmonocytogFSL_030100005663|	tax|393123|locus|LmonocytogFSL_030100010071|	tax|393124|locus|LmonocytogeFSL_020100007542|	tax|393124|locus|LmonocytogeFSL_020100000020|	tax|393125|locus|LmonoFSL_020200013771|	tax|393125|locus|LmonoFSL_020200007673|	tax|393126|locus|LmonFR_010100006027|	tax|393126|locus|LmonFR_010100013552|	tax|393127|locus|LmonF1_010100003036|	tax|393127|locus|LmonF1_010100004783|	tax|393128|locus|LmonF6_020100014551|	tax|393128|locus|LmonF6_020100000865|	tax|393130|locus|LmonJ_020100014903|	tax|393130|locus|LmonJ_020100009970|	tax|393131|locus|LmonJ2_020100000865|	tax|393131|locus|LmonJ2_020100014623|	tax|393133|locus|Lmon1_020100007647|	tax|393133|locus|Lmon1_020100003417|	tax|401650|locus|LmonH_020100012817|	tax|401650|locus|LmonH_020100006647|	tax|552536|locus|LMHCC_1999|	tax|552536|locus|LMHCC_0244|	tax|634178|locus|Lm4b_00657|	tax|634178|locus|Lm4b_02331|
tax|169963|locus|lmo0637|	tax|265669|locus|LMOf2365_0666|	tax|267409|locus|LMOf6854_0677|	tax|267410|locus|LMOh7858_0696|	tax|393117|locus|LmonFS_020200002940|	tax|393121|locus|LmonFSL_030200005523|	tax|393123|locus|LmonocytogFSL_030100005668|	tax|393124|locus|LmonocytogeFSL_020100007537|	tax|393125|locus|LmonoFSL_020200007668|	tax|393126|locus|LmonFR_010100006022|	tax|393127|locus|LmonF1_010100003041|	tax|393128|locus|LmonF6_020100000870|	tax|393130|locus|LmonJ_020100009965|	tax|393131|locus|LmonJ2_020100000870|	tax|393133|locus|Lmon1_020100003412|	tax|401650|locus|LmonH_020100006642|	tax|552536|locus|LMHCC_1998|	tax|634178|locus|Lm4b_00658|
tax|169963|locus|lmo0638|	tax|393126|locus|LmonFR_010100006012|
tax|169963|locus|lmo0639|	tax|265669|locus|LMOf2365_0670|	tax|267409|locus|LMOf6854_0681|	tax|267410|locus|LMOh7858_0699|	tax|393117|locus|LmonFS_020200002915|	tax|393121|locus|LmonFSL_030200005548|	tax|393123|locus|LmonocytogFSL_030100005683|	tax|393124|locus|LmonocytogeFSL_020100007522|	tax|393125|locus|LmonoFSL_020200007643|	tax|393126|locus|LmonFR_010100006002|	tax|393127|locus|LmonF1_010100003056|	tax|393127|locus|LmonF1_010100003061|	tax|393128|locus|LmonF6_020100000885|	tax|393130|locus|LmonJ_020100009950|	tax|393131|locus|LmonJ2_020100000885|	tax|393133|locus|Lmon1_020100003392|	tax|401650|locus|LmonH_020100006627|	tax|552536|locus|LMHCC_1994|	tax|634178|locus|Lm4b_00660|
tax|169963|locus|lmo0640|	tax|265669|locus|LMOf2365_0671|	tax|267409|locus|LMOf6854_0682|	tax|267410|locus|LMOh7858_0700|	tax|393117|locus|LmonFS_020200002910|	tax|393121|locus|LmonFSL_030200005553|	tax|393123|locus|LmonocytogFSL_030100005688|	tax|393124|locus|LmonocytogeFSL_020100007517|	tax|393125|locus|LmonoFSL_020200007638|	tax|393126|locus|LmonFR_010100005997|	tax|393127|locus|LmonF1_010100003066|	tax|393128|locus|LmonF6_020100000890|	tax|393130|locus|LmonJ_020100009945|	tax|393131|locus|LmonJ2_020100000890|	tax|393133|locus|Lmon1_020100003387|	tax|401650|locus|LmonH_020100006622|	tax|552536|locus|LMHCC_1993|	tax|634178|locus|Lm4b_00661|
tax|169963|locus|lmo0643|	tax|169963|locus|lmo0343|	tax|169963|locus|lmo2743|	tax|169963|locus|lmo0500|	tax|265669|locus|LMOf2365_0529|	tax|265669|locus|LMOf2365_2730|	tax|265669|locus|LMOf2365_0674|	tax|265669|locus|LMOf2365_0363|	tax|267409|locus|LMOf6854_0533|	tax|267409|locus|LMOf6854_0378|	tax|267409|locus|LMOf6854_2862|	tax|267409|locus|LMOf6854_0686|	tax|267410|locus|LMOh7858_0703|	tax|267410|locus|LMOh7858_0383|	tax|267410|locus|LMOh7858_3007|	tax|267410|locus|LMOh7858_0560|	tax|393117|locus|LmonFS_020200011799|	tax|393117|locus|LmonFS_020200003620|	tax|393117|locus|LmonFS_020200002895|	tax|393117|locus|LmonFS_020200006996|	tax|393121|locus|LmonFSL_030200008994|	tax|393121|locus|LmonFSL_030200005568|	tax|393121|locus|LmonFSL_030200000765|	tax|393121|locus|LmonFSL_030200015248|	tax|393123|locus|LmonocytogFSL_030100005703|	tax|393123|locus|LmonocytogFSL_030100000805|	tax|393123|locus|LmonocytogFSL_030100003981|	tax|393124|locus|LmonocytogeFSL_020100013173|	tax|393124|locus|LmonocytogeFSL_020100002541|	tax|393124|locus|LmonocytogeFSL_020100011251|	tax|393124|locus|LmonocytogeFSL_020100007502|	tax|393125|locus|LmonoFSL_020200014725|	tax|393125|locus|LmonoFSL_020200011424|	tax|393125|locus|LmonoFSL_020200001160|	tax|393125|locus|LmonoFSL_020200007623|	tax|393126|locus|LmonFR_010100007574|	tax|393126|locus|LmonFR_010100010054|	tax|393126|locus|LmonFR_010100005982|	tax|393126|locus|LmonFR_010100006712|	tax|393127|locus|LmonF1_010100001440|	tax|393127|locus|LmonF1_010100003081|	tax|393127|locus|LmonF1_010100012349|	tax|393127|locus|LmonF1_010100003553|	tax|393128|locus|LmonF6_020100000145|	tax|393128|locus|LmonF6_020100000905|	tax|393128|locus|LmonF6_020100013179|	tax|393128|locus|LmonF6_020100009623|	tax|393130|locus|LmonJ_020100009930|	tax|393130|locus|LmonJ_020100010685|	tax|393130|locus|LmonJ_020100012889|
tax|169963|locus|lmo0644|	tax|265669|locus|LMOf2365_0675|	tax|267409|locus|LMOf6854_0687|	tax|267410|locus|LMOh7858_0704|	tax|393117|locus|LmonFS_020200002890|	tax|393121|locus|LmonFSL_030200005573|	tax|393124|locus|LmonocytogeFSL_020100007497|	tax|393125|locus|LmonoFSL_020200007618|	tax|393126|locus|LmonFR_010100005977|	tax|393127|locus|LmonF1_010100003086|	tax|393128|locus|LmonF6_020100000910|	tax|393130|locus|LmonJ_020100009925|	tax|393131|locus|LmonJ2_020100000910|	tax|393133|locus|Lmon1_020100003367|	tax|401650|locus|LmonH_020100006602|	tax|552536|locus|LMHCC_1989|	tax|634178|locus|Lm4b_00665|
tax|169963|locus|lmo0645|	tax|169963|locus|lmo2469|	tax|265669|locus|LMOf2365_2442|	tax|265669|locus|LMOf2365_0676|	tax|267409|locus|LMOf6854_0688|	tax|267409|locus|LMOf6854_2530|	tax|267410|locus|LMOh7858_2618|	tax|267410|locus|LMOh7858_0705|	tax|393117|locus|LmonFS_020200002885|	tax|393117|locus|LmonFS_020200009602|	tax|393121|locus|LmonFSL_030200008412|	tax|393121|locus|LmonFSL_030200005578|	tax|393123|locus|LmonocytogFSL_030100004636|	tax|393123|locus|LmonocytogFSL_030100005718|	tax|393124|locus|LmonocytogeFSL_020100006260|	tax|393124|locus|LmonocytogeFSL_020100007492|	tax|393125|locus|LmonoFSL_020200009615|	tax|393125|locus|LmonoFSL_020200007613|	tax|393126|locus|LmonFR_010100005972|	tax|393126|locus|LmonFR_010100012378|	tax|393127|locus|LmonF1_010100003091|	tax|393128|locus|LmonF6_020100000915|	tax|393128|locus|LmonF6_020100011502|	tax|393130|locus|LmonJ_020100011282|	tax|393130|locus|LmonJ_020100009920|	tax|393131|locus|LmonJ2_020100011252|	tax|393131|locus|LmonJ2_020100000915|	tax|393133|locus|Lmon1_020100007098|	tax|393133|locus|Lmon1_020100003362|	tax|401650|locus|LmonH_020100006597|	tax|401650|locus|LmonH_020100007659|	tax|552536|locus|LMHCC_0130|	tax|552536|locus|LMHCC_1988|	tax|634178|locus|Lm4b_02438|	tax|634178|locus|Lm4b_00666|
tax|169963|locus|lmo0646|	tax|265669|locus|LMOf2365_0677|	tax|267409|locus|LMOf6854_0689|	tax|267410|locus|LMOh7858_0706|	tax|393117|locus|LmonFS_020200002880|	tax|393121|locus|LmonFSL_030200005583|	tax|393123|locus|LmonocytogFSL_030100005723|	tax|393124|locus|LmonocytogeFSL_020100007487|	tax|393125|locus|LmonoFSL_020200007608|	tax|393126|locus|LmonFR_010100005967|	tax|393127|locus|LmonF1_010100003096|	tax|393128|locus|LmonF6_020100000920|	tax|393130|locus|LmonJ_020100009915|	tax|393131|locus|LmonJ2_020100000920|	tax|393133|locus|Lmon1_020100003357|	tax|401650|locus|LmonH_020100006592|	tax|552536|locus|LMHCC_1987|	tax|634178|locus|Lm4b_00667|
tax|169963|locus|lmo0647|	tax|265669|locus|LMOf2365_0678|	tax|267409|locus|LMOf6854_0690|	tax|267410|locus|LMOh7858_0707|	tax|393117|locus|LmonFS_020200002875|	tax|393121|locus|LmonFSL_030200005588|	tax|393123|locus|LmonocytogFSL_030100005728|	tax|393124|locus|LmonocytogeFSL_020100007482|	tax|393125|locus|LmonoFSL_020200007603|	tax|393126|locus|LmonFR_010100005962|	tax|393127|locus|LmonF1_010100003101|	tax|393128|locus|LmonF6_020100000925|	tax|393130|locus|LmonJ_020100009910|	tax|393131|locus|LmonJ2_020100000925|	tax|393133|locus|Lmon1_020100003352|	tax|401650|locus|LmonH_020100006587|	tax|552536|locus|LMHCC_1986|	tax|634178|locus|Lm4b_00668|
tax|169963|locus|lmo0648|	tax|169963|locus|lmo1064|	tax|265669|locus|LMOf2365_0679|	tax|265669|locus|LMOf2365_1081|	tax|267409|locus|LMOf6854_0691|	tax|267409|locus|LMOf6854_1117|	tax|267410|locus|LMOh7858_0708|	tax|267410|locus|LMOh7858_1128|	tax|393117|locus|LmonFS_020200002870|	tax|393117|locus|LmonFS_020200000820|	tax|393121|locus|LmonFSL_030200012876|	tax|393121|locus|LmonFSL_030200005593|	tax|393123|locus|LmonocytogFSL_030100005733|	tax|393123|locus|LmonocytogFSL_030100010817|	tax|393124|locus|LmonocytogeFSL_020100008279|	tax|393124|locus|LmonocytogeFSL_020100007477|	tax|393125|locus|LmonoFSL_020200007598|	tax|393125|locus|LmonoFSL_020200007081|	tax|393126|locus|LmonFR_010100008894|	tax|393126|locus|LmonFR_010100005957|	tax|393127|locus|LmonF1_010100003106|	tax|393127|locus|LmonF1_010100011734|	tax|393128|locus|LmonF6_020100000930|	tax|393128|locus|LmonF6_020100003055|	tax|393130|locus|LmonJ_020100009905|	tax|393130|locus|LmonJ_020100003070|	tax|393131|locus|LmonJ2_020100000930|	tax|393131|locus|LmonJ2_020100003050|	tax|393133|locus|Lmon1_020100002360|	tax|393133|locus|Lmon1_020100003347|	tax|401650|locus|LmonH_020100013231|	tax|401650|locus|LmonH_020100006582|	tax|552536|locus|LMHCC_1567|	tax|552536|locus|LMHCC_1985|	tax|634178|locus|Lm4b_00669|	tax|634178|locus|Lm4b_01080|
tax|169963|locus|lmo0649|	tax|169963|locus|lmo0772|	tax|265669|locus|LMOf2365_0790|	tax|265669|locus|LMOf2365_0680|	tax|267409|locus|LMOf6854_0692|	tax|267409|locus|LMOf6854_0815|	tax|267410|locus|LMOh7858_0827|	tax|267410|locus|LMOh7858_0709|	tax|393117|locus|LmonFS_020200002290|	tax|393117|locus|LmonFS_020200002865|	tax|393121|locus|LmonFSL_030200008644|	tax|393121|locus|LmonFSL_030200005598|	tax|393123|locus|LmonocytogFSL_030100005738|	tax|393123|locus|LmonocytogFSL_030100010537|	tax|393124|locus|LmonocytogeFSL_020100007472|	tax|393124|locus|LmonocytogeFSL_020100010391|	tax|393125|locus|LmonoFSL_020200007593|	tax|393125|locus|LmonoFSL_020200011109|	tax|393126|locus|LmonFR_010100005327|	tax|393126|locus|LmonFR_010100005952|	tax|393127|locus|LmonF1_010100008059|	tax|393127|locus|LmonF1_010100003111|	tax|393128|locus|LmonF6_020100001575|	tax|393128|locus|LmonF6_020100000935|	tax|393130|locus|LmonJ_020100009900|	tax|393130|locus|LmonJ_020100009275|	tax|393131|locus|LmonJ2_020100000935|	tax|393131|locus|LmonJ2_020100001570|	tax|393133|locus|Lmon1_020100003342|	tax|393133|locus|Lmon1_020100002727|	tax|401650|locus|LmonH_020100006577|	tax|401650|locus|LmonH_020100001937|	tax|552536|locus|LMHCC_1862|	tax|552536|locus|LMHCC_1984|	tax|634178|locus|Lm4b_00788|	tax|634178|locus|Lm4b_00670|
tax|169963|locus|lmo0650|	tax|265669|locus|LMOf2365_0681|	tax|267409|locus|LMOf6854_0693|	tax|267410|locus|LMOh7858_0710|	tax|393117|locus|LmonFS_020200002860|	tax|393121|locus|LmonFSL_030200005603|	tax|393123|locus|LmonocytogFSL_030100005743|	tax|393124|locus|LmonocytogeFSL_020100007467|	tax|393125|locus|LmonoFSL_020200007588|	tax|393126|locus|LmonFR_010100005947|	tax|393127|locus|LmonF1_010100003116|	tax|393128|locus|LmonF6_020100000940|	tax|393130|locus|LmonJ_020100009895|	tax|393131|locus|LmonJ2_020100000940|	tax|393133|locus|Lmon1_020100003337|	tax|401650|locus|LmonH_020100006572|	tax|552536|locus|LMHCC_1983|	tax|634178|locus|Lm4b_00671|
tax|169963|locus|lmo0651|	tax|265669|locus|LMOf2365_0682|	tax|267409|locus|LMOf6854_0694|	tax|267410|locus|LMOh7858_0711|	tax|393117|locus|LmonFS_020200002855|	tax|393121|locus|LmonFSL_030200005608|	tax|393123|locus|LmonocytogFSL_030100005748|	tax|393124|locus|LmonocytogeFSL_020100007462|	tax|393125|locus|LmonoFSL_020200007583|	tax|393126|locus|LmonFR_010100005942|	tax|393127|locus|LmonF1_010100003121|	tax|393128|locus|LmonF6_020100000945|	tax|393130|locus|LmonJ_020100009890|	tax|393131|locus|LmonJ2_020100000945|	tax|393133|locus|Lmon1_020100003332|	tax|401650|locus|LmonH_020100006567|	tax|552536|locus|LMHCC_1982|	tax|634178|locus|Lm4b_00672|
tax|169963|locus|lmo0652|	tax|265669|locus|LMOf2365_0683|	tax|267409|locus|LMOf6854_0695|	tax|267410|locus|LMOh7858_0712|	tax|393117|locus|LmonFS_020200002850|	tax|393121|locus|LmonFSL_030200005613|	tax|393123|locus|LmonocytogFSL_030100005753|	tax|393124|locus|LmonocytogeFSL_020100007457|	tax|393125|locus|LmonoFSL_020200007578|	tax|393126|locus|LmonFR_010100005937|	tax|393127|locus|LmonF1_010100003126|	tax|393128|locus|LmonF6_020100000950|	tax|393130|locus|LmonJ_020100009885|	tax|393131|locus|LmonJ2_020100000950|	tax|393133|locus|Lmon1_020100003327|	tax|401650|locus|LmonH_020100006562|	tax|552536|locus|LMHCC_1981|	tax|634178|locus|Lm4b_00673|
tax|169963|locus|lmo0653|	tax|265669|locus|LMOf2365_0684|	tax|267409|locus|LMOf6854_0696|	tax|267410|locus|LMOh7858_0713|	tax|393117|locus|LmonFS_020200002845|	tax|393121|locus|LmonFSL_030200005618|	tax|393123|locus|LmonocytogFSL_030100005758|	tax|393124|locus|LmonocytogeFSL_020100007452|	tax|393125|locus|LmonoFSL_020200007573|	tax|393126|locus|LmonFR_010100005932|	tax|393127|locus|LmonF1_010100003131|	tax|393128|locus|LmonF6_020100000955|	tax|393130|locus|LmonJ_020100009880|	tax|393131|locus|LmonJ2_020100000955|	tax|393133|locus|Lmon1_020100003322|	tax|401650|locus|LmonH_020100006557|	tax|552536|locus|LMHCC_1980|	tax|634178|locus|Lm4b_00674|
tax|169963|locus|lmo0654|	tax|265669|locus|LMOf2365_0685|	tax|267409|locus|LMOf6854_0697|	tax|267410|locus|LMOh7858_0714|	tax|393117|locus|LmonFS_020200002840|	tax|393121|locus|LmonFSL_030200005623|	tax|393123|locus|LmonocytogFSL_030100005763|	tax|393124|locus|LmonocytogeFSL_020100007447|	tax|393125|locus|LmonoFSL_020200007568|	tax|393126|locus|LmonFR_010100005927|	tax|393127|locus|LmonF1_010100003136|	tax|393128|locus|LmonF6_020100000960|	tax|393130|locus|LmonJ_020100009875|	tax|393131|locus|LmonJ2_020100000960|	tax|393133|locus|Lmon1_020100003317|	tax|401650|locus|LmonH_020100006552|	tax|552536|locus|LMHCC_1979|	tax|634178|locus|Lm4b_00675|
tax|169963|locus|lmo0655|	tax|265669|locus|LMOf2365_0686|	tax|267409|locus|LMOf6854_0698|	tax|267410|locus|LMOh7858_0715|	tax|393117|locus|LmonFS_020200002835|	tax|393121|locus|LmonFSL_030200005628|	tax|393123|locus|LmonocytogFSL_030100005768|	tax|393124|locus|LmonocytogeFSL_020100007442|	tax|393125|locus|LmonoFSL_020200007563|	tax|393126|locus|LmonFR_010100005922|	tax|393127|locus|LmonF1_010100003141|	tax|393128|locus|LmonF6_020100000965|	tax|393130|locus|LmonJ_020100009870|	tax|393131|locus|LmonJ2_020100000965|	tax|393133|locus|Lmon1_020100003312|	tax|401650|locus|LmonH_020100006547|	tax|552536|locus|LMHCC_1978|	tax|634178|locus|Lm4b_00676|
tax|169963|locus|lmo0656|	tax|265669|locus|LMOf2365_0688|	tax|267409|locus|LMOf6854_0699|	tax|267410|locus|LMOh7858_0716|	tax|393117|locus|LmonFS_020200002830|	tax|393121|locus|LmonFSL_030200005633|	tax|393123|locus|LmonocytogFSL_030100005773|	tax|393124|locus|LmonocytogeFSL_020100007437|	tax|393125|locus|LmonoFSL_020200007558|	tax|393126|locus|LmonFR_010100005917|	tax|393127|locus|LmonF1_010100003146|	tax|393128|locus|LmonF6_020100000970|	tax|393130|locus|LmonJ_020100009865|	tax|393131|locus|LmonJ2_020100000970|	tax|393133|locus|Lmon1_020100003307|	tax|401650|locus|LmonH_020100006542|	tax|552536|locus|LMHCC_1977|	tax|634178|locus|Lm4b_00677|
tax|169963|locus|lmo0657|	tax|265669|locus|LMOf2365_0689|	tax|267409|locus|LMOf6854_0700|	tax|267410|locus|LMOh7858_0717|	tax|393117|locus|LmonFS_020200002825|	tax|393121|locus|LmonFSL_030200005638|	tax|393123|locus|LmonocytogFSL_030100005778|	tax|393124|locus|LmonocytogeFSL_020100007432|	tax|393125|locus|LmonoFSL_020200007553|	tax|393126|locus|LmonFR_010100005912|	tax|393127|locus|LmonF1_010100003151|	tax|393128|locus|LmonF6_020100000975|	tax|393130|locus|LmonJ_020100009860|	tax|393131|locus|LmonJ2_020100000975|	tax|393133|locus|Lmon1_020100003302|	tax|401650|locus|LmonH_020100006537|	tax|552536|locus|LMHCC_1976|	tax|634178|locus|Lm4b_00678|
tax|169963|locus|lmo0658|	tax|265669|locus|LMOf2365_0690|	tax|267409|locus|LMOf6854_0701|	tax|267410|locus|LMOh7858_0718|	tax|393117|locus|LmonFS_020200002820|	tax|393121|locus|LmonFSL_030200005643|	tax|393123|locus|LmonocytogFSL_030100005783|	tax|393125|locus|LmonoFSL_020200007548|	tax|393126|locus|LmonFR_010100005907|	tax|393127|locus|LmonF1_010100003156|	tax|393128|locus|LmonF6_020100000980|	tax|393130|locus|LmonJ_020100009855|	tax|393131|locus|LmonJ2_020100000980|	tax|393133|locus|Lmon1_020100003297|	tax|401650|locus|LmonH_020100006532|	tax|552536|locus|LMHCC_1974|	tax|634178|locus|Lm4b_00682|
tax|169963|locus|lmo0659|	tax|169963|locus|lmo0326|	tax|169963|locus|lmo0325|	tax|169963|locus|lmo0833|	tax|265669|locus|LMOf2365_0344|	tax|265669|locus|LMOf2365_0343|	tax|265669|locus|LMOf2365_0691|	tax|265669|locus|LMOf2365_0850|	tax|267409|locus|LMOf6854_0878|	tax|267409|locus|LMOf6854_0702|	tax|267409|locus|LMOf6854_0333|	tax|267409|locus|LMOf6854_0334|	tax|267410|locus|LMOh7858_0889|	tax|267410|locus|LMOh7858_0719|	tax|267410|locus|LMOh7858_0362|	tax|267410|locus|LMOh7858_0363|	tax|393117|locus|LmonFS_020200010684|	tax|393117|locus|LmonFS_020200010679|	tax|393117|locus|LmonFS_020200002815|	tax|393117|locus|LmonFS_020200001985|	tax|393121|locus|LmonFSL_030200005648|	tax|393121|locus|LmonFSL_030200012326|	tax|393121|locus|LmonFSL_030200006025|	tax|393121|locus|LmonFSL_030200006020|	tax|393123|locus|LmonocytogFSL_030100006465|	tax|393123|locus|LmonocytogFSL_030100005788|	tax|393123|locus|LmonocytogFSL_030100004091|	tax|393123|locus|LmonocytogFSL_030100004086|	tax|393124|locus|LmonocytogeFSL_020100010016|	tax|393124|locus|LmonocytogeFSL_020100007417|	tax|393124|locus|LmonocytogeFSL_020100010021|	tax|393125|locus|LmonoFSL_020200003111|	tax|393125|locus|LmonoFSL_020200008970|	tax|393125|locus|LmonoFSL_020200008965|	tax|393125|locus|LmonoFSL_020200007543|	tax|393126|locus|LmonFR_010100007654|	tax|393126|locus|LmonFR_010100007649|	tax|393126|locus|LmonFR_010100005902|	tax|393126|locus|LmonFR_010100011868|	tax|393127|locus|LmonF1_010100003161|	tax|393127|locus|LmonF1_010100012539|	tax|393127|locus|LmonF1_010100003638|	tax|393127|locus|LmonF1_010100003643|	tax|393128|locus|LmonF6_020100012069|	tax|393128|locus|LmonF6_020100000985|	tax|393128|locus|LmonF6_020100001890|	tax|393128|locus|LmonF6_020100012074|	tax|393130|locus|LmonJ_020100011784|	tax|393130|locus|LmonJ_020100011779|	tax|393130|locus|LmonJ_020100004240|
tax|169963|locus|lmo0661|	tax|265669|locus|LMOf2365_0695|	tax|267409|locus|LMOf6854_0704|	tax|267410|locus|LMOh7858_0724|	tax|393117|locus|LmonFS_020200002790|	tax|393121|locus|LmonFSL_030200005673|	tax|393123|locus|LmonocytogFSL_030100005803|	tax|393124|locus|LmonocytogeFSL_020100012713|	tax|393125|locus|LmonoFSL_020200007518|	tax|393126|locus|LmonFR_010100005892|	tax|393127|locus|LmonF1_010100003171|	tax|393128|locus|LmonF6_020100001000|	tax|393130|locus|LmonJ_020100009835|	tax|393131|locus|LmonJ2_020100001000|	tax|393133|locus|Lmon1_020100003282|	tax|401650|locus|LmonH_020100006502|	tax|552536|locus|LMHCC_1970|	tax|634178|locus|Lm4b_00688b|
tax|169963|locus|lmo0663|	tax|265669|locus|LMOf2365_0697|	tax|267409|locus|LMOf6854_0707|	tax|267410|locus|LMOh7858_0726|	tax|393117|locus|LmonFS_020200002780|	tax|393121|locus|LmonFSL_030200005683|	tax|393123|locus|LmonocytogFSL_030100005818|	tax|393124|locus|LmonocytogeFSL_020100012723|	tax|393125|locus|LmonoFSL_020200007508|	tax|393126|locus|LmonFR_010100005882|	tax|393127|locus|LmonF1_010100003181|	tax|393128|locus|LmonF6_020100001010|	tax|393130|locus|LmonJ_020100009825|	tax|393131|locus|LmonJ2_020100001010|	tax|393133|locus|Lmon1_020100003272|	tax|401650|locus|LmonH_020100006492|	tax|552536|locus|LMHCC_1967|	tax|634178|locus|Lm4b_00690|
tax|169963|locus|lmo0664|	tax|265669|locus|LMOf2365_0698|	tax|267409|locus|LMOf6854_0708|	tax|267410|locus|LMOh7858_0727|	tax|393117|locus|LmonFS_020200002775|	tax|393121|locus|LmonFSL_030200005688|	tax|393123|locus|LmonocytogFSL_030100005823|	tax|393124|locus|LmonocytogeFSL_020100012728|	tax|393125|locus|LmonoFSL_020200007503|	tax|393126|locus|LmonFR_010100005877|	tax|393127|locus|LmonF1_010100003186|	tax|393128|locus|LmonF6_020100001015|	tax|393130|locus|LmonJ_020100009820|	tax|393131|locus|LmonJ2_020100001015|	tax|393133|locus|Lmon1_020100003267|	tax|401650|locus|LmonH_020100006487|	tax|552536|locus|LMHCC_1966|	tax|634178|locus|Lm4b_00691|
tax|169963|locus|lmo0665|	tax|265669|locus|LMOf2365_0699|	tax|267409|locus|LMOf6854_0709|	tax|267410|locus|LMOh7858_0728|	tax|393117|locus|LmonFS_020200002770|	tax|393121|locus|LmonFSL_030200005693|	tax|393123|locus|LmonocytogFSL_030100005828|	tax|393124|locus|LmonocytogeFSL_020100012733|	tax|393125|locus|LmonoFSL_020200007498|	tax|393126|locus|LmonFR_010100005872|	tax|393127|locus|LmonF1_010100003191|	tax|393128|locus|LmonF6_020100001020|	tax|393130|locus|LmonJ_020100009815|	tax|393131|locus|LmonJ2_020100001020|	tax|393133|locus|Lmon1_020100003262|	tax|401650|locus|LmonH_020100006482|	tax|552536|locus|LMHCC_1965|	tax|634178|locus|Lm4b_00692|
tax|169963|locus|lmo0666|	tax|265669|locus|LMOf2365_0700|	tax|267409|locus|LMOf6854_0710|	tax|267410|locus|LMOh7858_0729|	tax|393117|locus|LmonFS_020200002765|	tax|393121|locus|LmonFSL_030200005698|	tax|393123|locus|LmonocytogFSL_030100005833|	tax|393124|locus|LmonocytogeFSL_020100012738|	tax|393125|locus|LmonoFSL_020200007493|	tax|393126|locus|LmonFR_010100005867|	tax|393127|locus|LmonF1_010100003196|	tax|393128|locus|LmonF6_020100001025|	tax|393130|locus|LmonJ_020100009810|	tax|393131|locus|LmonJ2_020100001025|	tax|393133|locus|Lmon1_020100003257|	tax|401650|locus|LmonH_020100006477|	tax|552536|locus|LMHCC_1964|	tax|634178|locus|Lm4b_00693|
tax|169963|locus|lmo0668|	tax|265669|locus|LMOf2365_0702|	tax|267409|locus|LMOf6854_0712|	tax|267410|locus|LMOh7858_0731|	tax|393117|locus|LmonFS_020200002755|	tax|393121|locus|LmonFSL_030200005708|	tax|393123|locus|LmonocytogFSL_030100005843|	tax|393124|locus|LmonocytogeFSL_020100012748|	tax|393125|locus|LmonoFSL_020200007483|	tax|393126|locus|LmonFR_010100005857|	tax|393127|locus|LmonF1_010100003206|	tax|393128|locus|LmonF6_020100001035|	tax|393130|locus|LmonJ_020100009800|	tax|393131|locus|LmonJ2_020100001035|	tax|393133|locus|Lmon1_020100003247|	tax|401650|locus|LmonH_020100006467|	tax|552536|locus|LMHCC_1962|	tax|634178|locus|Lm4b_00695|
tax|169963|locus|lmo0670|	tax|265669|locus|LMOf2365_0705|	tax|267409|locus|LMOf6854_0715|	tax|267410|locus|LMOh7858_0734|	tax|393117|locus|LmonFS_020200002740|	tax|393121|locus|LmonFSL_030200005723|	tax|393123|locus|LmonocytogFSL_030100005863|	tax|393124|locus|LmonocytogeFSL_020100012763|	tax|393125|locus|LmonoFSL_020200007468|	tax|393126|locus|LmonFR_010100005837|	tax|393127|locus|LmonF1_010100003221|	tax|393128|locus|LmonF6_020100001055|	tax|393130|locus|LmonJ_020100009785|	tax|393131|locus|LmonJ2_020100001055|	tax|393133|locus|Lmon1_020100003232|	tax|401650|locus|LmonH_020100006452|	tax|552536|locus|LMHCC_1959|	tax|634178|locus|Lm4b_00697|
tax|169963|locus|lmo0671|	tax|267409|locus|LMOf6854_0716|	tax|267410|locus|LMOh7858_0735|	tax|393117|locus|LmonFS_020200002735|	tax|393121|locus|LmonFSL_030200005728|	tax|393123|locus|LmonocytogFSL_030100010101|	tax|393124|locus|LmonocytogeFSL_020100012768|	tax|393125|locus|LmonoFSL_020200007463|	tax|393126|locus|LmonFR_010100005832|	tax|393127|locus|LmonF1_010100003226|	tax|393128|locus|LmonF6_020100001060|	tax|393130|locus|LmonJ_020100009780|	tax|393131|locus|LmonJ2_020100001060|	tax|393133|locus|Lmon1_020100003227|	tax|401650|locus|LmonH_020100006447|	tax|552536|locus|LMHCC_0236|	tax|634178|locus|Lm4b_00698|
tax|169963|locus|lmo0672|	tax|265669|locus|LMOf2365_0708|	tax|267409|locus|LMOf6854_0718|	tax|267410|locus|LMOh7858_0737|	tax|393117|locus|LmonFS_020200002730|	tax|393121|locus|LmonFSL_030200005733|	tax|393123|locus|LmonocytogFSL_030100005888|	tax|393123|locus|LmonocytogFSL_030100005883|	tax|393124|locus|LmonocytogeFSL_020100012783|	tax|393125|locus|LmonoFSL_020200007458|	tax|393126|locus|LmonFR_010100005822|	tax|393127|locus|LmonF1_010100003241|	tax|393128|locus|LmonF6_020100001075|	tax|393130|locus|LmonJ_020100009765|	tax|393131|locus|LmonJ2_020100001075|	tax|393133|locus|Lmon1_020100003212|	tax|401650|locus|LmonH_020100006442|	tax|552536|locus|LMHCC_1955|	tax|552536|locus|LMHCC_1954|	tax|634178|locus|Lm4b_00700|
tax|169963|locus|lmo0673|	tax|265669|locus|LMOf2365_0709|	tax|267409|locus|LMOf6854_0719|	tax|267410|locus|LMOh7858_0738|	tax|393117|locus|LmonFS_020200002725|	tax|393121|locus|LmonFSL_030200005738|	tax|393123|locus|LmonocytogFSL_030100005893|	tax|393124|locus|LmonocytogeFSL_020100012788|	tax|393125|locus|LmonoFSL_020200007453|	tax|393126|locus|LmonFR_010100005817|	tax|393127|locus|LmonF1_010100003246|	tax|393128|locus|LmonF6_020100001080|	tax|393130|locus|LmonJ_020100009760|	tax|393131|locus|LmonJ2_020100001080|	tax|393133|locus|Lmon1_020100003207|	tax|401650|locus|LmonH_020100006437|	tax|552536|locus|LMHCC_1953|	tax|634178|locus|Lm4b_00701|
tax|169963|locus|lmo0674|	tax|265669|locus|LMOf2365_0710|	tax|267409|locus|LMOf6854_0720|	tax|267410|locus|LMOh7858_0739|	tax|393117|locus|LmonFS_020200002720|	tax|393121|locus|LmonFSL_030200005743|	tax|393124|locus|LmonocytogeFSL_020100012793|	tax|393125|locus|LmonoFSL_020200007448|	tax|393126|locus|LmonFR_010100005812|	tax|393128|locus|LmonF6_020100001085|	tax|393130|locus|LmonJ_020100009755|	tax|393131|locus|LmonJ2_020100001085|	tax|393133|locus|Lmon1_020100003202|	tax|401650|locus|LmonH_020100006432|	tax|552536|locus|LMHCC_1951|	tax|634178|locus|Lm4b_00702|
tax|169963|locus|lmo0675|	tax|265669|locus|LMOf2365_0711|	tax|267409|locus|LMOf6854_0721|	tax|267410|locus|LMOh7858_0740|	tax|393117|locus|LmonFS_020200002715|	tax|393121|locus|LmonFSL_030200005748|	tax|393123|locus|LmonocytogFSL_030100005908|	tax|393124|locus|LmonocytogeFSL_020100012798|	tax|393125|locus|LmonoFSL_020200007443|	tax|393126|locus|LmonFR_010100005807|	tax|393127|locus|LmonF1_010100003261|	tax|393128|locus|LmonF6_020100001090|	tax|393130|locus|LmonJ_020100009750|	tax|393131|locus|LmonJ2_020100001090|	tax|393133|locus|Lmon1_020100003197|	tax|401650|locus|LmonH_020100006427|	tax|552536|locus|LMHCC_1950|	tax|634178|locus|Lm4b_00703|
tax|169963|locus|lmo0676|	tax|265669|locus|LMOf2365_0712|	tax|267409|locus|LMOf6854_0722|	tax|267410|locus|LMOh7858_0741|	tax|393117|locus|LmonFS_020200002710|	tax|393121|locus|LmonFSL_030200005753|	tax|393123|locus|LmonocytogFSL_030100005913|	tax|393124|locus|LmonocytogeFSL_020100012803|	tax|393125|locus|LmonoFSL_020200007438|	tax|393126|locus|LmonFR_010100005802|	tax|393127|locus|LmonF1_010100003266|	tax|393128|locus|LmonF6_020100001095|	tax|393130|locus|LmonJ_020100009745|	tax|393131|locus|LmonJ2_020100001095|	tax|393133|locus|Lmon1_020100003192|	tax|401650|locus|LmonH_020100006422|	tax|552536|locus|LMHCC_1949|	tax|634178|locus|Lm4b_00704|
tax|169963|locus|lmo0677|	tax|265669|locus|LMOf2365_0713|	tax|267409|locus|LMOf6854_0723|	tax|267410|locus|LMOh7858_0742|	tax|393117|locus|LmonFS_020200002705|	tax|393121|locus|LmonFSL_030200005758|	tax|393123|locus|LmonocytogFSL_030100005918|	tax|393124|locus|LmonocytogeFSL_020100012808|	tax|393125|locus|LmonoFSL_020200007433|	tax|393126|locus|LmonFR_010100005797|	tax|393127|locus|LmonF1_010100003271|	tax|393128|locus|LmonF6_020100001100|	tax|393130|locus|LmonJ_020100009740|	tax|393131|locus|LmonJ2_020100001100|	tax|393133|locus|Lmon1_020100003187|	tax|401650|locus|LmonH_020100006417|	tax|552536|locus|LMHCC_1948|	tax|634178|locus|Lm4b_00705|
tax|169963|locus|lmo0678|	tax|265669|locus|LMOf2365_0714|	tax|267409|locus|LMOf6854_0724|	tax|267410|locus|LMOh7858_0743|	tax|393117|locus|LmonFS_020200002700|	tax|393121|locus|LmonFSL_030200005763|	tax|393123|locus|LmonocytogFSL_030100005923|	tax|393124|locus|LmonocytogeFSL_020100012813|	tax|393125|locus|LmonoFSL_020200007428|	tax|393126|locus|LmonFR_010100005792|	tax|393127|locus|LmonF1_010100003276|	tax|393128|locus|LmonF6_020100001105|	tax|393130|locus|LmonJ_020100009735|	tax|393131|locus|LmonJ2_020100001105|	tax|393133|locus|Lmon1_020100003182|	tax|401650|locus|LmonH_020100006412|	tax|552536|locus|LMHCC_1947|	tax|634178|locus|Lm4b_00706|
tax|169963|locus|lmo0679|	tax|265669|locus|LMOf2365_0715|	tax|267409|locus|LMOf6854_0725|	tax|267410|locus|LMOh7858_0744|	tax|393117|locus|LmonFS_020200002695|	tax|393121|locus|LmonFSL_030200005768|	tax|393123|locus|LmonocytogFSL_030100011817|	tax|393124|locus|LmonocytogeFSL_020100012818|	tax|393126|locus|LmonFR_010100005787|	tax|393127|locus|LmonF1_010100003281|	tax|393128|locus|LmonF6_020100001110|	tax|393130|locus|LmonJ_020100009730|	tax|393131|locus|LmonJ2_020100001110|	tax|393133|locus|Lmon1_020100003177|	tax|401650|locus|LmonH_020100006407|	tax|552536|locus|LMHCC_1946|	tax|634178|locus|Lm4b_00707|
tax|169963|locus|lmo0680|	tax|265669|locus|LMOf2365_0716|	tax|267409|locus|LMOf6854_0726|	tax|267410|locus|LMOh7858_0745|	tax|393117|locus|LmonFS_020200002690|	tax|393121|locus|LmonFSL_030200005773|	tax|393124|locus|LmonocytogeFSL_020100012823|	tax|393125|locus|LmonoFSL_020200007413|	tax|393126|locus|LmonFR_010100005782|	tax|393128|locus|LmonF6_020100001115|	tax|393130|locus|LmonJ_020100009725|	tax|393131|locus|LmonJ2_020100001115|	tax|393133|locus|Lmon1_020100003172|	tax|401650|locus|LmonH_020100006402|	tax|552536|locus|LMHCC_1945|	tax|634178|locus|Lm4b_00708|
tax|169963|locus|lmo0681|	tax|265669|locus|LMOf2365_0717|	tax|267409|locus|LMOf6854_0727|	tax|267410|locus|LMOh7858_0746|	tax|393117|locus|LmonFS_020200002685|	tax|393121|locus|LmonFSL_030200005778|	tax|393123|locus|LmonocytogFSL_030100011832|	tax|393123|locus|LmonocytogFSL_030100011837|	tax|393124|locus|LmonocytogeFSL_020100012828|	tax|393125|locus|LmonoFSL_020200007408|	tax|393126|locus|LmonFR_010100005777|	tax|393127|locus|LmonF1_010100003296|	tax|393128|locus|LmonF6_020100001120|	tax|393130|locus|LmonJ_020100009720|	tax|393131|locus|LmonJ2_020100001120|	tax|393133|locus|Lmon1_020100003167|	tax|401650|locus|LmonH_020100006397|	tax|552536|locus|LMHCC_1944|	tax|634178|locus|Lm4b_00709|
tax|169963|locus|lmo0682|	tax|265669|locus|LMOf2365_0718|	tax|267409|locus|LMOf6854_0728|	tax|267410|locus|LMOh7858_0747|	tax|393117|locus|LmonFS_020200002680|	tax|393121|locus|LmonFSL_030200005783|	tax|393123|locus|LmonocytogFSL_030100011842|	tax|393124|locus|LmonocytogeFSL_020100012833|	tax|393125|locus|LmonoFSL_020200007403|	tax|393126|locus|LmonFR_010100005772|	tax|393127|locus|LmonF1_010100003301|	tax|393128|locus|LmonF6_020100001125|	tax|393130|locus|LmonJ_020100009715|	tax|393131|locus|LmonJ2_020100001125|	tax|393133|locus|Lmon1_020100003162|	tax|401650|locus|LmonH_020100006392|	tax|552536|locus|LMHCC_1943|	tax|634178|locus|Lm4b_00710|
tax|169963|locus|lmo0683|	tax|265669|locus|LMOf2365_0719|	tax|267409|locus|LMOf6854_0729|	tax|267410|locus|LMOh7858_0748|	tax|393117|locus|LmonFS_020200002675|	tax|393121|locus|LmonFSL_030200005788|	tax|393123|locus|LmonocytogFSL_030100011847|	tax|393124|locus|LmonocytogeFSL_020100012838|	tax|393125|locus|LmonoFSL_020200007398|	tax|393126|locus|LmonFR_010100005767|	tax|393127|locus|LmonF1_010100003306|	tax|393128|locus|LmonF6_020100001130|	tax|393130|locus|LmonJ_020100009710|	tax|393131|locus|LmonJ2_020100001130|	tax|393133|locus|Lmon1_020100003157|	tax|401650|locus|LmonH_020100006387|	tax|552536|locus|LMHCC_1942|	tax|634178|locus|Lm4b_00711|
tax|169963|locus|lmo0684|	tax|265669|locus|LMOf2365_0720|	tax|267409|locus|LMOf6854_0730|	tax|267410|locus|LMOh7858_0749|	tax|393117|locus|LmonFS_020200002670|	tax|393121|locus|LmonFSL_030200005793|	tax|393123|locus|LmonocytogFSL_030100011852|	tax|393124|locus|LmonocytogeFSL_020100012843|	tax|393125|locus|LmonoFSL_020200007393|	tax|393126|locus|LmonFR_010100005762|	tax|393127|locus|LmonF1_010100003311|	tax|393128|locus|LmonF6_020100001135|	tax|393130|locus|LmonJ_020100009705|	tax|393131|locus|LmonJ2_020100001135|	tax|393133|locus|Lmon1_020100003152|	tax|401650|locus|LmonH_020100006382|	tax|552536|locus|LMHCC_1941|	tax|634178|locus|Lm4b_00712|
tax|169963|locus|lmo0685|	tax|265669|locus|LMOf2365_0721|	tax|267409|locus|LMOf6854_0732|	tax|267410|locus|LMOh7858_0750|	tax|393117|locus|LmonFS_020200002665|	tax|393121|locus|LmonFSL_030200005798|	tax|393123|locus|LmonocytogFSL_030100011857|	tax|393124|locus|LmonocytogeFSL_020100012848|	tax|393125|locus|LmonoFSL_020200007388|	tax|393126|locus|LmonFR_010100005757|	tax|393127|locus|LmonF1_010100003316|	tax|393128|locus|LmonF6_020100001140|	tax|393130|locus|LmonJ_020100009700|	tax|393131|locus|LmonJ2_020100001140|	tax|393133|locus|Lmon1_020100003147|	tax|401650|locus|LmonH_020100006377|	tax|552536|locus|LMHCC_1940|	tax|634178|locus|Lm4b_00713|
tax|169963|locus|lmo0686|	tax|265669|locus|LMOf2365_0722|	tax|267409|locus|LMOf6854_0733|	tax|267410|locus|LMOh7858_0751|	tax|393117|locus|LmonFS_020200002660|	tax|393121|locus|LmonFSL_030200005803|	tax|393123|locus|LmonocytogFSL_030100011862|	tax|393124|locus|LmonocytogeFSL_020100012853|	tax|393125|locus|LmonoFSL_020200007383|	tax|393126|locus|LmonFR_010100005752|	tax|393127|locus|LmonF1_010100003321|	tax|393128|locus|LmonF6_020100001145|	tax|393130|locus|LmonJ_020100009695|	tax|393131|locus|LmonJ2_020100001145|	tax|393133|locus|Lmon1_020100003142|	tax|401650|locus|LmonH_020100006372|	tax|552536|locus|LMHCC_1939|	tax|634178|locus|Lm4b_00714|
tax|169963|locus|lmo0687|	tax|265669|locus|LMOf2365_0723|	tax|267409|locus|LMOf6854_0734|	tax|267410|locus|LMOh7858_0752|	tax|393117|locus|LmonFS_020200002655|	tax|393121|locus|LmonFSL_030200005808|	tax|393123|locus|LmonocytogFSL_030100011867|	tax|393124|locus|LmonocytogeFSL_020100012858|	tax|393125|locus|LmonoFSL_020200007378|	tax|393126|locus|LmonFR_010100005747|	tax|393127|locus|LmonF1_010100003326|	tax|393128|locus|LmonF6_020100001150|	tax|393130|locus|LmonJ_020100009690|	tax|393131|locus|LmonJ2_020100001150|	tax|393133|locus|Lmon1_020100003137|	tax|401650|locus|LmonH_020100006367|	tax|552536|locus|LMHCC_1938|	tax|634178|locus|Lm4b_00715|
tax|169963|locus|lmo0688|	tax|265669|locus|LMOf2365_0724|	tax|267409|locus|LMOf6854_0735|	tax|267410|locus|LMOh7858_0753|	tax|393117|locus|LmonFS_020200002650|	tax|393121|locus|LmonFSL_030200005813|	tax|393123|locus|LmonocytogFSL_030100011872|	tax|393124|locus|LmonocytogeFSL_020100012863|	tax|393125|locus|LmonoFSL_020200007373|	tax|393126|locus|LmonFR_010100005742|	tax|393127|locus|LmonF1_010100003331|	tax|393128|locus|LmonF6_020100001155|	tax|393130|locus|LmonJ_020100009685|	tax|393131|locus|LmonJ2_020100001155|	tax|393133|locus|Lmon1_020100003132|	tax|401650|locus|LmonH_020100006362|	tax|552536|locus|LMHCC_1937|	tax|634178|locus|Lm4b_00716|
tax|169963|locus|lmo0689|	tax|265669|locus|LMOf2365_0725|	tax|267409|locus|LMOf6854_0736|	tax|267410|locus|LMOh7858_0754|	tax|393117|locus|LmonFS_020200002645|	tax|393121|locus|LmonFSL_030200005818|	tax|393123|locus|LmonocytogFSL_030100011877|	tax|393124|locus|LmonocytogeFSL_020100012868|	tax|393125|locus|LmonoFSL_020200007368|	tax|393126|locus|LmonFR_010100005737|	tax|393127|locus|LmonF1_010100003336|	tax|393128|locus|LmonF6_020100001160|	tax|393130|locus|LmonJ_020100009680|	tax|393131|locus|LmonJ2_020100001160|	tax|393133|locus|Lmon1_020100003127|	tax|401650|locus|LmonH_020100006357|	tax|552536|locus|LMHCC_1936|	tax|634178|locus|Lm4b_00717|
tax|169963|locus|lmo0690|	tax|265669|locus|LMOf2365_0726|	tax|267409|locus|LMOf6854_0737|	tax|267410|locus|LMOh7858_0755|	tax|393117|locus|LmonFS_020200002640|	tax|393121|locus|LmonFSL_030200005823|	tax|393123|locus|LmonocytogFSL_030100011882|	tax|393124|locus|LmonocytogeFSL_020100012873|	tax|393125|locus|LmonoFSL_020200007363|	tax|393126|locus|LmonFR_010100005732|	tax|393127|locus|LmonF1_010100003341|	tax|393128|locus|LmonF6_020100001165|	tax|393130|locus|LmonJ_020100009675|	tax|393131|locus|LmonJ2_020100001165|	tax|393133|locus|Lmon1_020100003122|	tax|401650|locus|LmonH_020100006352|	tax|552536|locus|LMHCC_1935|	tax|634178|locus|Lm4b_00718|
tax|169963|locus|lmo0692|	tax|265669|locus|LMOf2365_0728|	tax|267409|locus|LMOf6854_0739|	tax|267410|locus|LMOh7858_0757|	tax|393117|locus|LmonFS_020200002630|	tax|393121|locus|LmonFSL_030200005833|	tax|393123|locus|LmonocytogFSL_030100011892|	tax|393124|locus|LmonocytogeFSL_020100012883|	tax|393125|locus|LmonoFSL_020200007353|	tax|393126|locus|LmonFR_010100005722|	tax|393127|locus|LmonF1_010100003351|	tax|393128|locus|LmonF6_020100001175|	tax|393130|locus|LmonJ_020100009665|	tax|393131|locus|LmonJ2_020100001175|	tax|393133|locus|Lmon1_020100003112|	tax|401650|locus|LmonH_020100006342|	tax|552536|locus|LMHCC_1933|	tax|634178|locus|Lm4b_00720|
tax|169963|locus|lmo0693|	tax|265669|locus|LMOf2365_0729|	tax|267409|locus|LMOf6854_0740|	tax|267410|locus|LMOh7858_0758|	tax|393117|locus|LmonFS_020200002625|	tax|393121|locus|LmonFSL_030200005838|	tax|393123|locus|LmonocytogFSL_030100011897|	tax|393124|locus|LmonocytogeFSL_020100012888|	tax|393125|locus|LmonoFSL_020200007348|	tax|393126|locus|LmonFR_010100005717|	tax|393127|locus|LmonF1_010100003356|	tax|393128|locus|LmonF6_020100001180|	tax|393130|locus|LmonJ_020100009660|	tax|393131|locus|LmonJ2_020100001180|	tax|393133|locus|Lmon1_020100003107|	tax|401650|locus|LmonH_020100006337|	tax|552536|locus|LMHCC_1932|	tax|634178|locus|Lm4b_00721|
tax|169963|locus|lmo0694|	tax|265669|locus|LMOf2365_0730|	tax|267409|locus|LMOf6854_0741|	tax|267410|locus|LMOh7858_0759|	tax|393117|locus|LmonFS_020200002620|	tax|393121|locus|LmonFSL_030200005843|	tax|393123|locus|LmonocytogFSL_030100011902|	tax|393124|locus|LmonocytogeFSL_020100012893|	tax|393125|locus|LmonoFSL_020200007343|	tax|393126|locus|LmonFR_010100005712|	tax|393127|locus|LmonF1_010100003361|	tax|393128|locus|LmonF6_020100001185|	tax|393130|locus|LmonJ_020100009655|	tax|393131|locus|LmonJ2_020100001185|	tax|393133|locus|Lmon1_020100003102|	tax|401650|locus|LmonH_020100006332|	tax|552536|locus|LMHCC_1931|	tax|634178|locus|Lm4b_00722|
tax|169963|locus|lmo0695|	tax|265669|locus|LMOf2365_0731|	tax|267409|locus|LMOf6854_0742|	tax|267410|locus|LMOh7858_0760|	tax|393117|locus|LmonFS_020200002615|	tax|393121|locus|LmonFSL_030200005848|	tax|393123|locus|LmonocytogFSL_030100011907|	tax|393124|locus|LmonocytogeFSL_020100012898|	tax|393125|locus|LmonoFSL_020200007338|	tax|393126|locus|LmonFR_010100005707|	tax|393127|locus|LmonF1_010100003366|	tax|393128|locus|LmonF6_020100001190|	tax|393130|locus|LmonJ_020100009650|	tax|393131|locus|LmonJ2_020100001190|	tax|393133|locus|Lmon1_020100003097|	tax|401650|locus|LmonH_020100006327|	tax|552536|locus|LMHCC_1930|	tax|634178|locus|Lm4b_00723|
tax|169963|locus|lmo0696|	tax|265669|locus|LMOf2365_0732|	tax|267409|locus|LMOf6854_0743|	tax|267410|locus|LMOh7858_0761|	tax|393117|locus|LmonFS_020200002610|	tax|393121|locus|LmonFSL_030200005853|	tax|393123|locus|LmonocytogFSL_030100011912|	tax|393124|locus|LmonocytogeFSL_020100012903|	tax|393125|locus|LmonoFSL_020200007333|	tax|393126|locus|LmonFR_010100005702|	tax|393127|locus|LmonF1_010100003371|	tax|393128|locus|LmonF6_020100001195|	tax|393130|locus|LmonJ_020100009645|	tax|393131|locus|LmonJ2_020100001195|	tax|393133|locus|Lmon1_020100003092|	tax|401650|locus|LmonH_020100006322|	tax|552536|locus|LMHCC_1929|	tax|634178|locus|Lm4b_00724|
tax|169963|locus|lmo0697|	tax|265669|locus|LMOf2365_0733|	tax|267409|locus|LMOf6854_0744|	tax|267410|locus|LMOh7858_0762|	tax|393117|locus|LmonFS_020200002605|	tax|393121|locus|LmonFSL_030200005858|	tax|393123|locus|LmonocytogFSL_030100011917|	tax|393124|locus|LmonocytogeFSL_020100012908|	tax|393125|locus|LmonoFSL_020200007328|	tax|393126|locus|LmonFR_010100005697|	tax|393127|locus|LmonF1_010100003376|	tax|393128|locus|LmonF6_020100001200|	tax|393130|locus|LmonJ_020100009640|	tax|393131|locus|LmonJ2_020100001200|	tax|393133|locus|Lmon1_020100003087|	tax|401650|locus|LmonH_020100006317|	tax|552536|locus|LMHCC_1928|	tax|634178|locus|Lm4b_00725|
tax|169963|locus|lmo0698|	tax|265669|locus|LMOf2365_0734|	tax|267409|locus|LMOf6854_0745|	tax|267410|locus|LMOh7858_0763|	tax|393117|locus|LmonFS_020200002600|	tax|393121|locus|LmonFSL_030200005863|	tax|393123|locus|LmonocytogFSL_030100011922|	tax|393124|locus|LmonocytogeFSL_020100012913|	tax|393125|locus|LmonoFSL_020200007323|	tax|393126|locus|LmonFR_010100005692|	tax|393127|locus|LmonF1_010100003381|	tax|393128|locus|LmonF6_020100001205|	tax|393130|locus|LmonJ_020100009635|	tax|393131|locus|LmonJ2_020100001205|	tax|393133|locus|Lmon1_020100003082|	tax|401650|locus|LmonH_020100006312|	tax|552536|locus|LMHCC_1927|	tax|634178|locus|Lm4b_00726|
tax|169963|locus|lmo0699|	tax|265669|locus|LMOf2365_0735|	tax|267409|locus|LMOf6854_0746|	tax|267410|locus|LMOh7858_0764|	tax|393117|locus|LmonFS_020200002595|	tax|393121|locus|LmonFSL_030200005868|	tax|393123|locus|LmonocytogFSL_030100011927|	tax|393124|locus|LmonocytogeFSL_020100012918|	tax|393125|locus|LmonoFSL_020200007318|	tax|393126|locus|LmonFR_010100005687|	tax|393127|locus|LmonF1_010100003386|	tax|393128|locus|LmonF6_020100001210|	tax|393130|locus|LmonJ_020100009630|	tax|393131|locus|LmonJ2_020100001210|	tax|393133|locus|Lmon1_020100003077|	tax|401650|locus|LmonH_020100006307|	tax|552536|locus|LMHCC_1926|	tax|634178|locus|Lm4b_00727|
tax|169963|locus|lmo0700|	tax|265669|locus|LMOf2365_0736|	tax|267409|locus|LMOf6854_0747|	tax|267410|locus|LMOh7858_0765|	tax|393117|locus|LmonFS_020200002590|	tax|393121|locus|LmonFSL_030200005873|	tax|393123|locus|LmonocytogFSL_030100011932|	tax|393124|locus|LmonocytogeFSL_020100012923|	tax|393125|locus|LmonoFSL_020200007313|	tax|393126|locus|LmonFR_010100005682|	tax|393127|locus|LmonF1_010100003391|	tax|393128|locus|LmonF6_020100001215|	tax|393130|locus|LmonJ_020100009625|	tax|393131|locus|LmonJ2_020100001215|	tax|393133|locus|Lmon1_020100003072|	tax|401650|locus|LmonH_020100006302|	tax|552536|locus|LMHCC_1925|	tax|634178|locus|Lm4b_00728|
[truncated: 3,182 more rows]
[truncated: 206 more columns]
