# Supplementary material for: Probing the pan-genome of Listeria monocytogenes: new insights into intraspecific niche expansion and genomic diversification
Source: BMC Genomics. 2010 Sep 16;11:500. doi: 10.1186/1471-2164-11-500 (PMC2996996; doi:10.1186/1471-2164-11-500)
Supplement: Additional file 5 — Distribution of phylogenetically-informative LI and LII core genes in LIII. Binary distribution (i.e. present: "1"; absent or divergent: "0") of phylogenetically-informative LI and LII core genes in LIII strains were summarized in this table. [file 1471-2164-11-500-S5.XLS]

## Sheet: heat_LILIIcore_absent_in_at_lea
Distribution of lineages I and II core genes in lineage III strians.
a: Lineage I and II core genes are defined as EGD-e genes that are present in all surveyed lineages I and II strains.
Only genes that are phylogenetically informative with respect to lineage III strains, i.e. present or absent/divergent in at least one lineage III strain, are listed.
b: "1" : the gene is present in this genome; "0": the gene is absent/divergent in this genome.
Genea	Description	Binary distributionb
		HCC23	J2-071	F2-501	F2-524	W1-110	F2-208	F2-569	M1-002	W1-111	J1-208
lmo2319	hypothetical protein; similar to bacteriophage proteins	1	0	0	0	0	0	0	0	0	0
lmo0086	hypothetical protein; lmo0086	1	0	0	0	0	0	0	0	0	0
lmo0094	hypothetical protein; lmo0094	1	0	0	0	0	0	0	0	0	0
lmo0095	hypothetical protein; lmo0095	1	0	0	0	0	0	0	0	0	0
lmo0631	"hypothetical protein; similar to PTS system, fructose-specific IIA component"	1	0	0	0	0	0	0	0	0	0
lmo0632	"putative fructose-like permease EIIC subunit 2; similar to PTS system, fructose-specific IIC component; FrwC with FrwB, FrwD and PtsA forms a PEP-dependent sugar phosphotransferase system permease which may phosphorylate and transport sugars into the cell; forms translocation channel and contains the specific substrate-binding site"	1	0	0	0	0	0	0	0	0	0
lmo0633	"putative fructose-like phosphotransferase EIIB subunit 2; similar to PTS system, fructose-specific IIB component; FrwB with FrwC, FrwD and PtsA forms a PEP-dependent sugar phosphotransferase system (PTS) permease which may phosphorylate and transport sugars into the cell; cytoplasmic protein that interacts with complex EIIA; contains the second phosphorylation site of the PTS"	1	0	0	0	0	0	0	0	0	0
lmo0738	hypothetical protein; similar to phosphotransferase system (PTS) beta-glucoside-specific enzyme IIABC component	1	0	0	0	0	0	0	0	0	0
lmo0739	hypothetical protein; similar to 6-phospho-beta-glucosidase	1	0	0	0	0	0	0	0	0	0
lmo0749	hypothetical protein; lmo0749	1	0	0	0	0	0	0	0	0	0
lmo0752	hypothetical protein; weakly similar to a putative haloacetate dehalogenase	1	0	0	0	0	0	0	0	0	0
lmo0753	hypothetical protein; similar to transcription regulator Crp/Fnr family	1	0	0	0	0	0	0	0	0	0
lmo0754	hypothetical protein; weakly similar to a bile acid 7-alpha dehydratase	1	0	0	0	0	0	0	0	0	0
lmo0842	peptidoglycan binding protein	1	0	0	0	0	0	0	0	0	0
lmo1060	hypothetical protein; similar to transcription response regulator	1	0	0	0	0	0	0	0	0	0
lmo1062	hypothetical protein; similar to ABC transporters (permease protein)	1	0	0	0	0	0	0	0	0	0
lmo1063	hypothetical protein; similar to ABC transporter (ATP binding protein)	1	0	0	0	0	0	0	0	0	0
lmo1088	hypothetical protein; similar to teichoic acid biosynthesis protein B precursor	1	0	0	0	0	0	0	0	0	0
lmo1100	cadmium resistance protein	1	0	0	0	0	0	0	0	0	0
lmo1136	"hypothetical protein; similar to internalin, putative peptidoglycan bound protein (LPXTG motif)"	1	0	0	0	0	0	0	0	0	0
lmo1970	hypothetical protein; similar to putative phosphotriesterase related proteins	1	0	0	0	0	0	0	0	0	0
lmo1971	ascorbate-specific PTS system enzyme IIC; similar to pentitol PTS system enzyme II C component; membrane component; functions with enzymes IIB (sgaB; ulaB) and IIA (sgaA; ulaC) enzyme I and HPr for anaerobic utilization and uptake of L-ascorbate; sgaTBA are regulated by yifQ as well as Crp and Fnr	1	0	0	0	0	0	0	0	0	0
lmo1972	hypothetical protein; similar to pentitol PTS system enzyme II B component	1	0	0	0	0	0	0	0	0	0
lmo1973	hypothetical protein; similar to PTS system enzyme II A component	1	0	0	0	0	0	0	0	0	0
lmo2026	peptidoglycan binding protein	1	0	0	0	0	0	0	0	0	0
lmo2285	protein gp18; Protein gp18 [Bacteriophage A118]	1	0	0	0	0	0	0	0	0	0
lmo2286	protein gp17; Protein gp17 [Bacteriophage A118]	1	0	0	0	0	0	0	0	0	0
lmo2408	hypothetical protein; similar to repressor protein	1	0	0	0	0	0	0	0	0	0
lmo1724	"hypothetical protein; similar to ABC transporter, ATP-binding protein"	1	1	0	0	0	0	0	0	0	0
lmo1725	hypothetical protein; similar to transcriptional regulator (GntR family)	1	1	0	0	0	0	0	0	0	0
lmo2303	protein gp66; Protein gp66 [Bacteriophage A118]	1	1	0	0	0	0	0	0	0	0
lmo0444	hypothetical protein	1	1	0	0	0	0	0	0	0	0
lmo0446	hypothetical protein; similar to penicillin acylase and to conjugated bile acid hydrolase	1	1	0	0	0	0	0	0	0	0
lmo0447	hypothetical protein; similar to glutamate decarboxylase	1	1	0	0	0	0	0	0	0	0
lmo0448	hypothetical protein; similar to amino acid antiporter	1	1	0	0	0	0	0	0	0	0
lmo1213	hypothetical protein	0	0	1	0	0	0	0	0	0	0
lmo1214	hypothetical protein; lmo1214	0	0	1	0	0	0	0	0	0	0
lmo1441	"4-hydroxy-3-methylbut-2-en-1-yl diphosphate synthase; similar to putative peptidoglycan acetylation protein; catalyzes the conversion of 2C-methyl-D-erythritol 2,4-cyclodiphosphate into 4-hydroxy-3-methyl-2-en-1-yl diphosphate; involved in isoprenoid synthesis"	0	0	1	0	0	0	0	0	0	0
lmo0735	hypothetical protein; similar to Ribulose-5-Phosphate 3-Epimerase	1	0	1	0	0	0	0	0	0	0
lmo0736	ribose-5-phosphate isomerase B; similar to ribose 5-phosphate isomerase; catalyzes the interconversion of ribose 5-phosphate to ribulose 5-phosphate; enzyme from E. coli shows allose 6-phosphate isomerase activity	1	0	1	0	0	0	0	0	0	0
lmo1089	"hypothetical protein; highly similar to glycerol-3-phosphate cytidylyltransferase (gct), CDP-glycerol pyrophosphorylase (teichoic acid biosynthesis protein D)"	1	0	1	0	0	0	0	0	0	0
lmo0264	internalin E	0	1	1	0	0	0	0	0	0	0
lmo1127	hypothetical protein; lmo1127	0	1	1	0	0	0	0	0	0	0
lmo2470	hypothetical protein; similar to internalin proteins	0	1	1	0	0	0	0	0	0	0
lmo0333	"hypothetical protein; similar to internalin proteins, putative peptidoglycan bound protein (LPXTG motif)"	0	1	1	0	0	0	0	0	0	0
lmo0334	hypothetical protein; lmo0334	0	1	1	0	0	0	0	0	0	0
lmo1031	hypothetical protein	0	1	1	0	0	0	0	0	0	0
lmo1032	hypothetical protein; similar to transketolase	0	1	1	0	0	0	0	0	0	0
lmo1033	hypothetical protein; similar to transketolase	0	1	1	0	0	0	0	0	0	0
lmo1036	hypothetical protein; lmo1036	0	1	1	0	0	0	0	0	0	0
lmo0263	internalin H	1	1	1	0	0	0	0	0	0	0
lmo2788	transcription antiterminator	1	1	1	0	0	0	0	0	0	0
lmo0262	internalin G	1	1	1	0	0	0	0	0	0	0
lmo0765	hypothetical protein; lmo0765	1	1	1	0	0	0	0	0	0	0
lmo0766	"hypothetical protein; similar to putative sugar ABC transporter, permease protein"	1	1	1	0	0	0	0	0	0	0
lmo0767	"hypothetical protein; similar to ABC transporter, permease protein"	1	1	1	0	0	0	0	0	0	0
lmo1030	"hypothetical protein; similar to transcriptional regulator, LacI family"	1	1	1	0	0	0	0	0	0	0
lmo1034	hypothetical protein; similar to glycerol kinase	1	1	1	0	0	0	0	0	0	0
lmo1035	hypothetical protein; similar to phosphotransferase system (PTS) beta-glucoside-specific enzyme IIABC	1	1	1	0	0	0	0	0	0	0
lmo2774	"hypothetical protein; similar to ABC transporter, ATP-binding protein"	1	1	0	1	0	0	0	0	0	0
lmo0118	antigen A	0	0	1	1	0	0	0	0	0	0
lmo0119	hypothetical protein; lmo0119	0	0	1	1	0	0	0	0	0	0
lmo0120	hypothetical protein; lmo0120	0	0	1	1	0	0	0	0	0	0
lmo0121	hypothetical protein; similar to bacteriophage minor tail proteins	0	0	1	1	0	0	0	0	0	0
lmo0123	hypothetical protein; similar to protein gp18 from Bacteriophage A118	0	0	1	1	0	0	0	0	0	0
lmo0124	hypothetical protein; lmo0124	0	0	1	1	0	0	0	0	0	0
lmo0125	hypothetical protein; lmo0125	0	0	1	1	0	0	0	0	0	0
lmo0126	hypothetical protein; lmo0126	0	0	1	1	0	0	0	0	0	0
lmo1666	peptidoglycan linked protein (LPXTG)	0	0	1	1	0	0	0	0	0	0
lmo0122	hypothetical protein; similar to phage proteins	1	0	1	1	0	0	0	0	0	0
lmo1786	internalin C	1	0	1	1	0	0	0	0	0	0
lmo0464	hypothetical protein; weakly similar to transposase	1	0	1	1	0	0	0	0	0	0
lmo0117	antigen B	0	1	1	1	0	0	0	0	0	0
lmo0127	hypothetical protein; weakly similar to protein gp20 from Bacteriophage A118	0	1	1	1	0	0	0	0	0	0
lmo0438	hypothetical protein; lmo0438	0	1	1	1	0	0	0	0	0	0
lmo0614	hypothetical protein	0	1	1	1	0	0	0	0	0	0
lmo2671	hypothetical protein; lmo2671	0	1	1	1	0	0	0	0	0	0
lmo2672	hypothetical protein; weakly similar to transcription regulator	0	1	1	1	0	0	0	0	0	0
lmo0419	hypothetical protein	0	1	1	1	0	0	0	0	0	0
lmo2271	hypothetical protein; lmo2271	0	1	1	1	1	0	0	0	0	0
lmo0870	hypothetical protein; lmo0870	0	1	1	1	1	0	0	0	0	0
lmo2851	hypothetical protein; similar to AraC-type regulatory protein	1	1	1	1	1	0	0	0	0	0
lmo0409	"hypothetical protein; similar to internalin, peptidoglycan bound protein (LPxTG motif)"	1	0	0	0	0	1	0	0	0	0
lmo0869	hypothetical protein; lmo0869	0	1	0	0	0	1	0	0	0	0
lmo0741	hypothetical protein; similar to transcriptional regulator (GntR family)	1	1	1	1	1	1	0	0	0	0
lmo0743	hypothetical protein; lmo0743	1	1	1	1	1	1	0	0	0	0
lmo2846	hypothetical protein; highly similar to B. subtilis YulD protein	1	1	1	1	1	1	0	0	0	0
lmo2847	rhamnulose-1-phosphate aldolase; highly similar to rhamnulose-1-phosphate aldolase	1	1	1	1	1	1	0	0	0	0
lmo2848	L-rhamnose isomerase; highly similar to L-rhamnose isomerase; catalyzes the formation of L-rhamnulose from L-rhamnose	1	1	1	1	1	0	1	0	0	0
lmo2849	hypothetical protein; similar to rhamnulokinase	1	1	1	1	1	0	1	0	0	0
lmo1451	4-hydroxy-3-methylbut-2-enyl diphosphate reductase; similar to E. coli LytB protein; catalyzes the conversion of 1-hydroxy-2-methyl-2-(E)-butenyl 4-diphosphate into isopentenyl diphosphate (IPP) and dimethylallyl diphosphate (DMAPP); functions in the nonmevalonate isoprenoid biosynthesis pathway	0	1	1	1	1	1	1	0	0	0
lmo2821	"hypothetical protein; similar to internalin, Unknown, putative peptidoglycan bound protein (LPXTG motif)"	0	1	1	1	1	1	1	0	0	0
lmo2157	hypothetical protein	0	1	1	1	1	1	1	0	0	0
lmo0323	hypothetical protein	1	1	1	1	1	1	1	0	0	0
lmo0336	hypothetical protein; lmo0336	1	1	1	1	1	1	1	0	0	0
lmo0430	hypothetical protein; similar to transcriptional regulator (LysR family)	1	1	1	1	1	1	1	0	0	0
lmo0501	hypothetical protein; similar to transcription antiterminator BglG family	1	1	1	1	1	1	1	0	0	0
lmo2579	hypothetical protein	1	1	1	1	1	1	1	0	0	0
lmo0357	"hypothetical protein; similar to PTS system, enzyme IIA component"	1	1	1	1	1	1	1	0	0	0
lmo0358	"hypothetical protein; similar to PTS system, fructose-specific enzyme IIBC component"	1	1	1	1	1	1	1	0	0	0
lmo0359	"hypothetical protein; similar to D-fructose-1,6-biphosphate aldolase"	1	1	1	1	1	1	1	0	0	0
lmo0360	hypothetical protein; similar to transcriptional regulator (DeoR family)	1	1	1	1	1	1	1	0	0	0
lmo0933	hypothetical protein; similar to sugar transferase	1	1	1	1	1	1	1	0	0	0
lmo1289	"hypothetical protein; similar to internalin proteins, putative peptidoglycan bound protein (LPXTG motif)"	1	1	1	1	1	1	1	0	0	0
lmo2085	peptidoglycan binding protein	1	1	1	1	1	1	1	0	0	0
lmo2133	"hypothetical protein; similar to fructose-1,6-biphosphate aldolase type II"	1	1	1	1	1	1	1	0	0	0
lmo2134	"hypothetical protein; similar to fructose-1,6-biphosphate aldolase type II"	1	1	1	1	1	1	1	0	0	0
lmo2135	"hypothetical protein; similar to PTS system, fructose-specific enzyme IIC component"	1	1	1	1	1	1	1	0	0	0
lmo2136	"hypothetical protein; similar to PTS system, fructose-specific enzyme IIB component"	1	1	1	1	1	1	1	0	0	0
lmo2138	hypothetical protein; similar to transcription regulator	1	1	1	1	1	1	1	0	0	0
lmo2143	hypothetical protein; weakly similar to mannose-6-phosphate isomerase	1	1	1	1	1	1	1	0	0	0
lmo2144	hypothetical protein; similar to transcription regulator GntR family	1	1	1	1	1	1	1	0	0	0
lmo2732	hypothetical protein; lmo2732	1	1	1	1	1	1	1	0	0	0
lmo2733	"hypothetical protein; similar to PTS system, fructose-specific IIABC component"	1	1	1	1	1	1	1	0	0	0
lmo2734	hypothetical protein; weakly similar to sugar hydrolase	1	1	1	1	1	1	1	0	0	0
lmo2735	hypothetical protein; similar to Sucrose phosphorylase	1	1	1	1	1	1	1	0	0	0
lmo2736	hypothetical protein	1	1	1	1	1	1	1	0	0	0
lmo0849	amidase; similar to amidases; catalyzes the hydrolysis of a monocarboxylic acid amid to form a monocarboxylate and ammonia	0	0	0	0	0	0	0	1	0	0
lmo1086	2-C-methyl-D-erythritol 4-phosphate cytidylyltransferase; similar to CDP-ribitol pyrophosphorylase; 4-diphosphocytidyl-2C-methyl-D-erythritol synthase; MEP cytidylyltransferase; MCT; catalyzes the formation of 4-diphosphocytidyl-2-C-methyl-D-erythritol from CTP and 2-C-methyl-D-erythritol 4-phosphate; involved in isoprenoid and isopentenyl-PP biosynthesis; forms homodimers	1	1	1	0	0	0	0	1	0	0
lmo2027	"putative cell surface protein, internalin proteins"	1	1	1	0	0	0	0	1	0	0
lmo0740	hypothetical protein; similar to putative transcription regulator	1	1	1	1	1	0	0	1	0	0
lmo0742	"hypothetical protein; similar to ABC transporter, ATP-binding protein"	1	1	1	1	1	0	0	1	0	0
lmo0180	"hypothetical protein; similar to sugar ABC transporter, permease protein"	1	1	1	1	1	1	1	1	0	0
lmo0181	"hypothetical protein; similar to sugar ABC transporter, sugar-binding protein"	1	1	1	1	1	1	1	1	0	0
lmo0182	hypothetical protein; similar to alpha-xylosidase and alpha-glucosidase	1	1	1	1	1	1	1	1	0	0
lmo0183	hypothetical protein; similar to alpha-glucosidase	1	1	1	1	1	1	1	1	0	0
lmo0184	"hypothetical protein; similar to oligo-1,6-glucosidase"	1	1	1	1	1	1	1	1	0	0
lmo0550	pepdidoglycan bound protein	1	1	1	1	1	1	1	1	0	0
lmo1078	hypothetical protein; similar to putative UDP-glucose pyrophosphorylases	1	1	1	1	1	1	1	1	0	0
lmo2443	hypothetical protein; lmo2443	1	1	1	1	1	1	1	1	0	0
lmo0085	hypothetical protein; lmo0085	1	1	1	1	1	1	1	1	0	0
lmo0832	hypothetical protein; similar to transposase	1	1	1	1	1	1	1	1	0	0
lmo2850	hypothetical protein; similar to sugar transport proteins	1	1	1	1	1	0	0	0	1	0
lmo0017	hypothetical protein; similar to Bacillus anthracis CapA protein (polyglutamate capsule biosynthesis)	0	1	1	1	1	1	0	0	1	0
lmo2787	beta-glucoside-specific phosphotransferase enzyme II ABC component	1	1	1	0	0	0	1	0	1	0
lmo0551	hypothetical protein; lmo0551	1	1	1	1	1	1	1	0	1	0
lmo0552	hypothetical protein	1	1	1	1	1	1	1	0	1	0
lmo0733	hypothetical protein; similar to transcription regulator	1	1	1	1	1	1	1	0	1	0
lmo0833	hypothetical protein; similar to transcriptional regulator	1	1	1	1	1	1	1	0	1	0
lmo1087	hypothetical protein; similar to glucitol dehydrogenase	1	1	1	1	1	1	1	0	1	0
lmo1477	hypothetical protein; similar to oxidoreductase	1	1	1	1	1	1	1	0	1	0
lmo2109	hypothetical protein; similar to hydrolase	1	1	1	1	1	1	1	0	1	0
lmo2444	hypothetical protein; similar to glycosidase	1	1	1	1	1	1	1	0	1	0
lmo2445	hypothetical protein; similar to internalin	1	1	1	1	1	1	1	0	1	0
lmo2446	hypothetical protein; similar to glycosidase	1	1	1	1	1	1	1	0	1	0
lmo2447	hypothetical protein; similar to transcription regulator	1	1	1	1	1	1	1	0	1	0
lmo2593	hypothetical protein; similar to transcription regulators (MerR family)	1	1	1	1	1	1	1	0	1	0
lmo0834	hypothetical protein; lmo0834	1	1	1	1	1	1	1	0	1	0
lmo0549	hypothetical protein; similar to internalin protein	1	1	1	0	0	0	0	1	1	0
lmo2137	"hypothetical protein; similar to PTS system, fructose-specific enzyme IIA component"	1	1	1	1	1	0	0	1	1	0
lmo0500	hypothetical protein; similar to transaldolase	1	1	1	1	1	1	0	1	1	0
lmo2592	"hypothetical protein; similar to oxidoreductase, aldo/keto reductase family"	1	1	1	1	1	1	0	1	1	0
lmo0175	peptidoglycan binding protein	1	1	1	1	1	1	0	1	1	0
lmo0548	hypothetical protein; lmo0548	1	1	1	1	1	1	0	1	1	0
lmo0835	peptidoglycan binding protein	1	1	1	1	1	1	0	1	1	0
lmo0335	hypothetical protein; lmo0335	1	1	1	1	1	1	1	1	1	0
lmo0499	hypothetical protein; similar to ribulose-5-phosphate 3 epimerase	1	1	1	1	1	1	1	1	1	0
lmo0502	hypothetical protein; similar to putative sugar-phosphate isomerase	1	1	1	1	1	1	1	1	1	0
lmo0503	hypothetical protein; similar to PTS fructose-specific enzyme IIA component	1	1	1	1	1	1	1	1	1	0
lmo0504	hypothetical protein; lmo0504	1	1	1	1	1	1	1	1	1	0
lmo2116	hypothetical protein; lmo2116	1	1	1	1	1	1	1	1	1	0
lmo2781	hypothetical protein; similar to beta-glucosidase	1	1	1	1	1	1	1	1	1	0
lmo0178	hypothetical protein; similar to xylose repressor	1	1	1	1	1	1	1	1	1	0
lmo0179	"hypothetical protein; similar to sugar ABC transporters, permease proteins"	1	1	1	1	1	1	1	1	1	0
lmo0744	"hypothetical protein; similar to ABC transporter, ATP-binding protein"	1	1	1	1	1	1	1	1	0	1
lmo2782	"hypothetical protein; similar to PTS, cellobiose-specific IIB component"	1	1	1	1	1	1	1	1	0	1
lmo2783	hypothetical protein; similar to cellobiose phosphotransferase system enzyme IIC	1	1	1	1	1	1	1	1	0	1
lmo2784	hypothetical protein; similar to lichenan operon transcription antiterminator licR	1	1	1	1	1	1	1	1	0	1
lmo0037	hypothetical protein; similar to amino acid transporter	0	0	0	0	0	0	0	1	1	1
lmo0038	agmatine deiminase; Putative agmatine deiminase 1; catalyzes the formation of carbamoylputrescine from agmatine in the arginine decarboxylase pathway of putrescine biosynthesis	0	0	0	0	0	0	0	1	1	1
lmo0039	carbamate kinase; similar to carbamate kinase; catalyzes the reversible synthesis of carbamate and ATP from carbamoyl phosphate and ADP	0	0	0	0	0	0	0	1	1	1
lmo0040	agmatine deiminase; Putative agmatine deiminase 2; catalyzes the formation of carbamoylputrescine from agmatine in the arginine decarboxylase pathway of putrescine biosynthesis	0	0	0	0	0	0	0	1	1	1
lmo0041	"hypothetical protein; conserved hypothetical protein, hypothetical regulator"	0	0	0	0	0	0	0	1	1	1
lmo0036	putrescine carbamoyltransferase; similar to ornithine carbamoyltransferase; catalyzes the formation of putrescine from carbamoyl-putrescine during agmatine degradation	1	0	0	0	0	0	0	1	1	1
lmo0295	hypothetical protein; similar to FMN-containing NADPH-linked nitro/flavin reductase	1	0	0	0	0	0	0	1	1	1
lmo2550	hypothetical protein; similar to glycosyl transferases	1	0	0	0	0	0	0	1	1	1
lmo0868	hypothetical protein; lmo0868	0	1	0	0	0	0	0	1	1	1
lmo2771	hypothetical protein; similar to beta-glucosidase	1	1	0	0	0	0	0	1	1	1
lmo2772	hypothetical protein; similar to beta-glucoside-specific enzyme IIABC	1	1	0	0	0	0	0	1	1	1
lmo2773	hypothetical protein; similar to transcription antiterminator	1	1	0	0	0	0	0	1	1	1
lmo0498	hypothetical protein; similar to ribose 5-phosphate isomerase	1	1	1	1	1	1	0	1	1	1
lmo0610	"hypothetical protein; similar to internalin proteins, putative peptidoglycan bound protein (LPXTG motif)"	1	1	1	1	1	1	0	1	1	1
lmo1074	hypothetical protein; highly similar to teichoic acid translocation permease protein TagG	1	1	1	1	1	1	0	1	1	1
lmo1128	hypothetical protein; lmo1128	1	1	1	1	1	1	0	1	1	1
lmo0505	hypothetical protein; similar to ribulose-5-phosphate 3-epimerase	1	1	1	1	1	0	1	1	1	1
lmo0506	hypothetical protein; similar to polyol (sorbitol) dehydrogenase	1	1	1	1	1	0	1	1	1	1
lmo0507	"hypothetical protein; similar to PTS system, Galactitol-specific IIB component"	1	1	1	1	1	0	1	1	1	1
lmo0508	"hypothetical protein; similar to PTS system, Galactitol-specific IIC component"	1	1	1	1	1	0	1	1	1	1
lmo0510	hypothetical protein; lmo0510	1	1	1	1	1	0	1	1	1	1
lmo0576	hypothetical protein; hypothetical cell wall associated protein	1	1	1	1	1	0	1	1	1	1
lmo0745	hypothetical protein; lmo0745	1	1	1	1	1	1	1	1	1	1
lmo0778	hypothetical protein; lmo0778	1	1	1	1	1	1	1	1	1	1
lmo0792	hypothetical protein; similar to conserved hypothetical protein	1	1	1	1	1	1	1	1	1	1
lmo1068	hypothetical protein; lmo1068	1	1	1	1	1	1	1	1	1	1
lmo1075	hypothetical protein; similar to teichoic acid translocation ATP-binding protein TagH (ABC transporter)	1	1	1	1	1	1	1	1	1	1
lmo1129	hypothetical protein	1	1	1	1	1	1	1	1	1	1
lmo1134	hypothetical protein; similar to regulatory proteins	1	1	1	1	1	1	1	1	1	1
lmo1135	hypothetical protein; lmo1135	1	1	1	1	1	1	1	1	1	1
lmo1413	peptidoglycan binding protein	1	1	1	1	1	1	1	1	1	1
lmo2086	hypothetical protein; weakly similar to transcription regulators	1	1	1	1	1	1	1	1	1	1
lmo2578	hypothetical protein; lmo2578	1	1	1	1	1	1	1	1	1	1
lmo0324	hypothetical protein; lmo0324	1	1	1	1	1	1	1	1	1	1
lmo0325	hypothetical protein; similar to transcriptional regulators	1	1	1	1	1	1	1	1	1	1
lmo0326	hypothetical protein; similar to transcriptional regulators	1	1	1	1	1	1	1	1	1	1
lmo0327	hypothetical protein; similar to cell surface proteins (LPXTG motif)	1	1	1	1	1	1	1	1	1	1
lmo0328	hypothetical protein; lmo0328	1	1	1	1	1	1	1	1	1	1
