# Supplementary material for: Probing the pan-genome of Listeria monocytogenes: new insights into intraspecific niche expansion and genomic diversification
Source: BMC Genomics. 2010 Sep 16;11:500. doi: 10.1186/1471-2164-11-500 (PMC2996996; doi:10.1186/1471-2164-11-500)
Supplement: Additional file 6 — Binary distribution of accessory genes in 26 L. monocytogenes genomes. Binary distribution (i.e. present: "1"; absent or divergent: "0") of accessory genes in 26 L. monocytogenes genomes. These genes were used to generate the minimal spanning trees. [file 1471-2164-11-500-S6.XLS]

## Sheet: Gene list
Accessory genes used to generate minimum spanning trees. Accessory genes are defined as genes that are absent/divergent (PF<0.6 or protein similarity<0.5) in at least one of the 26 strains studied.
a: "1" : the gene is present in this genome; "0": the gene is absent/divergent in this genome.
Gene	Description	Binary distributiona
		F2365	H7858	J1-194	J1-175	N1-017	J2-064	R2-503	HPB2262	Clip80459	EGD-e	F6854	N3-165	R2-561	Finland_1988	F6900	J0161	J2818	10403S	J2-071	F2-501	F2-524	J1-208	M1-002	W1-111	F2-208	F2-569	W1-110	HCC23
F2365 (lineage I) accessory genes
LMOf2365_0014	hypothetical protein	1	1	1	1	0	0	0	1	1	0	0	0	0	0	0	0	0	0	0	0	0	0	0	0	0	0	0	0
LMOf2365_0020	hypothetical protein; identified by similarity to GP:4584121	1	1	1	1	1	1	1	1	1	1	1	1	1	1	1	1	1	1	1	1	1	0	0	0	0	0	0	0
LMOf2365_0031	hypothetical protein; identified by similarity to OMNI:NTL01LI0027; match to protein family HMM PF02016	1	1	1	1	1	1	1	1	1	1	1	1	1	1	1	1	1	1	0	0	0	0	0	0	0	0	0	1
LMOf2365_0032	hypothetical protein	1	1	1	1	1	1	1	1	1	0	1	1	0	1	1	1	1	0	0	1	0	0	0	0	0	0	0	0
LMOf2365_0034	hypothetical protein; identified by similarity to SP:P37493	1	1	1	1	1	1	1	1	1	0	1	1	0	1	1	1	1	0	0	1	0	0	0	0	0	0	0	0
LMOf2365_0035	hypothetical protein	1	1	1	1	1	1	1	1	1	0	1	1	0	1	1	1	1	0	0	1	0	0	0	0	0	0	0	0
LMOf2365_0036	hypothetical protein; identified by similarity to SP:P37491	1	1	1	1	1	1	1	1	1	0	1	1	0	1	1	1	1	0	0	1	0	0	0	0	0	0	0	0
LMOf2365_0037	hypothetical protein; identified by similarity to SP:P37490	1	1	1	1	1	1	1	1	1	0	1	1	0	1	1	1	1	0	0	1	0	0	0	0	0	0	0	0
LMOf2365_0045	putrescine carbamoyltransferase; catalyzes the formation of putrescine from carbamoyl-putrescine during agmatine degradation	1	1	1	1	1	1	1	1	1	1	1	1	1	1	1	1	1	1	0	0	0	1	1	1	0	0	0	1
LMOf2365_0046	amino acid permease family protein; identified by match to protein family HMM PF00324	1	1	1	1	1	1	1	1	1	1	1	1	1	1	1	1	1	1	0	0	0	1	1	1	0	0	0	0
LMOf2365_0047	agmatine deiminase; catalyzes the formation of carbamoylputrescine from agmatine in the arginine decarboxylase pathway of putrescine biosynthesis	1	1	1	1	1	1	1	1	1	1	1	1	1	1	1	1	1	1	0	0	0	1	1	1	0	0	0	0
LMOf2365_0048	carbamate kinase; catalyzes the reversible synthesis of carbamate and ATP from carbamoyl phosphate and ADP	1	1	1	1	1	1	1	1	1	1	1	1	1	1	1	1	1	1	0	0	0	1	1	1	0	0	0	0
LMOf2365_0049	agmatine deiminase; catalyzes the formation of carbamoylputrescine from agmatine in the arginine decarboxylase pathway of putrescine biosynthesis	1	1	1	0	1	1	1	1	1	1	1	1	1	1	1	1	1	1	0	0	0	1	1	1	0	0	0	0
LMOf2365_0050	phosphosugar-binding protein	1	1	1	1	1	1	1	1	1	1	1	1	1	1	1	1	1	1	0	0	0	1	1	1	0	0	0	0
LMOf2365_0066	hypothetical protein	1	1	1	1	1	1	1	1	1	1	1	1	1	1	1	1	1	1	0	0	0	0	0	0	0	0	0	0
LMOf2365_0068	hypothetical protein; identified by match to protein family HMM TIGR01612	1	1	1	1	1	1	1	1	1	1	1	1	1	1	1	1	1	1	1	1	1	0	1	1	1	1	1	1
LMOf2365_0073	hypothetical protein	1	0	1	1	0	1	0	0	0	1	0	0	1	0	0	0	0	0	0	0	1	0	0	0	0	0	0	0
LMOf2365_0074	hypothetical protein; identified by similarity to OMNI:NTL01LI0056	1	0	1	1	0	1	0	0	0	1	0	0	1	0	0	0	0	0	0	0	1	0	0	0	0	0	0	0
LMOf2365_0075	hypothetical protein; identified by similarity to OMNI:NTL01LI0057	1	0	1	1	0	1	0	0	0	1	0	0	1	0	0	0	0	0	0	0	1	0	0	0	0	0	0	0
LMOf2365_0076	hypothetical protein; identified by similarity to OMNI:NTL01LI0058	1	0	1	1	0	1	0	0	0	1	0	0	1	0	0	0	0	0	0	0	1	0	0	0	0	0	0	0
LMOf2365_0077	hypothetical protein; identified by similarity to OMNI:NTL01LI0059	1	0	1	0	0	1	0	0	0	1	0	0	1	0	0	0	0	0	0	0	1	0	0	0	0	0	0	0
LMOf2365_0078	hypothetical protein; identified by similarity to OMNI:NTL01LI0063	1	0	1	1	0	0	0	0	0	0	0	0	0	0	0	0	0	0	0	0	0	0	0	0	0	0	0	0
LMOf2365_0079	hypothetical protein; identified by similarity to OMNI:NTL01LI0064	1	0	1	1	0	0	0	0	0	0	0	0	0	0	0	0	0	0	0	0	0	0	0	0	0	0	0	0
LMOf2365_0080	hypothetical protein	1	1	1	0	0	0	0	0	0	0	0	0	0	0	0	0	0	0	0	0	0	0	0	0	0	0	0	0
LMOf2365_0081	hypothetical protein; identified by similarity to GP:19715005	1	1	1	1	0	0	0	0	0	0	0	0	0	0	0	0	0	0	0	0	0	0	0	0	0	0	0	0
LMOf2365_0082	hypothetical protein; identified by similarity to OMNI:NTL01LI0059	1	0	1	0	0	1	0	0	0	1	0	0	1	0	0	0	0	0	0	0	1	0	0	0	0	0	0	0
LMOf2365_0083	hypothetical protein; identified by similarity to SP:P40737	1	0	1	1	0	0	0	0	0	0	0	0	0	0	0	0	0	0	0	0	0	0	0	0	0	0	0	0
LMOf2365_0084	hypothetical protein	1	0	1	1	0	0	0	0	0	0	0	0	0	0	0	0	0	0	0	0	0	0	0	0	0	0	0	0
LMOf2365_0085	hypothetical protein	1	1	1	1	0	1	0	1	0	1	0	0	1	0	0	0	0	0	0	0	1	0	0	0	0	0	0	0
LMOf2365_0086	hypothetical protein	1	0	1	1	1	0	1	0	0	1	0	0	1	0	0	0	0	0	0	0	1	0	0	0	0	0	0	0
LMOf2365_0087	hypothetical protein	1	0	1	1	1	0	1	0	0	1	1	1	1	0	1	1	1	1	0	0	0	0	0	0	0	0	0	0
LMOf2365_0088	hypothetical protein	1	0	1	1	1	0	1	0	0	1	0	0	1	0	0	0	0	0	0	0	0	0	0	0	0	0	0	0
LMOf2365_0089	hypothetical protein	1	1	1	1	1	0	1	1	1	1	1	1	1	1	1	1	1	1	0	0	0	0	0	0	0	0	0	0
LMOf2365_0090	hypothetical protein	1	0	1	1	1	0	1	0	1	1	1	1	1	1	1	1	1	1	0	0	0	0	0	0	0	0	0	0
LMOf2365_0091	hypothetical protein	1	0	1	1	1	0	1	0	1	1	1	1	1	1	1	1	1	1	0	0	0	0	0	0	0	0	0	0
LMOf2365_0096	hypothetical protein; identified by similarity to GP:16412606	1	1	1	1	1	1	1	1	0	1	1	1	1	1	1	1	1	0	0	0	0	0	0	0	0	0	0	0
LMOf2365_0097	hypothetical protein	1	1	1	1	1	1	1	1	0	0	0	0	0	0	0	0	0	0	0	0	0	0	0	0	0	0	0	0
LMOf2365_0098	hypothetical protein	1	1	1	1	1	1	1	1	0	0	1	1	0	1	1	1	1	0	1	0	0	0	0	1	0	0	0	0
LMOf2365_0099	hypothetical protein	1	1	1	1	1	1	1	1	1	1	1	1	1	1	1	1	1	1	0	0	0	0	0	0	0	0	0	1
LMOf2365_0100	MerR family transcriptional regulator; identified by match to protein family HMM PF00376	1	1	1	1	1	1	1	1	1	1	1	1	1	1	1	1	1	1	0	1	0	0	0	0	1	0	1	1
LMOf2365_0102	hypothetical protein; identified by similarity to OMNI:NTL01LI0129	1	1	1	1	1	1	1	1	1	1	1	1	1	1	1	1	1	1	0	0	0	0	0	0	0	0	0	1
LMOf2365_0103	hypothetical protein; identified by similarity to GP:16412551; match to protein family HMM TIGR01612	1	1	1	1	1	1	1	1	1	1	1	1	1	1	1	1	1	1	0	0	0	0	0	0	0	0	0	1
LMOf2365_0104	hypothetical protein; identified by similarity to OMNI:NTL01LI0131	1	1	1	1	1	1	1	1	1	1	1	1	1	1	1	1	1	1	0	1	0	0	1	0	0	0	0	1
LMOf2365_0110	"ATP synthase F1, epsilon subunit, putative; identified by match to protein family HMM PF02823"	1	1	1	1	1	1	1	1	1	1	1	1	1	1	1	1	1	1	1	1	1	0	1	1	1	0	1	1
LMOf2365_0111	hypothetical protein; identified by similarity to OMNI:NTL01LI0138	1	1	1	1	1	1	1	1	1	1	1	1	1	1	1	1	1	1	0	0	0	0	0	0	0	0	0	1
LMOf2365_0112	hypothetical protein; identified by similarity to OMNI:NTL01LI0140	1	1	1	1	1	1	1	1	1	1	1	1	1	1	1	1	1	1	0	0	0	0	0	0	0	0	0	1
LMOf2365_0118	hypothetical protein	1	1	0	0	0	0	0	1	1	0	0	0	0	0	0	0	0	0	1	1	0	1	1	1	1	1	1	1
LMOf2365_0135	antigen B; identified by similarity to OMNI:NTL01LM0117	1	1	1	1	1	1	1	1	1	1	1	1	1	1	1	1	1	1	1	1	1	1	1	1	1	1	1	0
LMOf2365_0136	antigen A; identified by similarity to OMNI:NTL01LM0118	1	1	1	1	1	1	1	1	1	1	1	1	1	1	1	1	1	1	0	1	1	1	1	1	1	1	1	0
LMOf2365_0137	hypothetical protein; identified by similarity to OMNI:NTL01LI0164	1	1	1	1	1	1	1	1	1	1	1	1	1	1	1	1	1	1	0	1	1	1	1	1	1	1	1	0
LMOf2365_0138	hypothetical protein; identified by similarity to OMNI:NTL01LI0165	1	1	1	1	1	1	1	1	1	1	1	1	1	1	1	1	1	1	0	1	1	1	1	1	1	1	1	0
LMOf2365_0139	hypothetical protein; identified by similarity to OMNI:NTL01LI0166	1	1	1	1	1	1	1	1	1	1	1	1	1	1	1	1	1	1	0	1	1	1	1	1	1	1	1	0
LMOf2365_0140	hypothetical protein; identified by similarity to OMNI:NTL01LI0167	1	1	1	1	1	1	1	1	1	1	1	1	1	1	1	1	1	1	0	1	1	1	1	1	1	1	1	1
LMOf2365_0141	"minor structural protein, putative; identified by match to protein family HMM TIGR01665"	1	1	1	1	1	1	1	1	1	1	1	1	1	1	1	1	1	1	0	1	1	1	1	1	1	1	1	0
LMOf2365_0142	hypothetical protein; identified by similarity to OMNI:NTL01LI0169	1	1	1	1	1	1	1	1	1	1	1	1	1	1	1	1	1	1	0	1	1	1	1	1	1	1	1	0
LMOf2365_0143	hypothetical protein; identified by similarity to OMNI:NTL01LI0170	1	1	1	1	1	1	1	1	1	1	1	1	1	1	1	1	1	1	0	1	1	1	1	1	1	1	1	0
LMOf2365_0144	hypothetical protein; identified by similarity to OMNI:NTL01LI0171	1	1	1	1	1	1	1	1	1	1	1	1	1	1	1	1	1	1	0	1	1	1	1	1	1	1	1	0
LMOf2365_0145	hypothetical protein; identified by similarity to OMNI:NTL01LI0172	1	1	1	1	1	1	1	1	1	1	1	1	1	1	1	1	1	1	0	1	0	0	0	0	1	0	0	0
LMOf2365_0159	hypothetical protein; identified by similarity to GP:19712958	1	1	1	0	0	1	0	1	1	1	0	1	1	1	0	0	0	0	0	0	0	0	0	0	1	0	0	1
LMOf2365_0160	hypothetical protein	1	1	1	0	0	1	0	1	1	1	0	0	1	0	0	0	0	0	0	0	0	1	0	1	0	0	0	1
LMOf2365_0161	hypothetical protein	1	1	1	0	0	1	0	1	1	1	0	1	1	1	0	0	0	0	1	0	0	1	0	1	1	0	0	1
LMOf2365_0162	hypothetical protein; identified by similarity to GP:15622581	1	1	1	0	0	1	0	1	1	1	0	1	1	1	0	0	0	0	1	0	0	0	0	0	1	0	0	1
LMOf2365_0163	hypothetical protein	1	0	1	0	0	0	0	1	0	0	1	0	0	0	1	1	1	1	1	0	0	0	0	0	0	0	0	0
LMOf2365_0164	hypothetical protein	1	1	1	1	1	1	1	1	1	1	1	1	1	1	1	1	1	1	1	0	0	0	0	0	0	0	0	1
LMOf2365_0165	hypothetical protein	1	0	1	0	0	0	0	1	0	0	1	0	0	0	1	1	1	1	1	0	0	0	1	0	0	1	0	0
LMOf2365_0166	hypothetical protein	1	0	1	0	0	0	0	1	0	1	1	0	1	0	1	1	1	1	1	0	0	0	1	0	0	0	0	0
LMOf2365_0186	cell wall surface anchor family protein; identified by match to protein family HMM PF00746; match to protein family HMM TIGR01167	1	1	1	1	1	1	1	1	1	1	1	1	1	1	1	1	1	1	1	1	1	0	0	0	1	0	1	1
LMOf2365_0189	xylose repressor protein; identified by similarity to SP:P16557; match to protein family HMM PF00480	1	1	1	1	1	1	1	1	1	1	1	1	1	1	1	1	1	1	1	1	1	0	0	0	1	1	1	1
LMOf2365_0190	"sugar ABC transporter, permease protein; identified by match to protein family HMM PF00528"	1	1	1	1	1	1	1	1	1	1	1	1	1	1	1	1	1	1	1	1	1	0	0	0	1	1	1	1
LMOf2365_0191	"sugar ABC transporter, permease protein; identified by match to protein family HMM PF00528"	1	1	1	1	1	1	1	1	1	1	1	1	1	1	1	1	1	1	1	1	1	0	0	0	1	1	1	1
LMOf2365_0192	"sugar ABC transporter, sugar-binding protein; identified by match to protein family HMM PF01547"	1	1	1	1	1	1	1	1	1	1	1	1	1	1	1	1	1	1	1	1	1	0	0	0	1	1	1	1
LMOf2365_0193	glycosy hydrolase family protein; identified by match to protein family HMM PF01055	1	1	1	1	1	0	1	1	1	1	1	1	1	1	1	1	1	1	1	1	1	0	0	0	1	1	1	1
LMOf2365_0194	alpha-glucosidase; identified by similarity to SP:Q9F234; match to protein family HMM PF01055	1	1	1	1	1	1	1	1	1	1	1	1	1	1	1	1	1	1	1	1	1	0	0	0	1	1	1	1
LMOf2365_0195	"oligo-1,6-glucosidase; identified by similarity to SP:P21332; match to protein family HMM PF00128"	1	1	1	1	1	1	1	1	1	1	1	1	1	1	1	1	1	1	1	1	1	0	0	0	1	1	1	1
LMOf2365_0235	hypothetical protein	1	1	0	0	1	1	1	0	1	1	1	1	1	1	1	1	0	1	1	1	1	1	1	1	1	1	1	1
LMOf2365_0248	"2-C-methyl-D-erythritol 2,4-cyclodiphosphate synthase; catalyzes the conversion of 4-diphosphocytidyl-2-C-methyl-D-erythritol 2-phosphate into 2-C-methyl-D-erythritol 2,4-cyclodiphosphate"	1	0	1	1	1	1	1	1	1	1	1	1	1	1	1	1	1	1	1	1	1	1	1	1	1	1	1	1
LMOf2365_0249	glutamyl-tRNA synthetase; Charges one glutamine molecule and pairs it to its corresponding RNA trinucleotide during protein translation	1	1	1	1	1	1	1	1	1	1	0	1	1	1	1	1	1	1	1	1	1	1	1	1	1	1	1	1
LMOf2365_0252	hypothetical protein; identified by similarity to OMNI:NTL01BS00095; match to protein family HMM PF05948	1	0	1	1	1	1	1	1	1	1	1	1	1	1	1	1	1	1	1	1	1	1	1	1	1	1	1	1
LMOf2365_0255	RNA polymerase factor sigma-70; DNA-dependent RNA polymerase catalyzes the transcription of DNA into RNA using the four ribonucleoside triphosphates as substrates	1	0	1	1	1	1	1	1	1	1	0	1	1	1	1	1	1	1	1	1	1	1	1	1	1	1	1	1
LMOf2365_0257	"preprotein translocase subunit SecE; forms a complex with SecY and SecG; SecYEG forms a putative protein-conducting channel to which secA binds and translocates targeted polypeptides across the cytoplasmic membrane, a process driven by ATP and a proton-motive force"	1	1	1	1	1	1	1	1	1	1	0	1	1	1	1	1	1	1	1	1	1	1	1	1	1	1	1	1
LMOf2365_0258	transcription antitermination protein NusG; Modulates Rho-dependent transcription termination	1	1	1	1	1	1	1	1	1	1	0	1	1	1	1	1	1	1	1	1	1	1	1	1	1	1	1	1
LMOf2365_0259	hypothetical protein; identified by similarity to OMNI:NTL01LI0277	1	0	1	1	1	1	1	1	1	1	0	1	1	1	1	1	1	1	1	1	1	1	1	1	1	1	1	1
LMOf2365_0260	50S ribosomal protein L11; binds directly to 23S ribosomal RNA	1	1	1	1	1	1	1	1	1	1	0	1	1	1	1	1	1	1	1	1	1	1	1	1	1	1	1	1
LMOf2365_0261	"50S ribosomal protein L1; in Escherichia coli and Methanococcus, this protein autoregulates expression; the binding site in the mRNA mimics the binding site in the 23S rRNA"	1	1	1	1	1	1	1	1	1	1	0	1	1	1	1	1	1	1	1	1	1	1	1	1	1	1	1	1
LMOf2365_0266	DegA family transcriptional regulator; identified by similarity to SP:P37947; match to protein family HMM PF00532	1	1	1	1	1	1	1	1	1	1	1	1	1	1	1	1	1	1	0	0	0	0	0	0	0	0	0	1
LMOf2365_0267	"sugar ABC transporter, sugar-binding protein; identified by similarity to SP:P29850; match to protein family HMM PF01547"	1	1	1	1	1	1	1	1	1	0	1	0	0	1	1	1	1	0	0	0	0	0	0	0	0	0	0	1
LMOf2365_0268	"sugar ABC transporter, permease protein; identified by similarity to SP:Q04698; match to protein family HMM PF00528"	1	1	1	1	1	1	1	1	1	1	1	1	1	1	1	1	1	1	0	0	0	0	0	0	0	0	0	1
LMOf2365_0269	"sugar ABC transporter, permease protein; identified by similarity to SP:Q04699; match to protein family HMM PF00528"	1	1	1	1	1	1	1	1	1	1	1	1	1	1	1	1	1	1	0	0	0	0	0	0	0	0	0	1
LMOf2365_0270	"oligo-1,6-glucosidase; identified by similarity to SP:P21332; match to protein family HMM PF00128"	1	1	1	1	1	1	1	1	1	1	1	1	1	1	1	1	1	1	0	0	0	0	0	0	0	0	0	1
LMOf2365_0271	sucrose phosphorylase; identified by similarity to SP:P10249; match to protein family HMM PF00128	1	1	1	1	1	1	1	1	1	0	1	0	0	1	1	1	1	0	0	0	0	0	0	0	0	0	0	1
LMOf2365_0272	hypothetical protein	1	1	1	1	1	1	1	1	1	0	1	0	0	1	1	1	1	0	0	0	0	0	0	0	0	0	0	1
LMOf2365_0273	hypothetical protein	1	1	1	1	1	1	1	1	1	0	1	0	0	1	1	1	1	0	0	0	0	0	0	0	0	0	0	1
LMOf2365_0278	hypothetical protein	1	0	1	1	1	1	1	1	1	0	0	0	0	0	0	0	0	0	0	0	0	1	1	1	0	0	0	0
LMOf2365_0279	"ABC transporter, ATP-binding protein, putative; identified by similarity to SP:P15361; match to protein family HMM PF00005"	1	0	1	1	1	1	1	1	1	0	0	0	0	0	0	0	0	0	0	0	0	1	1	1	0	0	0	0
LMOf2365_0280	"ABC transporter, ATP-binding/permease protein; identified by match to protein family HMM PF00005"	1	0	1	1	1	1	1	1	1	0	0	0	0	0	0	0	0	0	0	0	0	1	1	1	0	0	0	0
LMOf2365_0281	internalin C2; identified by similarity to GP:2347104; match to protein family HMM PF00560	1	1	1	1	1	1	1	1	1	1	1	1	1	1	1	1	1	1	1	1	0	0	0	0	1	1	1	1
LMOf2365_0282	internalin D; identified by similarity to GP:2347105; match to protein family HMM PF00560	1	1	1	1	1	1	1	1	1	1	1	1	1	1	1	1	1	1	1	1	0	0	0	0	0	0	0	1
LMOf2365_0283	internalin E; identified by similarity to GP:2347106; match to protein family HMM PF00560; match to protein family HMM TIGR01167	1	1	1	1	1	1	1	1	1	1	1	1	1	1	1	1	1	1	1	1	0	0	0	0	0	0	0	0
LMOf2365_0289	leucine-rich repeat-containing protein; identified by match to protein family HMM PF00560	1	1	1	1	1	1	1	1	1	0	1	0	0	0	1	1	1	0	1	1	1	0	0	0	1	1	1	1
LMOf2365_0301	hypothetical protein; identified by similarity to OMNI:NTL01LI0307	1	1	1	1	1	1	1	1	1	1	1	1	1	1	1	1	1	1	1	1	1	1	1	1	1	0	1	1
LMOf2365_0315	LysR family transcriptional regulator; identified by match to protein family HMM PF00126; match to protein family HMM PF03466	1	1	0	1	1	1	1	1	1	1	1	1	1	1	1	1	1	0	0	0	0	1	1	1	0	0	0	0
LMOf2365_0316	nitroreductase family protein; identified by match to protein family HMM PF00881	1	1	1	1	1	1	1	1	1	1	1	1	1	1	1	1	1	1	0	0	0	1	1	1	0	0	0	1
LMOf2365_0323	hypothetical protein	1	0	0	0	0	0	0	0	0	0	0	1	0	0	0	0	0	0	0	0	0	0	0	0	0	0	0	0
LMOf2365_0325	"type II restriction enzyme Sau3AI, putative; identified by similarity to SP:P16667; match to protein family HMM PF02976"	1	0	0	0	0	0	0	0	0	0	0	1	0	0	0	0	0	0	0	0	1	1	0	0	0	0	0	0
LMOf2365_0326	DNA-binding protein; identified by match to protein family HMM PF01381	1	0	0	0	0	0	0	0	0	0	0	1	0	0	0	0	0	0	0	0	1	1	0	0	0	0	0	0
LMOf2365_0327	C-5 cytosine-specific DNA methylase family protein; identified by match to protein family HMM PF00145; match to protein family HMM TIGR00675	1	0	0	0	0	0	0	0	0	0	0	1	0	0	0	0	0	0	0	0	1	1	0	0	0	0	0	0
LMOf2365_0328	hypothetical protein	1	0	0	0	0	0	0	0	0	0	0	1	0	0	0	0	0	0	0	0	1	1	0	0	0	0	0	0
LMOf2365_0329	putative lipoprotein	1	1	0	1	1	1	1	1	1	1	1	1	1	1	1	1	1	1	1	0	0	0	1	1	1	1	1	1
LMOf2365_0331	M48 family peptidase; identified by match to protein family HMM PF01435	1	0	0	0	1	0	1	0	0	0	0	0	0	0	0	0	0	0	0	0	0	0	0	0	0	0	0	0
LMOf2365_0338	cell wall surface anchor family protein; identified by match to protein family HMM PF00746; match to protein family HMM TIGR01167	1	1	1	1	1	1	1	1	1	1	1	1	1	1	1	1	1	0	0	1	0	0	0	0	0	0	0	0
LMOf2365_0340	hypothetical protein; identified by similarity to OMNI:NTL01LI0345	1	1	1	1	1	1	1	1	1	1	1	1	1	1	1	1	1	1	0	0	0	0	0	0	0	0	0	1
LMOf2365_0341	endonuclease/exonuclease/phosphatase family protein; identified by match to protein family HMM PF03372	1	1	1	1	1	1	1	1	1	1	1	1	1	1	1	1	1	1	0	0	0	0	0	0	0	0	0	1
LMOf2365_0342	putative lipoprotein	1	1	1	1	1	1	1	1	1	1	1	1	1	1	1	1	1	1	1	1	1	0	1	0	1	1	1	1
LMOf2365_0343	"transcriptional activator, putative; identified by match to protein family HMM PF01381; match to protein family HMM TIGR01716"	1	1	1	1	1	1	1	1	1	1	1	1	1	1	1	1	1	1	1	1	1	0	1	0	1	1	1	1
LMOf2365_0344	"transcriptional activator, putative; identified by match to protein family HMM PF01381; match to protein family HMM TIGR01716"	1	1	1	1	1	1	1	1	1	1	1	1	1	1	1	1	1	1	1	1	1	0	1	0	1	1	1	1
LMOf2365_0345	hypothetical protein; identified by similarity to OMNI:NTL01LM2386	1	1	1	1	1	1	1	1	1	1	1	1	1	1	1	1	1	1	1	1	1	0	1	0	1	1	1	1
LMOf2365_0346	hypothetical protein; identified by similarity to GP:16412782	1	1	1	1	1	1	1	1	1	1	1	1	1	1	1	1	1	1	1	1	1	0	1	0	1	1	1	1
LMOf2365_0348	hypothetical protein	1	1	1	1	1	1	1	1	1	0	1	1	0	0	1	1	1	0	0	0	1	0	0	0	0	1	0	1
LMOf2365_0349	cell wall surface anchor family protein; identified by match to protein family HMM PF00560; match to protein family HMM TIGR01167; match to protein family HMM TIGR01612	1	1	1	1	0	1	1	1	1	0	1	0	0	0	1	1	1	0	0	0	1	0	0	0	0	1	0	1
LMOf2365_0350	cell wall surface anchor family protein; identified by match to protein family HMM PF00560; match to protein family HMM TIGR01167; match to protein family HMM TIGR01612	1	1	1	1	1	1	1	1	1	1	1	1	1	1	1	1	1	1	1	1	0	0	0	0	0	0	0	0
LMOf2365_0351	hypothetical protein	1	1	1	1	1	1	1	1	1	1	1	1	1	1	1	1	1	1	1	1	0	0	0	0	0	0	0	0
LMOf2365_0352	hypothetical protein; identified by similarity to OMNI:NTL01LI0353	1	1	1	1	1	1	1	1	1	1	1	1	1	1	1	1	1	1	1	0	0	0	1	0	1	0	1	1
LMOf2365_0353	hypothetical protein; identified by similarity to OMNI:NTL01LI0354	1	1	1	1	1	1	1	1	1	1	1	1	1	1	1	1	1	1	1	1	1	0	1	0	1	1	1	1
LMOf2365_0354	hypothetical protein	1	1	1	1	1	1	1	1	1	1	1	1	1	1	1	1	1	1	1	1	1	0	1	1	1	1	1	1
LMOf2365_0355	hypothetical protein; identified by similarity to OMNI:NTL01PM0501	1	1	0	0	0	1	0	0	1	0	0	0	0	0	0	0	0	0	1	0	0	0	0	0	0	0	0	0
LMOf2365_0356	hypothetical protein	1	1	1	1	1	1	1	1	1	0	0	0	0	0	0	0	0	1	1	0	0	0	0	0	0	0	0	0
LMOf2365_0357	hypothetical protein; identified by similarity to OMNI:NTL01NM00296	1	1	0	0	0	1	0	0	1	0	0	0	0	1	0	0	0	0	1	0	0	0	0	0	1	0	0	0
LMOf2365_0358	hypothetical protein	1	1	0	0	0	1	0	0	1	0	0	0	0	0	0	0	0	0	1	0	0	0	0	0	1	0	0	1
LMOf2365_0359	hypothetical protein	1	1	0	0	0	1	0	0	1	1	1	1	1	1	1	1	1	0	1	0	0	0	0	0	1	0	0	1
LMOf2365_0360	hypothetical protein	1	1	0	0	0	1	0	0	1	0	0	0	0	0	0	0	0	0	1	0	0	0	0	0	1	0	0	1
LMOf2365_0373	acetyltransferase; identified by match to protein family HMM PF00583	1	1	1	1	1	1	1	1	1	1	1	1	1	1	1	1	1	1	1	1	1	0	0	0	0	0	0	1
LMOf2365_0374	internalin; identified by similarity to GP:2347104; match to protein family HMM PF00560	1	1	1	1	1	1	1	1	1	1	1	1	1	1	1	1	1	1	1	1	1	0	0	0	0	0	0	1
LMOf2365_0379	hypothetical protein; identified by match to protein family HMM PF01116; match to protein family HMM TIGR00167	1	1	1	1	1	1	1	1	1	1	1	1	1	1	1	1	1	1	1	1	1	0	0	0	0	0	0	1
LMOf2365_0380	DeoR family transcriptional regulator; identified by match to protein family HMM PF00455	1	1	1	1	1	0	1	1	1	1	1	1	1	1	1	1	1	1	1	1	1	0	0	0	0	0	0	1
LMOf2365_0381	hypothetical protein	1	1	1	1	1	1	1	1	1	1	1	1	1	1	1	1	1	1	1	1	1	0	0	0	0	0	0	1
LMOf2365_0382	S51 family peptidase; identified by match to protein family HMM PF03575	1	1	1	1	1	1	1	1	1	1	1	1	1	0	1	1	1	1	0	0	1	0	1	0	0	0	1	1
LMOf2365_0383	hypothetical protein; identified by similarity to OMNI:NTL01LI0381	1	1	1	0	1	1	1	1	1	1	1	1	1	0	1	1	1	1	1	0	1	1	1	1	1	1	1	1
LMOf2365_0409	hypothetical protein	1	1	1	1	1	1	1	1	1	0	0	0	0	0	0	0	0	0	0	0	0	0	0	0	0	0	0	0
LMOf2365_0410	hypothetical protein	1	1	1	1	1	1	1	1	1	0	0	0	0	0	0	0	0	0	0	0	0	0	0	0	0	0	0	0
LMOf2365_0411	hypothetical protein	1	1	1	1	1	1	1	1	1	0	0	0	0	0	0	0	0	0	0	0	0	0	0	0	0	0	0	0
LMOf2365_0412	hypothetical protein	1	1	1	1	1	1	1	1	1	0	0	0	0	0	0	0	0	0	0	0	0	0	0	0	0	0	0	0
LMOf2365_0413	cell wall surface anchor family protein; identified by match to protein family HMM TIGR01167	1	1	1	1	1	0	1	1	1	0	0	0	0	0	0	0	0	0	0	0	0	0	0	0	0	0	0	0
LMOf2365_0414	GntR family transcriptional regulator; identified by match to protein family HMM PF00392	1	1	1	1	1	1	1	1	1	1	1	0	1	1	1	1	1	1	0	0	0	0	0	0	0	0	0	0
LMOf2365_0415	hypothetical protein	1	1	1	1	1	1	1	1	1	0	0	0	0	0	0	0	0	0	0	0	0	0	0	0	0	0	0	0
LMOf2365_0416	"ABC transporter, ATP-binding protein"	1	1	1	1	1	1	1	1	1	1	1	1	1	1	1	1	1	1	0	0	0	0	0	0	0	0	0	1
LMOf2365_0417	"ABC transporter, permease protein, putative; identified by match to protein family HMM PF02687"	1	1	1	1	1	1	1	1	1	1	1	1	1	1	1	1	1	1	0	0	0	0	0	0	0	0	0	1
LMOf2365_0418	hypothetical protein	1	1	1	1	1	1	1	1	1	0	0	0	0	0	0	0	0	0	0	0	0	0	0	0	0	0	0	0
LMOf2365_0419	hypothetical protein; identified by match to protein family HMM PF05146	1	1	1	1	1	1	1	1	1	1	1	1	1	1	1	1	1	1	1	1	0	0	0	0	0	1	1	1
LMOf2365_0429	internalin; identified by similarity to GP:2347102; match to protein family HMM PF00560; match to protein family HMM TIGR01167	1	1	1	1	1	1	1	1	1	1	0	1	1	1	0	0	0	1	0	0	0	0	0	0	0	0	0	0
LMOf2365_0432	hypothetical protein; identified by similarity to OMNI:NTL01LI0432	1	0	1	1	1	1	1	1	1	1	1	1	1	1	1	1	1	1	1	1	1	1	1	1	1	1	1	1
LMOf2365_0433	ZIP zinc transporter family protein; identified by match to protein family HMM PF02535	1	0	1	1	1	1	1	1	1	1	0	1	1	1	1	1	1	1	1	1	1	1	1	1	1	1	1	1
LMOf2365_0438	hypothetical protein; identified by similarity to OMNI:NTL01LL0877	1	1	1	1	1	1	1	1	1	1	1	1	1	1	1	1	1	1	1	1	1	0	0	0	0	0	1	0
LMOf2365_0446	LysR family transcriptional regulator; identified by match to protein family HMM PF00126; match to protein family HMM PF03466	1	1	1	1	1	1	1	1	1	1	1	1	1	1	1	1	1	1	1	1	1	0	1	0	0	0	0	1
LMOf2365_0447	acetyltransferase; identified by similarity to SP:Q09707; match to protein family HMM PF00132	1	1	1	1	1	1	1	1	1	1	1	1	1	1	1	1	1	1	1	1	1	0	1	1	1	1	1	1
LMOf2365_0449	hypothetical protein; identified by similarity to OMNI:NTL01LI0450	1	1	0	0	0	0	0	1	1	0	0	0	0	0	0	0	0	0	0	0	1	0	0	0	0	0	0	1
LMOf2365_0450	"wall-associated protein, putative; identified by similarity to SP:Q07833; match to protein family HMM PF05593; match to protein family HMM TIGR01612; match to protein family HMM TIGR01643"	1	1	0	0	0	0	0	1	1	0	0	0	0	0	0	0	0	0	1	1	0	0	1	1	1	1	1	1
LMOf2365_0451	hypothetical protein	1	0	0	0	0	0	0	1	1	0	0	0	0	0	0	0	0	0	0	0	0	0	0	0	0	0	0	0
LMOf2365_0452	hypothetical protein	1	0	0	0	0	0	0	1	1	0	0	0	0	0	0	0	0	0	0	1	0	1	1	1	1	1	0	1
LMOf2365_0453	hypothetical protein	1	0	0	0	0	0	0	1	0	0	0	0	0	0	0	0	0	0	0	1	0	1	0	1	0	0	0	0
LMOf2365_0454	hypothetical protein; identified by similarity to GP:19915967	1	0	0	0	0	0	0	1	0	0	0	0	0	0	0	0	0	0	0	0	0	0	0	0	0	0	0	0
LMOf2365_0455	hypothetical protein	1	0	0	0	0	0	0	1	0	0	0	0	0	0	0	0	0	0	0	1	1	1	1	1	1	0	0	0
LMOf2365_0456	hypothetical protein	1	0	0	0	0	0	0	1	0	0	0	0	0	0	0	0	0	0	0	1	0	0	0	0	0	0	0	0
LMOf2365_0457	hypothetical protein	1	1	0	0	0	0	0	1	1	0	0	0	0	0	0	0	0	0	0	1	1	1	1	1	1	0	0	1
LMOf2365_0458	hypothetical protein	1	1	0	0	0	0	0	1	1	0	0	0	0	0	0	0	0	0	0	1	1	1	1	1	1	1	1	1
LMOf2365_0459	hypothetical protein	1	1	0	0	0	0	0	1	1	0	0	0	0	0	0	0	0	0	0	0	0	0	0	0	0	0	0	1
LMOf2365_0460	hypothetical protein	1	1	0	0	0	0	0	1	1	0	0	0	0	0	0	0	0	0	0	0	1	1	1	0	0	0	0	1
LMOf2365_0461	hypothetical protein	1	0	0	0	0	0	0	1	0	0	0	0	0	0	0	0	0	0	1	0	1	1	1	0	0	0	0	0
LMOf2365_0462	hypothetical protein	1	0	0	0	0	0	0	1	0	0	0	0	0	0	0	0	0	0	0	1	1	1	1	0	0	0	0	0
LMOf2365_0463	hypothetical protein	1	1	0	0	0	0	0	1	0	0	0	0	0	0	0	0	0	0	0	0	1	1	1	0	0	0	0	0
LMOf2365_0464	hypothetical protein	1	0	0	0	0	0	0	1	0	0	0	0	0	0	0	0	0	0	0	0	0	1	1	0	0	0	0	0
LMOf2365_0465	hypothetical protein	1	0	0	0	0	0	0	1	0	0	0	0	0	0	0	0	0	0	0	0	1	1	1	0	0	0	0	0
LMOf2365_0466	hypothetical protein	1	1	0	0	0	0	0	1	1	0	0	0	0	0	0	0	0	0	0	1	1	1	1	0	0	0	0	1
LMOf2365_0467	hypothetical protein	1	0	0	0	0	0	0	1	1	0	0	0	0	0	0	0	0	0	0	1	1	1	1	0	0	0	0	1
LMOf2365_0468	HEAT repeat-containing PBS lyase	1	0	0	0	0	0	0	1	1	0	0	0	0	0	0	0	0	0	0	0	0	0	1	0	0	0	0	1
LMOf2365_0469	hypothetical protein	1	1	0	0	0	0	0	1	1	0	0	0	0	0	0	0	0	0	0	1	1	1	0	0	1	1	1	1
LMOf2365_0473	hypothetical protein	1	1	1	1	1	1	1	1	1	1	1	1	1	1	1	1	1	1	1	1	0	0	0	0	1	0	1	1
LMOf2365_0475	hypothetical protein	1	1	1	1	1	1	1	1	1	1	1	1	1	1	1	1	1	1	1	1	1	1	1	1	1	1	1	0
LMOf2365_0481	hypothetical protein; identified by similarity to GP:5578868	1	1	1	1	0	0	0	1	1	0	1	1	0	0	1	1	1	0	0	0	0	0	0	0	1	0	1	1
LMOf2365_0483	hypothetical protein; identified by similarity to OMNI:NTL01LI0464	1	1	1	1	1	1	1	1	1	1	1	1	1	1	1	1	1	1	1	1	1	1	1	0	1	1	1	1
LMOf2365_0484	hypothetical protein; identified by similarity to OMNI:NTL01LI0465	1	1	1	1	1	1	1	1	1	1	1	1	1	1	1	1	1	1	1	1	1	1	1	0	1	1	1	1
LMOf2365_0492	hypothetical protein	1	1	1	1	1	1	1	1	1	0	0	0	0	0	0	0	0	0	0	1	1	0	0	0	0	1	0	1
LMOf2365_0493	hypothetical protein	1	1	1	0	0	0	1	1	1	1	1	1	1	0	1	1	1	0	0	1	1	0	0	1	0	1	0	1
LMOf2365_0494	hypothetical protein; identified by similarity to OMNI:NTL01LI0798	1	1	1	0	1	0	1	1	1	1	1	1	1	0	1	1	1	0	0	0	0	0	0	0	0	0	0	1
LMOf2365_0495	putative lipoprotein	1	1	1	0	1	0	1	1	1	1	1	1	1	0	1	1	1	0	0	1	1	0	0	1	0	1	0	1
LMOf2365_0496	hypothetical protein	1	1	1	0	1	1	1	1	1	1	1	1	1	0	1	1	1	0	0	1	1	0	0	1	0	1	0	1
LMOf2365_0497	hypothetical protein	1	1	1	1	1	1	1	1	1	1	1	1	1	0	1	1	1	0	0	1	1	0	0	1	0	1	0	1
LMOf2365_0498	cell wall surface anchor family protein; identified by match to protein family HMM PF00746; match to protein family HMM TIGR01167	1	1	1	1	1	1	0	1	1	1	1	1	1	0	1	1	1	0	0	1	1	0	0	1	0	1	0	1
LMOf2365_0499	IS3 family transposase OrfA; identified by similarity to OMNI:NTL01LL0091	1	1	1	1	1	1	1	1	1	1	1	1	1	1	1	1	1	1	0	1	1	0	0	1	0	1	0	1
LMOf2365_0500	hypothetical protein	1	1	0	0	0	0	0	1	1	0	0	0	0	0	0	0	0	1	0	0	0	0	0	0	0	0	0	0
LMOf2365_0501	hypothetical protein	1	1	0	0	0	0	0	1	1	0	0	0	0	0	0	0	0	1	0	0	0	0	0	0	0	0	0	0
LMOf2365_0502	hypothetical protein	1	1	0	0	0	0	0	1	1	1	1	1	1	0	1	1	1	1	0	0	0	0	1	0	0	1	0	0
LMOf2365_0503	hypothetical protein; identified by similarity to OMNI:NTL01LI1685	1	1	0	0	0	0	0	1	1	1	1	1	1	1	1	1	1	1	0	1	0	1	1	1	1	0	0	0
LMOf2365_0504	HD domain-containing protein; identified by similarity to OMNI:NTL01BS00578; match to protein family HMM PF01966	1	1	1	1	1	1	1	1	1	1	1	1	1	0	1	1	1	1	0	1	1	1	1	1	1	0	0	1
LMOf2365_0506	hypothetical protein; identified by similarity to OMNI:NTL01LI0477	1	1	1	1	1	0	1	1	1	1	1	1	1	0	1	1	1	1	0	0	1	1	0	1	1	0	0	0
LMOf2365_0513	hypothetical protein; identified by similarity to GP:16412606	1	1	1	1	1	0	1	1	1	1	1	1	1	0	1	1	1	1	0	0	1	1	0	1	1	1	1	1
LMOf2365_0514	hypothetical protein	1	1	0	0	0	0	0	1	1	0	0	0	0	0	0	0	0	0	0	0	0	0	0	0	0	0	0	0
LMOf2365_0522	LysR family transcriptional regulator; identified by match to protein family HMM PF00126; match to protein family HMM PF03466	1	1	1	1	1	1	1	1	1	1	1	0	1	1	1	1	1	1	0	0	0	0	0	0	0	0	0	0
LMOf2365_0523	CocE/NonD family hydrolase; identified by match to protein family HMM PF02129; match to protein family HMM TIGR00976	1	1	1	1	1	1	1	1	1	1	1	0	1	1	1	1	1	1	0	0	0	0	0	0	0	0	0	0
LMOf2365_0527	ribose 5-phosphate isomerase B; identified by similarity to SP:P37351; match to protein family HMM PF02502; match to protein family HMM TIGR00689; match to protein family HMM TIGR01120	1	1	1	1	1	1	1	1	1	1	1	1	1	1	1	1	1	1	1	1	1	0	0	1	1	1	1	1
LMOf2365_0528	ribulose-phosphate 3-epimerase family protein; identified by match to protein family HMM PF00834	1	1	1	1	1	1	1	1	1	1	1	1	1	1	1	1	1	1	1	1	1	0	0	1	1	1	1	1
LMOf2365_0529	"transaldolase, putative; identified by match to protein family HMM PF00923"	1	1	1	1	1	1	1	1	1	1	1	1	1	1	1	1	1	1	1	1	1	0	0	1	1	1	1	1
LMOf2365_0530	PTS system IIA component domain-containing protein; identified by match to protein family HMM PF00359; match to protein family HMM PF00874	1	1	1	1	1	1	1	1	1	1	1	1	1	1	1	1	1	1	1	1	1	0	0	1	1	1	1	1
LMOf2365_0531	SIS domain-containing protein; identified by similarity to GP:16412942; match to protein family HMM PF01380	1	1	1	1	1	1	1	1	1	1	1	1	1	1	1	1	1	1	1	1	1	0	0	1	1	1	1	1
LMOf2365_0532	"PTS system, IIA component; identified by match to protein family HMM PF00359"	1	1	1	1	1	1	1	1	1	1	1	1	1	1	1	1	1	1	1	1	1	0	0	1	1	1	1	1
LMOf2365_0533	hypothetical protein; identified by similarity to OMNI:NTL01LI0500	1	1	1	1	1	1	1	1	1	1	1	1	1	1	1	1	1	1	1	1	1	0	0	1	1	1	1	1
LMOf2365_0534	ribulose-phosphate 3-epimerase; identified by match to protein family HMM PF00834; match to protein family HMM TIGR01163	1	1	1	1	1	1	1	1	1	1	1	1	1	1	1	1	1	1	1	1	1	0	0	1	1	1	1	1
LMOf2365_0535	"alcohol dehydrogenase, zinc-dependent; identified by match to protein family HMM PF00107"	1	1	1	1	1	1	1	1	1	1	1	1	1	1	1	1	1	1	1	1	1	0	0	1	1	1	1	1
LMOf2365_0536	"PTS system, galactitol-specific, IIB component, putative; identified by similarity to SP:P37188; match to protein family HMM PF02302"	1	1	1	1	1	1	1	1	1	1	1	1	1	1	1	1	1	1	1	1	1	0	0	1	1	1	1	1
LMOf2365_0537	"PTS system, galactitol-specific, IIC component, putative; identified by similarity to SP:P37189; match to protein family HMM PF03611"	1	1	1	1	1	1	1	1	1	1	1	1	1	1	1	1	1	1	1	1	1	0	0	1	1	1	1	1
LMOf2365_0539	putative lipoprotein; identified by similarity to OMNI:NTL01LI0506	1	1	1	1	1	1	1	1	1	1	1	1	1	1	1	1	1	1	1	1	0	0	1	1	0	0	1	1
LMOf2365_0547	hypothetical protein	1	0	1	1	1	1	1	1	1	1	1	1	1	1	1	1	1	1	1	1	1	1	1	1	1	1	1	1
LMOf2365_0554	hypothetical protein	1	1	1	1	1	1	1	1	1	0	0	0	0	0	0	0	0	0	1	1	1	0	0	0	1	1	1	1
LMOf2365_0555	MerR family transcriptional regulator; identified by similarity to SP:P32184; match to protein family HMM PF00376	1	0	1	1	1	1	1	1	1	1	1	1	1	1	1	1	1	1	1	1	1	1	1	1	1	1	1	1
LMOf2365_0577	hypothetical protein; identified by similarity to GP:16412992	1	1	1	1	1	1	1	1	1	1	1	1	1	1	1	1	1	1	1	1	1	0	0	0	1	0	1	1
LMOf2365_0578	leucine-rich repeat-containing protein; identified by match to protein family HMM PF00560	1	1	1	1	1	1	1	1	1	1	1	1	1	1	1	1	1	1	1	1	0	0	0	0	1	0	1	1
LMOf2365_0579	hypothetical protein	1	1	1	1	1	1	1	1	1	1	1	1	1	1	1	1	1	1	1	1	1	0	0	0	1	1	1	1
LMOf2365_0580	hypothetical protein; identified by similarity to OMNI:NTL01LI0551	1	1	1	1	1	1	1	1	1	1	1	1	1	1	1	1	1	1	1	1	1	0	0	0	1	1	1	1
LMOf2365_0581	hypothetical protein; identified by match to protein family HMM PF06030	1	1	1	1	1	1	1	1	1	1	1	1	1	1	1	1	1	1	1	1	1	0	0	0	1	1	1	1
LMOf2365_0594	"imidazole glycerol phosphate synthase subunit HisH; with HisF IGPS catalyzes the conversion of phosphoribulosyl-formimino-5-aminoimidazole-4-carboxamide ribonucleotide phosphate and glutamine to imidazole-glycerol phosphate, 5-aminoimidazol-4-carboxamide ribonucleotide, and glutamate in histidine biosynthesis; the HisH subunit provides the glutamine amidotransferase activity that produces the am…	1	1	1	1	1	1	1	1	1	1	1	1	1	1	1	1	1	1	0	0	0	0	0	0	0	0	0	1
LMOf2365_0605	hypothetical protein; identified by similarity to OMNI:NTL01LI0581	1	1	1	1	1	1	1	1	1	1	1	1	1	1	1	1	1	1	0	0	0	0	0	0	0	0	0	1
LMOf2365_0606	hypothetical protein; identified by similarity to OMNI:SA0807	1	1	1	1	1	1	1	1	1	1	1	1	1	1	1	1	1	1	0	0	0	0	0	0	0	0	0	1
LMOf2365_0628	PadR family transcriptional regulator; identified by match to protein family HMM PF03551	1	1	1	1	1	1	1	1	1	1	0	1	1	1	1	1	1	1	1	1	1	1	1	1	1	1	1	1
LMOf2365_0638	rhodanese-like domain-containing protein; identified by match to protein family HMM PF00581	1	1	1	1	1	1	1	1	1	1	1	1	1	1	1	1	1	1	1	1	1	1	1	1	1	0	1	1
LMOf2365_0639	cell wall anchor domain-containing protein; identified by match to protein family HMM PF00560; match to protein family HMM PF00746; match to protein family HMM TIGR01167	1	1	1	1	1	1	1	1	1	1	1	1	1	1	1	1	1	1	0	0	0	0	0	0	0	0	0	1
LMOf2365_0643	acetyltransferase; identified by similarity to OMNI:EF0951; match to protein family HMM PF00583	1	1	1	1	1	1	1	1	1	1	1	1	1	1	1	1	1	1	1	1	1	0	1	1	0	0	1	0
LMOf2365_0644	hypothetical protein; identified by similarity to OMNI:NTL01LI0620	1	1	1	1	1	1	1	1	1	1	1	1	1	1	1	1	1	1	1	1	1	1	1	1	1	0	1	1
LMOf2365_0652	hypothetical protein; identified by similarity to OMNI:NTL01LI0628	1	1	1	1	1	1	1	1	1	1	1	1	1	1	1	1	1	1	1	1	1	0	0	0	1	1	1	1
LMOf2365_0656	cell wall surface anchor family protein; identified by match to protein family HMM PF05738; match to protein family HMM TIGR01167; match to protein family HMM TIGR01612	1	1	1	1	1	1	1	1	1	1	1	1	1	1	1	1	1	1	1	1	1	0	0	0	1	0	1	1
LMOf2365_0659	PTS system IIA component domain-containing protein; identified by match to protein family HMM PF00359; match to protein family HMM PF00874	1	0	1	1	1	1	1	1	0	1	1	1	1	1	1	1	1	1	0	0	0	0	0	0	0	0	0	0
LMOf2365_0660	"PTS system, fructose-specific, IIA component, putative; identified by similarity to SP:P32155; match to protein family HMM PF00359; match to protein family HMM TIGR00848"	1	1	1	1	1	1	1	1	1	1	1	1	1	1	1	1	1	1	0	0	0	0	0	0	0	0	0	1
LMOf2365_0661	"putative fructose-like permease EIIC subunit 2; FrwC with FrwB, FrwD and PtsA forms a PEP-dependent sugar phosphotransferase system permease which may phosphorylate and transport sugars into the cell; forms translocation channel and contains the specific substrate-binding site"	1	1	1	1	1	1	1	1	1	1	1	1	1	1	1	1	1	1	0	0	0	0	0	0	0	0	0	1
LMOf2365_0662	"putative fructose-like phosphotransferase EIIB subunit 2; FrwB with FrwC, FrwD and PtsA forms a PEP-dependent sugar phosphotransferase system (PTS) permease which may phosphorylate and transport sugars into the cell; cytoplasmic protein that interacts with complex EIIA; contains the second phosphorylation site of the PTS"	1	1	1	1	1	1	1	1	1	1	1	1	1	1	1	1	1	1	0	0	0	0	0	0	0	0	0	1
LMOf2365_0663	hypothetical protein; identified by similarity to GP:15978906	1	0	1	1	1	1	1	1	0	1	1	1	1	1	1	1	1	1	0	0	0	0	0	0	0	0	0	0
LMOf2365_0667	hypothetical protein; identified by similarity to OMNI:SP2182	1	1	0	0	0	1	0	1	1	0	0	0	0	0	0	0	0	0	0	0	0	0	1	0	0	1	0	0
LMOf2365_0668	hypothetical protein	1	1	0	0	0	1	0	1	1	0	0	0	0	0	0	0	0	0	0	0	0	0	1	0	0	1	0	0
LMOf2365_0683	acetyltransferase; identified by similarity to OMNI:PG1761; match to protein family HMM PF00583	1	1	1	1	1	1	1	1	1	1	1	1	1	1	1	1	1	1	1	1	1	0	1	1	1	1	1	1
LMOf2365_0687	hypothetical protein; identified by similarity to OMNI:NTL01HP01062	1	0	0	0	0	0	0	0	0	0	0	0	0	0	0	0	0	0	0	0	0	0	0	0	0	0	0	0
LMOf2365_0691	"transcriptional activator, putative; identified by match to protein family HMM PF01381; match to protein family HMM TIGR01716"	1	1	1	1	1	1	1	1	1	1	1	1	1	1	1	1	1	1	1	1	1	0	0	0	1	1	1	1
LMOf2365_0693	cell wall surface anchor family protein; identified by match to protein family HMM TIGR01167	1	1	1	1	1	1	1	1	1	0	0	1	0	0	0	0	0	0	1	1	1	0	0	0	1	1	1	1
LMOf2365_0693.1	hypothetical protein; identified by similarity to PIR:AB1110	1	1	1	1	1	1	1	1	1	0	0	0	0	0	0	0	0	0	0	0	0	1	1	1	0	0	0	0
LMOf2365_0694	cell wall surface anchor family protein; identified by match to protein family HMM PF00746; match to protein family HMM TIGR01167	1	1	1	1	1	1	1	1	1	0	0	0	0	0	0	0	0	0	0	0	0	1	1	1	0	0	0	0
LMOf2365_0705	hypothetical protein; identified by similarity to OMNI:NTL01LI0671	1	1	1	1	1	1	1	1	1	1	1	1	1	1	1	1	1	1	1	1	1	0	1	1	1	1	1	1
LMOf2365_0707	hypothetical protein	1	1	1	1	1	1	1	1	1	1	1	1	1	1	1	1	1	1	0	0	0	0	0	0	0	0	0	0
LMOf2365_0767	hypothetical protein	1	1	1	1	1	1	1	1	1	1	1	1	1	1	1	1	1	1	1	1	1	0	0	0	1	0	1	0
LMOf2365_0768	cell wall surface anchor family protein; identified by match to protein family HMM PF00560	1	1	1	1	1	1	1	1	1	1	1	1	1	1	1	1	1	1	0	1	0	0	0	0	0	0	0	1
LMOf2365_0769	DNA-binding protein; identified by match to protein family HMM PF01381	1	1	1	1	1	1	1	1	1	1	1	1	1	1	1	1	1	1	1	1	1	0	0	0	1	1	1	1
LMOf2365_0770	hypothetical protein; identified by similarity to OMNI:NTL01LI0738; match to protein family HMM PF00027	1	1	1	1	1	1	1	1	1	1	1	1	1	1	1	1	1	1	1	1	1	1	1	1	0	1	1	1
LMOf2365_0771	GntR family transcriptional regulator; identified by match to protein family HMM PF00392	1	1	1	1	1	1	1	1	1	1	1	1	1	1	1	1	1	1	1	1	1	1	1	1	0	1	1	1
LMOf2365_0772	"ABC transporter, ATP-binding protein; identified by match to protein family HMM PF00005"	1	1	1	1	1	1	1	1	1	1	1	1	1	1	1	1	1	1	1	1	1	1	1	1	0	1	1	1
LMOf2365_0773	"ABC transporter, permease protein, putative; identified by similarity to OMNI:NTL01LI0741"	1	1	1	1	1	1	1	1	1	1	1	1	1	1	1	1	1	1	1	1	1	1	1	1	0	1	1	1
LMOf2365_0774	"ABC transporter, ATP-binding/permease protein, putative; identified by match to protein family HMM PF00005; match to protein family HMM PF02687"	1	1	1	1	1	1	1	1	1	1	1	1	1	1	1	1	1	1	1	1	1	1	1	1	0	1	1	1
LMOf2365_0775	hypothetical protein; identified by similarity to OMNI:NTL01LI0743	1	1	1	1	1	1	1	1	1	1	1	1	1	1	1	1	1	1	1	1	1	1	1	1	0	1	1	1
LMOf2365_0776	alpha/beta fold family hydrolase; identified by match to protein family HMM PF00561	1	1	1	1	1	1	1	1	1	1	1	1	1	1	1	1	1	1	0	0	0	0	0	0	0	0	0	1
LMOf2365_0777	Crp family transcriptional regulator; identified by match to protein family HMM PF00325	1	1	1	1	1	1	1	1	1	1	1	1	1	1	1	1	1	1	0	0	0	0	0	0	0	0	0	1
LMOf2365_0778	hypothetical protein; identified by similarity to GP:14290416	1	1	1	1	1	1	1	1	1	1	1	1	1	1	1	1	1	1	0	0	0	0	0	0	0	0	0	1
LMOf2365_0789	hypothetical protein; identified by similarity to OMNI:NTL01LI0760	1	1	1	1	1	1	1	1	1	1	1	1	1	1	1	1	1	1	0	0	1	1	1	1	1	1	1	1
LMOf2365_0796	hypothetical protein; identified by similarity to OMNI:NTL01LI0128	1	1	1	1	1	1	1	1	1	1	1	1	1	1	1	1	1	1	1	0	1	1	1	1	1	0	1	1
LMOf2365_0805	cell wall surface anchor family protein; identified by match to protein family HMM PF00560; match to protein family HMM TIGR01167	1	1	1	1	1	1	1	1	1	1	1	1	1	1	1	1	1	1	0	1	1	0	0	0	0	0	0	1
LMOf2365_0806	PhzF family phenazine biosynthesis protein; identified by similarity to SP:Q51520; match to protein family HMM PF02567; match to protein family HMM TIGR00654	1	1	1	1	1	1	1	1	1	1	1	1	1	1	1	1	1	1	1	1	1	0	0	1	1	1	1	1
LMOf2365_0809	carbon-nitrogen family hydrolase; identified by similarity to OMNI:NTL01LI0780; match to protein family HMM PF00795	1	1	1	1	1	1	1	1	1	1	1	1	1	1	1	1	1	1	1	1	1	1	1	1	1	0	1	1
LMOf2365_0813	YceI like family protein; identified by similarity to GP:3355681; match to protein family HMM PF04264	1	0	1	1	1	1	1	1	1	1	1	1	1	1	1	1	1	1	1	1	1	1	1	1	1	1	1	1
LMOf2365_0814	MarR family transcriptional regulator; identified by match to protein family HMM PF01047	1	0	1	1	1	1	1	1	1	1	1	1	1	1	1	1	1	1	1	1	1	1	1	1	1	1	1	1
LMOf2365_0820	hypothetical protein	1	1	1	1	1	1	1	1	1	1	1	1	1	1	1	1	1	1	0	0	0	0	0	0	0	0	0	1
LMOf2365_0821	hypothetical protein	1	1	1	1	1	1	1	1	1	1	1	1	1	1	1	1	1	1	0	0	0	0	0	0	0	0	0	1
LMOf2365_0831	hypothetical protein; identified by similarity to OMNI:NTL01LI0353	1	1	1	1	1	1	1	1	1	1	1	1	1	1	1	1	1	1	1	0	1	1	1	1	1	1	1	1
LMOf2365_0832	hypothetical protein; identified by similarity to OMNI:NTL01LI0354	1	1	1	1	1	1	1	1	1	1	1	1	1	1	1	1	1	1	1	0	1	1	1	1	1	1	1	1
LMOf2365_0833	hypothetical protein; identified by similarity to GP:16409438	1	1	1	1	1	1	1	1	1	1	1	1	1	1	1	1	1	1	1	0	1	1	1	1	1	1	1	1
LMOf2365_0834	hypothetical protein	1	0	1	1	1	1	1	1	1	0	1	0	0	0	1	1	1	0	0	0	0	0	0	0	0	0	0	0
LMOf2365_0835	hypothetical protein	1	0	1	1	0	1	0	1	1	0	1	0	0	0	1	1	1	0	0	0	0	0	0	0	0	0	0	0
LMOf2365_0849	IS3 family transposase OrfA; identified by similarity to OMNI:NTL01LL0091	1	1	1	1	1	1	1	1	1	1	1	1	1	1	1	1	1	1	0	0	0	0	0	0	0	0	0	1
LMOf2365_0850	"transcriptional activator, putative; identified by similarity to OMNI:NTL01LI0348; match to protein family HMM TIGR01716"	1	1	1	1	1	1	1	1	1	1	1	1	1	1	1	1	1	1	0	0	0	0	0	0	0	0	0	1
LMOf2365_0851	hypothetical protein	1	1	1	1	1	1	1	1	1	1	1	1	1	1	1	1	1	1	0	0	0	0	0	0	0	0	0	1
LMOf2365_0852	cell wall surface anchor family protein; identified by match to protein family HMM TIGR01167	1	1	1	1	1	1	1	1	1	1	1	1	1	1	1	1	1	1	0	0	0	0	0	0	0	0	0	1
LMOf2365_0859	cell wall surface anchor family protein; identified by match to protein family HMM TIGR01167; match to protein family HMM TIGR01612	1	1	1	1	1	0	1	1	1	1	1	1	1	1	1	1	1	1	0	0	0	0	0	0	0	0	0	1
LMOf2365_0866	amidase; catalyzes the hydrolysis of a monocarboxylic acid amid to form a monocarboxylate and ammonia	1	1	1	1	1	1	1	1	1	1	1	1	1	1	1	1	1	1	0	0	0	0	0	0	0	0	0	0
LMOf2365_0869	TetR family transcriptional regulator; identified by match to protein family HMM PF00440	1	1	1	1	1	1	1	1	1	1	1	1	1	1	1	1	1	1	1	1	1	1	1	1	1	0	1	1
LMOf2365_0883	hypothetical protein	1	1	1	1	1	1	1	1	1	0	0	0	0	1	0	0	0	1	1	1	1	1	0	1	0	1	1	1
LMOf2365_0885	hypothetical protein	1	1	1	1	1	1	1	1	1	1	1	1	1	1	1	1	1	1	1	1	0	0	0	0	0	0	1	1
LMOf2365_0887	hypothetical protein; identified by similarity to OMNI:NTL01LI0856	1	1	1	1	1	1	1	1	1	1	1	1	1	1	1	1	1	1	1	0	0	0	0	0	0	0	1	0
LMOf2365_0888	hypothetical protein; identified by similarity to OMNI:NTL01LI0857; match to protein family HMM PF04909	1	1	1	1	1	1	1	1	1	1	1	1	1	1	1	1	1	1	1	0	0	0	0	0	0	0	1	0
LMOf2365_0889	hypothetical protein; identified by similarity to OMNI:NTL01LI0858	1	1	1	1	1	1	1	1	1	1	1	1	1	1	1	1	1	1	1	0	0	0	0	0	0	0	1	0
LMOf2365_0900	hypothetical protein; identified by similarity to OMNI:NTL01LI0874	1	1	1	1	1	1	1	1	1	1	1	1	1	1	1	1	1	1	1	1	1	0	1	1	1	0	1	1
LMOf2365_0919	hypothetical protein; identified by similarity to SP:P30176	1	1	1	1	1	1	1	1	1	0	0	1	0	1	0	0	0	1	1	1	1	1	1	0	0	0	0	1
LMOf2365_0920	hypothetical protein	1	1	1	1	1	1	1	1	1	0	0	1	0	1	0	0	0	1	1	1	1	1	1	1	1	1	1	1
LMOf2365_0954	dolichyl-phosphate-mannose-protein mannosyltransferase family protein; identified by match to protein family HMM PF02366	1	1	0	0	0	0	0	1	1	0	0	0	0	0	0	0	0	0	1	1	1	1	1	1	1	1	1	1
LMOf2365_0975	hypothetical protein; identified by similarity to OMNI:NTL01LI0944	1	0	1	1	1	1	1	1	1	1	1	1	1	1	1	1	1	1	1	1	1	1	1	1	1	1	1	1
LMOf2365_0986	TPR domain-containing protein; identified by match to protein family HMM PF00515	1	1	1	1	1	1	1	1	1	1	1	1	1	1	1	1	1	1	1	1	1	1	1	1	1	0	0	1
LMOf2365_1005	hypothetical protein; identified by similarity to OMNI:SP1915; match to protein family HMM PF04397	1	1	1	1	1	1	1	1	1	1	1	1	1	1	1	1	1	1	1	1	1	0	1	1	1	1	1	1
LMOf2365_1019	CAAX amino terminal protease family protein; identified by similarity to GP:16413456; match to protein family HMM PF02517	1	0	1	1	1	1	1	1	1	1	1	1	1	1	1	1	1	1	1	1	1	1	1	1	1	1	1	1
LMOf2365_1020	hypothetical protein; identified by similarity to OMNI:NTL01MT01767	1	0	1	1	1	1	1	1	1	1	1	1	1	1	1	1	1	1	1	1	1	1	1	1	1	1	1	1
LMOf2365_1044	TrkA domain-containing protein; identified by match to protein family HMM PF02080; match to protein family HMM PF02254	1	1	1	1	1	1	1	1	1	1	0	1	1	1	1	1	1	1	1	1	1	1	1	1	1	1	1	1
LMOf2365_1051	LacI family transcription regulator; identified by match to protein family HMM PF00356; match to protein family HMM PF00532	1	1	1	0	1	1	1	1	1	1	1	1	1	1	1	1	1	1	1	1	0	0	0	0	0	0	0	1
LMOf2365_1052	hypothetical protein; identified by similarity to OMNI:TM0951	1	1	1	1	1	0	1	1	1	1	1	1	1	1	1	1	1	1	1	1	0	0	0	0	0	0	0	0
LMOf2365_1053	"transketolase, N-terminal subunit; identified by similarity to SP:Q58094; match to protein family HMM PF00456"	1	1	1	1	1	1	1	1	1	1	1	1	1	1	1	1	1	1	1	1	0	0	0	0	0	0	0	0
LMOf2365_1054	"transketolase, C-terminal subunit, putative; identified by match to protein family HMM PF02779; match to protein family HMM PF02780"	1	1	1	1	1	1	1	1	1	1	1	1	1	1	1	1	1	1	1	1	0	0	0	0	0	0	0	0
LMOf2365_1055	glycerol kinase; identified by similarity to SP:P08859; match to protein family HMM PF00370; match to protein family HMM PF02782	1	1	1	1	1	1	1	1	1	1	1	1	1	1	1	1	1	1	1	1	0	0	0	0	0	0	0	1
LMOf2365_1056	"PTS system, beta-glucoside-specific, IIABC component; identified by similarity to SP:P08722; match to protein family HMM PF00358; match to protein family HMM PF00367; match to protein family HMM PF02378; match to protein family HMM TIGR00826; match to protein family HMM TIGR00830"	1	1	1	1	1	1	1	1	1	1	1	1	1	1	1	1	1	1	1	1	0	0	0	0	0	0	0	1
LMOf2365_1057	hypothetical protein; identified by similarity to OMNI:NTL01BMA0834	1	1	1	0	1	1	1	1	1	1	1	1	1	1	1	1	1	1	1	1	0	0	0	0	0	0	0	0
LMOf2365_1080	hypothetical protein; identified by similarity to OMNI:NTL01LI1041	1	1	1	1	1	1	1	1	1	1	1	1	1	1	1	1	1	1	1	1	1	0	0	0	1	1	1	1
LMOf2365_1085	hypothetical protein; identified by similarity to OMNI:NTL01LI1046	1	1	1	1	1	1	1	1	1	1	1	1	1	1	1	1	1	1	1	1	1	0	0	0	0	0	1	1
LMOf2365_1091	"techoic acid ABC transporter, efflux permease; identified by similarity to SP:P42953; match to protein family HMM PF01061"	1	1	1	1	1	1	1	1	1	1	1	1	1	1	1	1	1	1	0	1	1	1	1	1	1	1	1	1
LMOf2365_1092	"techoic acid ABC transporter, ATP-binding protein, putative; identified by similarity to SP:P42954; match to protein family HMM PF00005"	1	1	1	1	1	0	1	1	1	1	1	1	1	1	1	1	1	1	0	1	1	0	0	1	1	0	1	1
LMOf2365_1093	N-acetylmuramoyl-L-alanine amidase; identified by match to protein family HMM PF01832	1	1	0	0	0	0	0	1	1	0	0	0	0	0	0	0	0	0	0	1	1	0	1	1	1	0	1	1
LMOf2365_1094	hypothetical protein; identified by similarity to OMNI:NTL01LI1055	1	1	0	0	0	0	0	1	1	0	0	0	0	0	0	0	0	0	0	0	0	0	0	0	0	0	0	1
LMOf2365_1095	"glycosyl transferase, group 2 family protein; identified by match to protein family HMM PF00535"	1	1	1	1	1	1	1	1	1	1	1	1	1	1	1	1	1	1	0	1	1	1	1	1	1	1	1	1
LMOf2365_1096	hypothetical protein	1	1	0	0	0	0	0	1	1	0	0	0	0	0	0	0	0	0	0	1	1	1	1	1	1	1	1	0
LMOf2365_1097	"glycosyl transferase, group 2 family protein; identified by match to protein family HMM PF00535; match to protein family HMM PF04464"	1	1	0	0	0	0	0	1	1	0	0	0	0	0	0	0	0	0	0	1	1	1	1	1	1	1	1	1
LMOf2365_1098	hypothetical protein; identified by similarity to OMNI:NTL01LI1059	1	1	0	0	0	0	0	1	1	0	0	0	0	0	0	0	0	0	0	1	1	1	1	1	1	1	1	0
LMOf2365_1099	UTP-glucose-1-phosphate uridylyltransferase; identified by match to protein family HMM PF00483; match to protein family HMM TIGR01099	1	1	1	1	1	1	1	1	1	1	1	1	1	1	1	1	1	1	0	1	1	1	1	1	1	1	1	1
LMOf2365_1102	"glycosyl transferase, group 2 family protein; identified by match to protein family HMM PF00535"	1	1	0	0	0	0	0	1	1	0	0	0	0	0	0	0	0	0	1	1	1	1	1	1	1	1	1	1
LMOf2365_1103	teichoic acid biosynthesis domain-containing protein; identified by similarity to SP:P13485; match to protein family HMM PF04464	1	1	0	0	0	0	0	1	1	0	0	0	0	0	0	0	0	0	1	1	1	1	1	1	1	1	1	1
LMOf2365_1111	hypothetical protein; identified by similarity to OMNI:NTL01BH3224	1	1	0	0	1	0	1	0	1	1	0	1	1	0	0	0	0	1	1	0	0	0	0	0	0	0	1	0
LMOf2365_1112	hypothetical protein	1	1	0	0	1	0	1	0	1	0	0	0	0	0	0	0	0	0	0	0	0	0	0	0	0	1	0	0
LMOf2365_1113	"ABC transporter, ATP-binding protein; identified by match to protein family HMM PF00005"	1	1	0	0	1	0	1	0	1	0	0	0	0	0	0	0	0	0	0	0	0	0	0	0	0	1	0	0
LMOf2365_1114	"ABC transporter, permease protein"	1	1	0	0	1	0	1	0	1	0	0	0	0	0	0	0	0	0	0	0	0	0	0	0	0	1	0	0
LMOf2365_1115	hypothetical protein	1	1	0	0	1	0	1	0	1	0	0	0	0	0	0	0	0	0	0	0	0	0	0	0	0	1	0	0
LMOf2365_1116	hypothetical protein	1	1	0	0	1	0	1	0	1	0	0	0	0	0	0	0	0	0	0	0	0	0	0	0	0	1	0	0
LMOf2365_1117	hypothetical protein	1	1	0	0	1	0	1	0	1	0	0	0	0	0	0	0	0	0	0	0	0	0	0	0	0	1	0	0
LMOf2365_1118	hypothetical protein; identified by similarity to GP:19747978	1	1	0	0	1	0	1	0	1	0	0	0	0	0	0	0	0	0	0	0	0	0	0	0	0	1	0	0
LMOf2365_1119	CAAX amino terminal protease family protein; identified by match to protein family HMM PF02517	1	1	0	0	1	0	1	0	1	0	0	0	0	0	0	0	0	0	0	0	0	0	0	0	0	1	0	0
LMOf2365_1120	AraC family transcriptional regulator; identified by match to protein family HMM PF00165	1	1	0	0	1	0	1	0	1	1	0	1	1	0	0	0	0	1	1	0	0	0	0	0	0	0	1	0
LMOf2365_1121	glyoxalase family protein; identified by match to protein family HMM PF00903	1	1	0	0	1	0	1	0	1	1	0	1	1	0	0	0	0	1	1	1	1	0	0	0	1	0	1	0
LMOf2365_1122	hypothetical protein	1	1	0	0	1	0	1	0	0	0	0	0	0	0	0	0	0	0	0	1	0	0	0	0	0	0	0	0
LMOf2365_1123	hypothetical protein	1	1	0	0	1	0	1	0	0	0	0	0	0	0	0	0	0	0	0	0	0	0	0	0	0	0	0	0
LMOf2365_1125	hypothetical protein; identified by similarity to GP:16413544	1	1	1	1	1	1	1	1	0	0	0	0	0	0	0	0	0	1	0	1	1	1	0	1	0	0	0	0
LMOf2365_1126	hypothetical protein; identified by similarity to OMNI:NTL01LI1076	1	1	1	1	1	0	1	1	0	1	1	0	1	1	1	1	1	1	0	1	1	1	1	1	0	1	0	0
LMOf2365_1127	hypothetical protein	1	1	1	1	1	0	1	1	0	1	1	1	1	1	1	1	1	1	0	1	1	1	1	1	0	1	0	0
LMOf2365_1128	hypothetical protein; identified by similarity to OMNI:NTL01LI1077	1	1	1	1	1	1	1	1	0	1	1	1	1	1	1	1	1	1	0	0	0	1	1	1	0	0	0	0
LMOf2365_1129	hypothetical protein; identified by similarity to OMNI:NTL01LI1078	1	1	1	1	1	1	1	1	0	1	0	1	1	1	0	0	0	1	1	1	1	0	1	1	0	0	0	0
LMOf2365_1130	hypothetical protein; identified by similarity to OMNI:NTL01LI1079	1	1	1	1	1	1	1	1	0	1	0	1	1	1	0	0	0	1	0	1	1	1	1	1	0	0	0	0
LMOf2365_1131	hypothetical protein; identified by similarity to OMNI:NTL01LI1080	1	1	1	1	1	1	1	1	1	0	0	0	0	0	0	0	0	0	0	0	1	1	1	1	1	0	1	1
LMOf2365_1132	acetyltransferase; identified by similarity to OMNI:NTL01LI1082; match to protein family HMM PF00583	1	1	1	1	1	1	1	1	1	1	1	1	1	1	1	1	1	1	1	1	1	0	0	1	1	0	1	1
LMOf2365_1133	hypothetical protein; identified by similarity to OMNI:EF0116	1	1	1	1	1	1	1	1	1	1	1	1	1	1	1	1	1	1	0	0	0	0	0	1	0	0	0	0
LMOf2365_1134	hypothetical protein; identified by similarity to GP:19916933	1	1	1	1	1	1	1	1	1	1	1	1	1	1	1	1	1	1	1	1	1	0	0	1	1	0	1	1
LMOf2365_1135	acetyltransferase; identified by match to protein family HMM PF00583	1	1	1	1	1	0	1	1	1	1	1	1	1	1	1	1	1	1	1	1	1	0	1	1	1	0	1	1
LMOf2365_1136	hypothetical protein; identified by similarity to OMNI:NTL01LI1086; match to protein family HMM PF00376	1	1	1	1	1	1	1	1	1	1	1	1	1	1	1	1	1	1	1	1	1	0	1	1	1	1	1	1
LMOf2365_1138	"ABC transporter, ATP-binding/permease protein; identified by match to protein family HMM PF00005; match to protein family HMM PF00664"	1	1	1	1	1	1	1	1	1	1	1	1	1	1	1	1	1	1	0	0	0	0	0	1	0	0	0	1
LMOf2365_1140	MerR family transcriptional regulator; identified by match to protein family HMM PF00376	1	1	1	1	1	1	1	1	1	1	1	1	1	1	1	1	1	1	1	1	1	1	1	0	1	1	1	1
LMOf2365_1141	hypothetical protein	1	1	1	1	1	1	1	1	1	1	1	1	1	1	1	1	1	1	1	1	1	0	1	0	1	0	1	1
LMOf2365_1142	hypothetical protein; identified by similarity to GP:19068992	1	1	1	1	1	1	1	1	1	0	0	0	0	0	0	0	0	0	0	1	0	0	0	0	0	0	0	1
LMOf2365_1143	hypothetical protein	1	1	1	1	1	1	1	1	1	0	0	0	0	0	0	0	0	0	0	0	0	0	0	0	0	0	0	1
LMOf2365_1144	cell wall surface anchor family protein; identified by match to protein family HMM PF00560; match to protein family HMM PF00746; match to protein family HMM TIGR01167	1	1	1	1	1	1	1	1	1	1	1	1	1	1	1	1	1	1	0	0	0	0	0	0	0	0	0	1
LMOf2365_1145	hypothetical protein; identified by similarity to GP:15025581	1	1	1	1	1	1	1	1	1	1	1	1	1	1	1	1	1	1	0	0	0	0	0	0	0	0	0	1
LMOf2365_1147	hypothetical protein; identified by similarity to OMNI:SA1219	1	1	1	1	1	1	1	1	1	1	1	1	1	1	1	1	1	1	1	0	0	0	0	0	0	0	0	1
LMOf2365_1148	siroheme synthase subunit family protein; identified by similarity to GP:3172404	1	1	1	1	1	0	1	1	1	1	1	1	1	1	1	1	1	1	0	0	0	0	0	0	0	0	0	1
LMOf2365_1149	PduS protein; identified by similarity to OMNI:NTL01ST2050; match to protein family HMM PF00037; match to protein family HMM PF01512	1	1	1	0	1	1	1	1	1	1	1	1	1	1	1	1	1	1	1	1	1	1	1	1	1	0	1	1
LMOf2365_1150	PduT protein; identified by similarity to OMNI:NTL01ST2051; match to protein family HMM PF00936	1	1	1	1	1	1	1	1	1	1	1	1	1	1	1	1	1	1	0	0	0	0	0	0	0	0	0	1
LMOf2365_1153	hypothetical protein; identified by similarity to GP:10173468	1	1	1	1	1	1	1	1	1	1	1	1	1	1	1	1	1	1	0	0	0	0	0	0	0	0	0	1
LMOf2365_1154	cobinamide kinase/cobinamide phosphate guanylyltransferase; identified by match to protein family HMM PF02283	1	1	1	1	1	1	1	1	1	1	1	1	1	1	1	1	1	1	0	0	0	0	0	0	0	0	0	1
LMOf2365_1166	"propanediol utilization protein PduK, putative; identified by similarity to GP:16503277; match to protein family HMM PF00936"	1	1	1	1	1	1	1	1	1	1	1	1	1	0	1	1	1	1	1	1	1	1	1	1	1	1	1	1
LMOf2365_1221	hypothetical protein; identified by similarity to OMNI:NTL01LI1165	1	1	1	1	1	1	1	1	1	1	1	1	1	1	1	1	1	1	0	1	0	1	1	1	0	0	0	1
LMOf2365_1222	PadR family transcriptional regulator; identified by match to protein family HMM PF03551	1	1	1	1	1	1	1	1	1	1	1	1	1	1	1	1	1	1	0	1	0	1	1	1	0	0	0	0
LMOf2365_1223	hypothetical protein; identified by similarity to OMNI:NTL01LI1167	1	1	1	1	1	1	1	1	1	1	1	1	1	1	1	1	1	1	0	1	0	1	1	1	0	0	0	0
LMOf2365_1237	ribonuclease HIII; An endonuclease that specifically degrades the RNA strand of RNA-DNA hybrids	1	0	1	1	1	1	1	1	1	1	1	1	1	1	1	1	1	1	1	1	1	1	1	1	1	1	1	1
LMOf2365_1238	hypothetical protein; identified by similarity to GP:16413651; match to protein family HMM PF05164	1	0	1	1	1	1	1	1	1	1	0	1	1	1	1	1	1	1	1	1	1	1	1	1	1	1	1	1
LMOf2365_1239	CvpA family protein; identified by similarity to OMNI:NTL01LI1183; match to protein family HMM PF02674	1	0	1	1	1	1	1	1	1	1	1	1	1	1	1	1	1	1	1	1	1	1	1	1	1	1	1	1
LMOf2365_1249	phosphoesterase family protein; identified by match to protein family HMM PF00149; match to protein family HMM TIGR00040	1	1	1	1	1	1	1	1	1	1	0	1	1	1	1	1	1	1	1	1	1	1	1	1	1	1	1	1
LMOf2365_1251	hypothetical protein	1	1	1	1	1	1	1	1	1	0	0	0	0	0	0	0	0	0	0	0	0	0	0	0	0	0	0	0
LMOf2365_1252	hypothetical protein	1	1	1	1	1	1	1	1	1	0	0	0	0	0	0	0	0	0	0	0	0	0	0	0	0	0	0	0
LMOf2365_1253	hypothetical protein	1	1	1	1	1	1	1	1	1	0	0	0	0	0	0	0	0	0	0	0	1	1	1	1	1	1	1	1
LMOf2365_1254	cell wall surface anchor family protein; identified by match to protein family HMM PF00560; match to protein family HMM TIGR01167; match to protein family HMM TIGR01612	1	1	1	1	1	1	1	1	1	0	0	0	0	0	0	0	0	0	0	0	1	0	0	0	0	0	0	1
LMOf2365_1257	hypothetical protein	1	1	1	1	1	1	1	1	1	1	1	1	1	1	1	1	1	1	1	1	1	0	0	0	0	0	0	1
LMOf2365_1278	hypothetical protein; identified by similarity to OMNI:NTL01LI1219	1	1	1	1	1	1	1	1	1	1	1	1	1	1	1	1	1	1	1	1	1	0	1	1	1	1	1	1
LMOf2365_1279	"ans operon transcriptional repressor, putative; identified by similarity to SP:Q07683; match to protein family HMM PF01381"	1	0	1	1	1	1	1	1	1	1	1	1	1	1	1	1	1	1	1	1	1	1	1	1	1	1	1	1
LMOf2365_1280	DNA-binding protein; identified by match to protein family HMM PF01381	1	0	1	1	1	1	1	1	1	1	0	1	1	1	1	1	1	1	1	1	1	1	1	1	1	1	1	1
LMOf2365_1281	hypothetical protein; identified by similarity to OMNI:NTL01LI1292	1	0	1	1	1	1	1	1	1	1	0	1	1	1	1	1	1	1	0	0	0	0	0	0	0	0	0	1
LMOf2365_1282	putative lipoprotein	1	0	1	1	1	1	1	1	1	1	0	1	1	1	1	1	1	1	1	0	0	0	0	0	0	0	0	1
LMOf2365_1283	hypothetical protein	1	0	1	1	1	1	1	1	1	1	1	1	1	1	1	1	1	1	1	1	1	1	1	1	1	1	1	1
LMOf2365_1297	ATP-dependent protease ATP-binding subunit HslU; heat shock protein involved in degradation of misfolded proteins	1	0	1	1	1	1	1	1	1	1	1	1	1	1	1	1	1	1	1	1	1	1	1	1	1	1	1	1
LMOf2365_1307	hypothetical protein; identified by match to protein family HMM PF00560	1	1	1	1	1	1	1	1	1	1	1	1	1	1	1	1	1	1	1	1	1	0	0	0	0	0	0	1
LMOf2365_1308	acyltransferase family protein; identified by match to protein family HMM PF01757	1	0	1	1	1	1	1	1	1	1	1	1	1	1	1	1	1	1	1	1	1	1	1	1	1	1	1	1
LMOf2365_1325	hypothetical protein; identified by similarity to GP:16413818	1	1	1	1	1	1	1	1	1	1	1	1	1	1	1	1	1	1	0	0	0	0	0	0	0	0	0	1
LMOf2365_1329	hypothetical protein; identified by similarity to OMNI:NTL01LI1338	1	1	1	1	1	1	1	1	1	1	1	1	1	1	1	1	1	1	1	1	1	0	1	1	1	0	1	1
LMOf2365_1345	tRNA pseudouridine synthase B; identified by match to protein family HMM PF01509; match to protein family HMM TIGR00431	1	1	1	1	1	1	1	1	1	1	1	0	1	1	1	1	1	1	1	1	1	1	1	1	1	1	1	1
LMOf2365_1350	hypothetical protein; identified by similarity to GP:16413843	1	1	1	1	1	1	1	1	1	1	1	1	0	0	1	1	1	1	1	1	1	1	1	1	1	1	1	1
LMOf2365_1429	hypothetical protein; identified by similarity to OMNI:NTL01LI1436	1	1	1	1	1	1	1	1	1	1	1	1	1	1	1	1	1	1	0	0	0	0	0	0	0	0	0	1
LMOf2365_1432	cell wall surface anchor family protein; identified by match to protein family HMM PF00746; match to protein family HMM TIGR01167	1	1	1	1	1	1	1	1	1	1	1	1	1	1	1	1	1	1	1	1	1	1	1	0	1	1	1	1
LMOf2365_1460	"4-hydroxy-3-methylbut-2-en-1-yl diphosphate synthase; catalyzes the conversion of 2C-methyl-D-erythritol 2,4-cyclodiphosphate into 4-hydroxy-3-methyl-2-en-1-yl diphosphate; involved in isoprenoid synthesis"	1	1	1	1	1	0	1	1	1	1	1	1	1	1	1	1	1	1	0	0	0	1	1	1	0	0	0	0
LMOf2365_1470	4-hydroxy-3-methylbut-2-enyl diphosphate reductase; catalyzes the conversion of 1-hydroxy-2-methyl-2-(E)-butenyl 4-diphosphate into isopentenyl diphosphate (IPP) and dimethylallyl diphosphate (DMAPP); functions in the nonmevalonate isoprenoid biosynthesis pathway	1	1	1	1	1	1	1	1	1	1	1	1	1	1	1	1	1	1	0	0	0	1	1	1	0	0	0	0
LMOf2365_1476	hypothetical protein; identified by match to protein family HMM PF03618	1	1	1	1	1	1	1	1	1	1	1	1	1	1	1	1	1	1	0	1	0	0	0	0	0	0	0	1
LMOf2365_1477	glycyl-tRNA synthetase subunit beta; glycine--tRNA ligase beta chain; glyS; class II aminoacyl tRNA synthetase; tetramer of alpha(2)beta(2); catalyzes a two-step reaction; first charging a glycine molecule by linking the carboxyl group to the alpha-phosphate of ATP; second by transfer of the aminoacyl-adenylate to its tRNA	1	1	1	1	1	1	1	1	1	1	1	1	1	1	1	1	1	1	0	0	0	0	0	0	0	0	0	1
LMOf2365_1479	DNA repair protein RecO; involved in DNA repair and RecFOR pathway recombination; RecFOR proteins displace ssDNA-binding protein and facilitate the production of RecA-coated ssDNA	1	1	1	1	1	1	1	1	1	1	1	1	1	1	1	1	1	1	0	0	0	0	0	0	0	0	0	1
LMOf2365_1480	hypothetical protein; identified by similarity to OMNI:NTL01LI1487	1	1	1	1	1	1	1	1	1	1	1	1	1	1	1	1	1	1	1	1	1	0	1	1	0	0	1	1
LMOf2365_1489	"16S ribosomal RNA methyltransferase RsmE; in Escherichia coli RsmE methylates the N3 position of the U1498 base in 16S rRNA; cells lacking this function can grow, but are outcompeted by wild-type; SAM-dependent m(3)U1498 methyltransferase"	1	1	1	1	1	1	1	1	1	1	1	1	1	1	1	1	1	1	1	1	0	1	1	1	1	0	1	1
LMOf2365_1490	ribosomal protein L11 methyltransferase; methylates ribosomal protein L11 at multiple amino acid positions; mutations of these genes in Escherichia coli or Thermus thermophilus has no apparent phenotype	1	1	1	1	1	1	1	1	1	1	1	1	1	1	1	1	1	1	0	0	0	0	1	1	0	0	0	1
LMOf2365_1496	hypothetical protein; identified by similarity to OMNI:NTL01SA0329	1	1	1	1	1	1	1	1	1	1	1	1	1	1	1	1	1	1	1	1	1	0	0	0	1	1	1	1
LMOf2365_1497	MerR family transcriptional regulator; identified by match to protein family HMM PF00376	1	1	1	1	1	1	1	1	1	1	1	1	1	1	1	1	1	1	1	1	1	0	1	1	1	1	1	1
LMOf2365_1507	nicotinic acid mononucleotide adenylyltransferase; transfers an adenyl group from ATP to NaMN to form nicotinic acid adenine dinucleotide (NaAD) which is then converted to the ubiquitous compound NAD by NAD synthetase; essential enzyme in bacteria	1	0	1	1	1	1	1	1	1	1	1	1	1	1	1	1	1	1	1	1	1	1	1	1	1	1	1	1
LMOf2365_1534	Rrf2 family protein; identified by similarity to OMNI:SA1681; match to protein family HMM PF02082; match to protein family HMM TIGR00738	1	1	1	1	1	1	1	1	1	1	0	1	1	1	1	1	1	1	1	1	1	1	1	1	1	1	1	1
LMOf2365_1551	Holliday junction DNA helicase RuvB; promotes strand exchange during homologous recombination; RuvAB complex promotes branch migration; RuvABC complex scans the DNA during branch migration and resolves Holliday junctions at consensus sequences; forms hexameric rings around opposite DNA arms; requires ATP for branch migration and orientation of RuvAB complex determines direction of migration	1	0	1	1	1	1	1	1	1	1	1	1	1	1	1	1	1	1	1	1	1	1	1	1	1	1	1	1
LMOf2365_1553	L-lactate dehydrogenase; identified by similarity to SP:P14561; match to protein family HMM PF00056; match to protein family HMM PF02866; match to protein family HMM TIGR01771	1	1	1	1	1	1	1	1	1	1	1	1	1	1	1	1	1	1	1	1	1	0	1	1	1	1	1	1
LMOf2365_1559	50S ribosomal protein L27; involved in the peptidyltransferase reaction during translation	1	1	1	1	1	1	1	1	1	1	0	1	1	1	1	1	1	1	1	1	1	1	1	1	1	1	1	1
LMOf2365_1560	hypothetical protein; identified by match to protein family HMM PF04327	1	1	1	1	1	1	1	1	1	1	0	1	1	1	1	1	1	1	1	1	1	1	1	1	1	1	1	1
LMOf2365_1562	ribonuclease; identified by match to protein family HMM PF00575	1	0	1	1	1	1	1	1	1	1	1	1	1	1	1	1	1	1	1	1	1	0	1	1	1	0	1	1
LMOf2365_1569	DNA repair protein RadC; Involved in DNA double-strand break repair and recombination. Promotes the annealing of complementary single-stranded DNA and by simulation of RAD51 recombinase	1	1	1	1	1	1	1	1	1	1	1	1	1	1	1	1	1	1	1	1	1	0	1	1	1	0	1	1
LMOf2365_1570	type IV leader peptidase family protein; identified by similarity to SP:P15378; match to protein family HMM PF01478	1	1	1	1	1	1	0	1	1	1	1	1	1	1	1	1	1	1	1	1	1	0	1	1	1	1	1	1
LMOf2365_1572	folylpolyglutamate synthase; identified by similarity to SP:Q05865; match to protein family HMM PF01225; match to protein family HMM PF02875; match to protein family HMM TIGR01499	1	1	1	1	1	1	1	1	1	1	1	1	1	1	1	1	1	1	1	1	1	1	1	1	1	0	1	1
LMOf2365_1576	uroporphyrinogen-III synthase; catalyzes the formation of uroporphyrinogen-III from hydroxymethylbilane; functions in tetrapyrrole and heme biosynthesis	1	1	1	1	1	1	1	1	1	1	1	1	1	1	1	1	1	1	0	1	0	0	1	1	0	0	0	1
LMOf2365_1611	acetylglutamate kinase; catalyzes the phosphorylation of N-acetyl-L-glutamate to form N-acetyl-L-glutamate 5-phosphate	1	1	1	1	1	0	1	1	1	1	1	1	1	1	1	1	1	1	0	0	0	0	0	1	1	0	0	1
LMOf2365_1630	hypothetical protein	1	0	1	1	1	1	1	1	1	1	1	1	1	1	1	1	1	1	1	1	1	1	1	1	1	1	1	1
LMOf2365_1675	hypothetical protein	1	1	1	1	1	1	1	1	1	1	0	1	1	1	0	0	0	1	1	1	1	1	1	1	1	1	1	1
LMOf2365_1676	hypothetical protein; identified by match to protein family HMM PF04892	1	1	1	1	1	0	1	1	1	1	0	1	1	1	0	0	0	1	0	0	0	0	1	0	0	0	0	0
LMOf2365_1677	hypothetical protein	1	1	1	1	1	1	1	1	1	1	0	1	1	1	0	0	0	1	1	0	0	0	1	1	0	0	0	0
LMOf2365_1681	"PTS system, sucrose-specific, IIBC component; identified by similarity to SP:P27219; match to protein family HMM PF00367; match to protein family HMM PF02378"	1	1	1	1	1	1	1	1	1	0	0	0	0	0	0	0	0	0	1	1	0	0	0	0	0	0	0	0
LMOf2365_1682	N-acetylmuramic acid-6-phosphate etherase; catalyzes the cleavage of the lactyl ether moiety of N-acetylmuramic acid-6-phosphate (MurNAc-6-P) to form N-acetylglucosamine-6-phosphate (GlcNAc-6-P) and lactate; involved in MurNAc dissimilation pathway	1	1	1	0	1	1	1	1	1	0	0	0	0	0	0	0	0	0	1	1	0	0	0	0	0	0	0	0
LMOf2365_1683	RpiR family phosphosugar-binding transcriptional regulator; identified by match to protein family HMM PF01380; match to protein family HMM PF01418	1	1	1	1	1	1	1	1	1	0	0	0	0	0	0	0	0	0	1	1	0	0	0	0	0	0	0	0
LMOf2365_1690	hypothetical protein; identified by match to protein family HMM PF02494; match to protein family HMM TIGR01612	1	1	1	1	1	0	1	1	1	1	1	1	1	1	1	1	1	1	0	1	1	0	0	0	0	0	0	0
LMOf2365_1721	cation efflux family protein; identified by match to protein family HMM PF01545; match to protein family HMM TIGR01297	1	0	1	1	1	1	1	1	1	1	1	1	1	1	1	1	1	1	1	1	1	1	1	1	1	1	1	1
LMOf2365_1733	"methionine aminopeptidase; catalyzes the removal of N-terminal amino acids from peptides and arylamides; generally Co(II) however activity has been shown for some methionine aminopeptidases with Zn, Fe, or Mn"	1	0	1	1	1	1	1	1	1	1	1	1	1	1	1	1	1	1	1	1	1	1	1	1	1	1	1	1
LMOf2365_1739	hypothetical protein; identified by similarity to GP:10172921	1	1	1	1	1	1	1	1	1	1	1	0	1	1	1	1	1	0	0	0	1	1	1	1	1	1	1	1
LMOf2365_1740	hypothetical protein; identified by similarity to OMNI:NTL01LI1814	1	1	1	1	1	1	1	1	1	1	1	1	1	1	1	1	1	1	0	0	0	0	0	0	0	0	0	1
LMOf2365_1747	hypothetical protein	1	0	0	0	0	0	0	1	1	1	1	1	1	1	1	1	1	1	1	0	0	1	1	1	0	0	0	0
LMOf2365_1748	"ABC transporter, ATP-binding protein; identified by match to protein family HMM PF00005"	1	1	1	1	1	1	1	1	1	1	1	1	1	1	1	1	1	1	1	0	0	1	1	1	0	0	0	1
LMOf2365_1749	GntR family transcriptional regulator; identified by match to protein family HMM PF00392	1	1	1	1	1	1	1	1	1	1	1	1	1	1	1	1	1	1	1	0	0	1	1	1	0	0	0	1
LMOf2365_1812	internalin family protein; identified by similarity to GP:2879768; match to protein family HMM PF00560	1	1	1	1	1	1	1	1	1	1	1	1	1	1	1	1	1	1	0	1	1	1	1	1	1	1	1	1
LMOf2365_1813	hypothetical protein	1	0	1	1	1	1	1	1	1	1	1	1	1	1	1	1	1	1	0	1	1	1	1	1	1	1	1	0
LMOf2365_1815	MerR family transcriptional regulator; identified by match to protein family HMM PF00376	1	0	1	1	1	1	1	1	1	1	1	1	1	1	1	1	1	1	1	1	1	1	1	1	1	1	1	1
LMOf2365_1816	flavodoxin-like fold domain-containing protein; identified by match to protein family HMM PF02525	1	0	1	1	1	1	1	1	1	1	1	1	1	1	1	1	1	1	1	1	1	1	1	1	1	1	1	1
LMOf2365_1823	hypothetical protein; identified by similarity to SP:O31738	1	0	1	1	1	1	1	1	1	1	1	1	1	1	1	1	1	1	1	1	1	1	1	1	1	1	1	1
LMOf2365_1824	30S ribosomal protein S16; binds to lower part of 30S body where it stabilizes two domains; required for efficient assembly of 30S; in Escherichia coli this protein has nuclease activity	1	0	1	1	1	1	1	1	1	1	0	1	1	1	1	1	1	1	1	1	1	1	1	1	1	1	1	1
LMOf2365_1870	STAS domain-containing protein; identified by match to protein family HMM PF01740	1	1	1	1	1	1	1	1	1	1	1	1	1	1	1	1	1	1	1	1	1	0	1	1	1	1	1	1
LMOf2365_1878	MarR family transcriptional regulator; identified by match to protein family HMM PF01047	1	1	1	1	1	1	1	1	1	1	0	1	1	1	1	1	1	1	1	1	1	1	1	1	1	1	1	1
LMOf2365_1900	"serine protease, putative; identified by similarity to SP:P39790"	1	1	0	0	0	0	0	1	1	0	0	0	0	0	0	0	0	0	0	0	0	0	0	0	0	0	0	0
LMOf2365_1909	ribonuclease HI; identified by match to protein family HMM PF00075	1	0	1	1	1	1	1	1	1	1	0	1	1	1	1	1	1	1	1	1	1	1	1	1	1	1	1	1
LMOf2365_1915	thermostable carboxypeptidase; identified by similarity to SP:P42663; match to protein family HMM PF02074	1	1	1	1	1	1	1	1	1	1	1	1	1	1	1	1	1	1	1	1	1	1	1	1	1	0	1	1
LMOf2365_1949	hypothetical protein	1	1	1	1	1	1	1	1	1	1	0	1	1	1	1	1	1	1	1	1	1	1	1	1	1	1	1	1
LMOf2365_1953	prephenate dehydrogenase; catalyzes the formation of 4-hydroxyphenylpyruvate from prephenate	1	1	1	1	1	1	1	1	1	1	1	1	1	0	1	1	1	1	1	1	1	1	1	1	1	1	1	1
LMOf2365_1959	"heptaprenyl diphosphate synthase, component II; identified by similarity to SP:P55785; match to protein family HMM PF00348"	1	1	1	1	1	1	1	1	1	1	0	1	1	1	1	1	1	1	1	1	1	1	1	1	1	1	1	1
LMOf2365_1970	lysM domain-containing protein; identified by match to protein family HMM PF01476	1	1	1	1	1	0	0	1	1	1	1	1	0	1	1	1	1	1	1	1	1	1	1	1	1	1	1	1
LMOf2365_1973	"ferredoxin, 4Fe-4S; identified by similarity to SP:P10245"	1	1	1	1	1	1	1	1	1	1	1	1	1	1	1	1	1	1	1	1	0	1	1	1	1	0	1	1
LMOf2365_1974	cell wall surface anchor family protein; identified by match to protein family HMM TIGR01167; match to protein family HMM TIGR01612	1	1	1	1	1	0	1	1	1	1	1	1	1	1	1	1	1	1	0	0	0	0	0	0	0	0	0	1
LMOf2365_1975	hypothetical protein; identified by similarity to SP:P50726	1	1	1	1	1	1	1	1	1	1	1	1	1	1	1	1	1	1	0	1	1	1	1	1	1	1	1	1
LMOf2365_2028	hypothetical protein	1	0	1	1	1	0	1	1	1	1	1	1	1	1	1	1	1	1	1	1	1	1	1	1	1	1	1	1
LMOf2365_2046	3H domain-containing protein; identified by match to protein family HMM PF02829	1	1	1	1	1	1	1	1	1	1	1	1	1	1	1	1	1	1	0	0	0	0	0	0	0	0	0	1
LMOf2365_2047	carbon-sulfur lyase; identified by similarity to SP:P38033; match to protein family HMM PF00266	1	1	1	1	1	1	1	1	1	1	1	1	1	1	1	1	1	1	0	0	0	0	0	0	0	0	0	1
LMOf2365_2051	IS3 family transposase OrfA; identified by similarity to OMNI:NTL01LL0091	1	1	1	1	1	1	1	1	1	1	1	1	1	1	1	1	1	1	0	1	1	0	0	1	0	1	0	1
LMOf2365_2052	cell wall surface anchor family protein; identified by match to protein family HMM PF00746; match to protein family HMM TIGR01167	1	1	1	1	1	1	0	1	1	1	1	1	1	0	1	1	1	0	0	1	1	0	0	1	0	1	0	1
LMOf2365_2053	hypothetical protein	1	1	1	1	1	1	1	1	1	1	1	1	1	0	1	1	1	0	0	1	1	0	0	1	0	1	0	1
LMOf2365_2054	hypothetical protein	1	1	1	0	1	1	1	1	1	1	1	1	1	0	1	1	1	0	0	1	1	0	0	1	0	1	0	1
LMOf2365_2055	hypothetical protein; identified by similarity to GP:6690597	1	1	1	1	1	0	1	1	1	1	1	1	1	0	1	1	1	0	0	0	0	0	0	1	0	0	0	1
LMOf2365_2056	hypothetical protein; identified by similarity to GP:6690597	1	1	1	1	1	0	1	1	1	1	1	1	1	0	1	1	1	0	0	0	0	0	0	0	0	0	0	1
LMOf2365_2057	hypothetical protein; identified by similarity to OMNI:NTL01LM0455	1	1	1	0	0	0	1	1	1	1	1	1	1	0	1	1	1	0	0	1	1	0	0	1	0	1	0	1
LMOf2365_2058	"methyltransferase, putative; identified by similarity to GP:9965182"	1	1	1	1	1	1	1	1	1	0	0	0	0	0	0	0	0	0	0	0	0	0	0	1	0	0	0	0
LMOf2365_2059	TetR family transcriptional regulator; identified by match to protein family HMM PF00440	1	1	1	1	1	1	1	1	1	0	0	0	0	0	0	0	0	0	0	0	0	0	0	1	0	0	0	0
LMOf2365_2064	"cell division protein FtsZ; GTPase; similar structure to tubulin; forms ring-shaped polymers at the site of cell division; other proteins such as FtsA, ZipA, and ZapA, interact with and regulate FtsZ function"	1	1	1	1	1	1	1	1	1	1	0	1	1	1	1	1	1	1	1	1	1	1	1	1	1	1	1	1
LMOf2365_2069	phospho-N-acetylmuramoyl-pentapeptide- transferase; First step of the lipid cycle reactions in the biosynthesis of the cell wall peptidoglycan	1	0	1	1	1	1	1	1	1	1	1	1	1	1	1	1	1	1	1	1	1	1	1	1	1	1	1	1
LMOf2365_2100	co-chaperonin GroES; 10 kDa chaperonin; Cpn10; GroES; forms homoheptameric ring; binds to one or both ends of the GroEL double barrel in the presence of adenine nucleotides capping it; folding of unfolded substrates initiates in a GroEL-substrate bound and capped by GroES; release of the folded substrate is dependent on ATP binding and hydrolysis in the trans ring	1	1	1	1	1	1	1	1	1	1	0	1	1	1	1	1	1	1	1	1	1	1	1	1	1	1	1	1
LMOf2365_2101	hypothetical protein	1	1	1	1	1	1	1	1	1	1	0	1	1	1	1	1	1	1	1	1	1	1	1	1	1	1	1	1
LMOf2365_2111	putative lipoprotein	1	1	1	1	1	1	1	1	1	1	1	1	1	1	1	1	1	1	1	1	1	1	1	1	1	0	0	1
LMOf2365_2117	cell wall surface anchor family protein; identified by match to protein family HMM PF00746; match to protein family HMM PF05738; match to protein family HMM TIGR01167	1	1	1	1	1	0	1	1	1	1	1	1	1	1	1	1	1	1	1	1	1	0	0	0	0	0	0	1
LMOf2365_2118	DNA-binding protein; identified by match to protein family HMM PF01381	1	1	1	1	1	1	1	1	1	1	1	1	1	1	1	1	1	1	1	1	1	0	1	1	1	1	1	1
LMOf2365_2139	Ser/Thr protein phosphatase family protein; identified by match to protein family HMM PF00149	1	1	1	1	1	1	1	1	1	1	1	1	1	1	1	1	1	1	0	0	0	0	0	0	0	0	0	1
LMOf2365_2142	alpha/beta fold family hydrolase; identified by match to protein family HMM PF00561	1	1	1	1	1	1	1	1	1	1	1	1	1	1	1	1	1	1	1	1	1	0	0	0	1	1	1	1
LMOf2365_2148	"ABC transporter, permease protein; identified by match to protein family HMM PF02687"	1	1	1	1	1	1	1	1	1	1	1	1	1	1	1	1	1	1	1	1	1	0	1	1	0	0	1	1
LMOf2365_2149	hypothetical protein; identified by similarity to GP:16414734	1	1	1	1	1	1	1	1	1	1	1	1	1	1	1	1	1	1	0	0	0	0	0	0	0	0	0	1
LMOf2365_2150	acetyltransferase; identified by similarity to OMNI:EF0824; match to protein family HMM PF00583	1	1	1	1	1	1	1	1	1	1	1	1	1	1	1	1	1	1	0	0	0	0	0	0	0	0	0	1
LMOf2365_2167	hypothetical protein; identified by match to protein family HMM PF01116; match to protein family HMM TIGR00167	1	1	1	1	1	1	1	1	1	1	1	1	1	1	1	1	1	1	1	1	1	0	0	0	0	0	0	1
LMOf2365_2168	fructose-bisphosphate aldolase; identified by match to protein family HMM PF01116; match to protein family HMM TIGR00167	1	1	1	1	1	1	1	1	1	1	1	1	1	1	1	1	1	1	1	1	1	0	0	0	0	0	0	1
LMOf2365_2170	DNA-binding PRD domain-containing protein; identified by match to protein family HMM PF00874; match to protein family HMM TIGR01199	1	1	1	1	1	1	1	1	1	1	1	1	1	1	1	1	1	1	1	1	1	0	0	0	0	0	0	1
LMOf2365_2175	"mannose-6-phosphate isomerase, class I, putative"	1	1	1	1	1	1	1	1	1	1	1	1	1	1	1	1	1	1	1	1	1	0	0	0	0	0	0	1
LMOf2365_2176	GntR family transcriptional regulator; identified by match to protein family HMM PF00392	1	1	1	1	1	1	1	1	1	1	1	1	1	1	1	1	1	1	1	1	1	0	0	0	0	0	0	1
LMOf2365_2189	metallo-beta-lactamase family protein; identified by match to protein family HMM PF00753	1	1	1	1	1	1	1	1	1	1	1	1	1	1	1	1	1	1	1	1	1	0	0	0	0	0	0	0
LMOf2365_2206	GGDEF domain-containing protein; identified by match to protein family HMM PF00990; match to protein family HMM TIGR00254	1	1	1	1	1	1	1	1	1	1	1	1	1	1	1	1	1	1	0	0	0	0	0	0	0	0	0	1
LMOf2365_2207	3-ketoacyl-(acyl-carrier-protein) reductase; Catalyzes the first of the two reduction steps in the elongation cycle of fatty acid synthesis	1	1	1	1	1	1	1	1	1	1	1	1	1	1	1	1	1	1	0	0	0	0	0	0	0	0	0	1
LMOf2365_2208	TetR family transcriptional regulator; identified by match to protein family HMM PF00440	1	1	1	1	1	1	1	1	1	1	1	1	1	1	1	1	1	1	0	0	0	0	0	0	0	0	0	1
LMOf2365_2209	hypothetical protein	1	1	1	1	1	1	1	1	1	1	1	1	1	1	1	1	1	1	0	0	0	0	0	0	0	0	0	1
LMOf2365_2210	cell wall surface anchor family protein; identified by match to protein family HMM PF00746; match to protein family HMM PF05737; match to protein family HMM PF05738; match to protein family HMM TIGR01167; match to protein family HMM TIGR01612	1	1	1	1	1	1	1	1	1	1	1	1	1	1	1	1	1	1	0	0	0	0	0	0	0	0	0	1
LMOf2365_2251	hypothetical protein; identified by similarity to OMNI:NTL01LI2306	1	1	1	1	1	1	1	1	1	1	0	1	1	1	1	1	1	1	1	1	1	1	1	1	1	1	1	1
LMOf2365_2255	Ser/Thr protein phosphatase family protein; identified by match to protein family HMM PF00149	1	1	1	1	1	1	1	1	1	1	0	1	1	1	1	1	1	1	1	1	1	1	1	1	1	1	1	1
LMOf2365_2272	hypothetical protein; identified by similarity to OMNI:NTL01LI2325	1	1	1	1	1	1	1	1	1	1	1	1	1	1	1	1	1	1	1	1	1	1	1	1	1	0	1	1
LMOf2365_2283	His/Glu/Gln/Arg/opine ABC transporter permease; identified by match to protein family HMM PF00497; match to protein family HMM PF00528; match to protein family HMM TIGR01726	1	1	1	1	1	1	1	1	1	1	0	1	1	1	1	1	1	1	1	1	1	1	1	1	1	1	1	1
LMOf2365_2293	acetyltransferase; identified by match to protein family HMM PF00583	1	1	1	1	1	1	1	1	1	1	1	1	1	1	1	1	1	1	0	0	0	0	0	0	0	0	0	1
LMOf2365_2295	hypothetical protein	1	1	1	1	1	1	1	1	1	1	1	1	1	1	1	1	1	1	0	0	0	0	1	0	0	0	0	1
LMOf2365_2296	HAD family hydrolase; identified by match to protein family HMM PF00702; match to protein family HMM TIGR00099; match to protein family HMM TIGR01484	1	1	1	1	1	1	1	1	1	1	1	1	1	1	1	1	1	1	1	1	1	0	0	1	1	0	1	1
LMOf2365_2299	fumarylacetoacetate hydrolase family protein; identified by match to protein family HMM PF01557	1	1	1	1	1	1	1	1	1	1	1	1	1	1	1	1	1	1	0	0	0	0	0	0	0	0	0	1
LMOf2365_2300	"ATP-dependent nuclease, subunit A; identified by similarity to SP:P23478; match to protein family HMM PF00580; match to protein family HMM TIGR01612"	1	1	1	1	1	0	1	1	1	1	1	1	1	1	1	1	1	1	0	0	0	0	0	0	0	0	0	1
LMOf2365_2301	"ATP-dependent nuclease, subunit B; identified by similarity to SP:P23477; match to protein family HMM TIGR01612"	1	1	1	1	1	1	1	1	1	1	1	1	1	1	1	1	1	1	0	0	0	0	0	0	0	0	0	1
LMOf2365_2312	ribosomal small subunit pseudouridine synthase A; identified by similarity to SP:P33918; match to protein family HMM PF00849; match to protein family HMM PF01479; match to protein family HMM TIGR00093	1	1	1	1	1	1	1	1	1	1	1	1	1	1	1	1	1	1	0	1	0	0	0	0	0	0	0	1
LMOf2365_2336	hypothetical protein	1	1	1	1	0	0	0	0	1	1	1	0	0	0	0	0	0	0	1	1	1	1	1	1	1	1	1	1
LMOf2365_2346	hypothetical protein; identified by similarity to GP:16414996	1	1	1	1	1	1	1	1	1	1	1	1	1	1	1	1	1	1	0	0	0	0	0	0	0	0	0	1
LMOf2365_2347	hypothetical protein; identified by similarity to GP:13936341	1	0	0	0	0	0	0	0	1	0	0	0	0	0	0	0	0	0	0	0	0	0	0	0	0	0	0	1
LMOf2365_2348	hypothetical protein	1	0	0	0	0	0	0	0	1	0	0	0	0	0	0	0	0	0	0	0	0	0	0	0	0	0	0	1
LMOf2365_2361	hypothetical protein	1	1	1	1	1	1	1	1	1	0	0	0	0	0	0	0	0	0	0	0	0	1	1	1	1	1	1	0
LMOf2365_2368	hypothetical protein; identified by similarity to OMNI:NTL01LI2476	1	1	0	1	1	1	1	1	1	1	1	1	1	1	1	1	1	1	1	1	0	1	1	1	1	0	1	1
LMOf2365_2369	hypothetical protein	1	1	1	1	1	1	1	1	1	0	0	0	0	0	0	0	0	0	0	0	0	0	0	0	0	0	0	1
LMOf2365_2370	cell wall surface anchor family protein; identified by match to protein family HMM PF00560; match to protein family HMM TIGR01167	1	1	1	1	1	1	1	1	1	1	1	1	1	1	1	1	1	1	0	0	0	0	1	1	0	0	0	1
LMOf2365_2374	acetyltransferase; identified by match to protein family HMM PF00583	1	1	1	1	1	1	1	1	1	1	1	1	1	1	1	1	1	1	1	1	1	1	1	1	0	1	1	1
LMOf2365_2381	hypothetical protein; identified by similarity to GP:12141272	1	1	1	1	1	1	1	1	1	1	1	0	1	0	1	1	1	1	1	1	1	1	1	1	1	1	1	0
LMOf2365_2412	hypothetical protein; identified by similarity to OMNI:NTL01LI2517	1	1	1	1	1	1	1	1	1	1	1	1	1	1	1	1	1	1	0	0	0	0	1	0	0	0	0	1
LMOf2365_2415	hypothetical protein	1	1	1	1	1	1	1	1	1	1	1	1	1	1	1	1	1	1	0	1	0	0	0	0	0	0	0	1
LMOf2365_2416	leucine-rich repeat-containing protein; identified by match to protein family HMM PF00560	1	1	1	1	1	1	1	1	1	0	0	0	0	0	0	0	0	0	1	1	0	0	0	0	1	1	1	1
LMOf2365_2417	glycosy hydrolase family protein; identified by match to protein family HMM PF01055; match to protein family HMM PF03422; match to protein family HMM TIGR01612	1	1	1	1	1	0	1	1	1	1	1	1	1	1	1	1	1	1	1	1	1	0	0	0	1	1	1	1
LMOf2365_2418	leucine-rich repeat-containing protein; identified by match to protein family HMM PF00560	1	1	1	1	1	1	1	1	1	1	1	1	1	1	1	1	1	1	1	1	1	0	0	0	1	1	1	1
LMOf2365_2419	glycosy hydrolase family protein; identified by match to protein family HMM PF01055; match to protein family HMM PF03422; match to protein family HMM TIGR01612	1	1	1	1	1	1	1	1	1	1	1	1	1	1	1	1	1	1	1	1	1	0	0	0	1	1	1	1
LMOf2365_2420	"transcriptional activator, putative; identified by match to protein family HMM PF01381; match to protein family HMM TIGR01716"	1	1	1	1	1	1	1	1	1	1	1	1	1	1	1	1	1	1	1	1	1	0	0	0	1	1	1	1
LMOf2365_2424	preprotein translocase subunit SecG; identified by match to protein family HMM PF03840; match to protein family HMM TIGR00810	1	0	1	1	1	1	1	1	1	1	1	1	1	1	1	1	1	1	1	1	1	1	1	1	1	1	1	1
LMOf2365_2428	phosphopyruvate hydratase; enolase; catalyzes the formation of phosphoenolpyruvate from 2-phospho-D-glycerate in glycolysis	1	1	1	1	1	1	1	1	1	1	0	1	1	1	1	1	1	1	1	1	1	1	1	1	1	1	1	1
LMOf2365_2443	leucine-rich repeat-containing protein; identified by match to protein family HMM PF00560	1	1	1	1	1	1	1	1	1	1	1	1	1	1	1	1	1	1	1	1	0	0	0	0	1	1	1	1
LMOf2365_2489	hypothetical protein; identified by similarity to OMNI:NTL01LI2642; match to protein family HMM PF01205; match to protein family HMM TIGR00257	1	1	1	1	1	1	1	1	1	1	0	1	1	1	1	1	1	1	1	1	1	1	1	1	1	1	1	1
LMOf2365_2521	"50S ribosomal protein L31 type B; RpmE2; there appears to be two types of ribosomal proteins L31 in bacterial genomes; some contain a CxxC motif while others do not; Bacillus subtilis has both types; the proteins in this cluster do not have the CXXC motif; RpmE is found in exponentially growing Bacilli while YtiA was found after exponential growth; expression of ytiA is controlled by a zinc-spec…	1	1	1	1	1	1	1	1	1	1	0	1	1	1	1	1	1	1	1	1	1	1	1	1	1	1	1	1
LMOf2365_2522	cell wall teichoic acid glycosylation protein GtcA; identified by similarity to SP:Q9ZH29; match to protein family HMM PF04138	1	1	1	1	1	1	1	1	1	1	1	1	1	1	1	1	1	1	1	1	0	0	1	1	1	0	1	1
LMOf2365_2530	N-acetylmuramoyl-L-alanine amidase; identified by match to protein family HMM PF01510	1	1	0	0	0	0	0	1	1	1	1	0	0	0	0	0	0	1	1	1	1	1	1	1	1	1	1	0
LMOf2365_2550	putative lipoprotein; identified by similarity to GP:16415258; match to protein family HMM PF06028	1	1	1	1	1	1	1	1	1	1	1	1	1	1	1	1	1	1	0	1	1	0	0	0	0	0	0	1
LMOf2365_2551	hypothetical protein; identified by similarity to GP:16415259; match to protein family HMM PF02619; match to protein family HMM PF03992	1	1	1	1	1	1	1	1	1	1	1	1	1	1	1	1	1	1	0	0	0	0	0	0	0	0	0	1
LMOf2365_2562	hypothetical protein	1	1	1	1	0	0	0	0	1	1	1	0	0	0	0	0	0	0	1	1	1	1	1	1	1	1	1	1
LMOf2365_2565	morphine 6-dehydrogenase; identified by similarity to SP:Q02198; match to protein family HMM PF00248	1	1	1	1	1	1	1	1	1	1	1	1	1	1	1	1	1	1	1	1	1	0	0	0	1	1	1	1
LMOf2365_2566	MerR family transcriptional regulator; identified by match to protein family HMM PF00376	1	1	1	1	1	1	1	1	1	1	1	1	1	1	1	1	1	1	1	1	1	0	0	0	1	1	1	1
LMOf2365_2567	hypothetical protein	1	1	1	1	1	1	0	1	1	1	1	1	1	1	1	1	1	1	1	1	1	0	0	0	0	0	0	1
LMOf2365_2568	putative lipoprotein	1	1	0	0	0	1	0	1	1	1	0	0	1	1	0	0	0	0	1	1	1	0	0	0	0	0	0	1
LMOf2365_2576	acetamidase/formamidase family protein; identified by match to protein family HMM PF03069	1	1	1	1	1	1	1	1	1	1	1	1	1	1	1	1	1	1	0	0	0	0	0	0	0	0	0	1
LMOf2365_2577	hypothetical protein; identified by similarity to OMNI:NTL01LI2735	1	1	1	1	1	1	1	1	1	1	1	1	1	1	1	1	1	1	0	0	0	0	0	0	0	0	0	1
LMOf2365_2600	50S ribosomal protein L22; binds specifically to 23S rRNA during the early stages of 50S assembly; makes contact with all 6 domains of the 23S rRNA in the assembled 50S subunit and ribosome; mutations in this gene result in erythromycin resistance; located near peptidyl-transferase center	1	0	1	1	1	1	1	1	1	1	0	1	1	1	1	1	1	1	1	1	1	1	1	1	1	1	1	1
LMOf2365_2601	30S ribosomal protein S19; protein S19 forms a complex with S13 that binds strongly to the 16S ribosomal RNA	1	0	1	1	1	1	1	1	1	1	0	1	1	1	1	1	1	1	1	1	1	1	1	1	1	1	1	1
LMOf2365_2602	"50S ribosomal protein L2; one of the primary rRNA-binding proteins; required for association of the 30S and 50S subunits to form the 70S ribosome, for tRNA binding and peptide bond formation"	1	1	1	1	1	1	1	1	1	1	0	1	1	1	1	1	1	1	1	1	1	1	1	1	1	1	1	1
LMOf2365_2603	50S ribosomal protein L23; binds third domain of 23S rRNA and protein L29; part of exit tunnel	1	1	1	1	1	1	1	1	1	1	0	1	1	1	1	1	1	1	1	1	1	1	1	1	1	1	1	1
LMOf2365_2604	50S ribosomal protein L4; L4 is important during the early stages of 50S assembly; it initially binds near the 5&apos; end of the 23S rRNA	1	1	1	1	1	1	1	1	1	1	0	1	1	1	1	1	1	1	1	1	1	1	1	1	1	1	1	1
LMOf2365_2605	"50S ribosomal protein L3; binds directly near the 3&apos; end of the 23S rRNA, where it nucleates assembly of the 50S subunit; essential for peptidyltransferase activity; mutations in this gene confer resistance to tiamulin"	1	1	1	1	1	1	1	1	1	1	0	1	1	1	1	1	1	1	1	1	1	1	1	1	1	1	1	1
LMOf2365_2610	putative lipoprotein	1	1	1	1	1	1	1	1	1	1	0	1	1	1	1	1	1	1	1	1	1	1	1	1	1	1	1	1
LMOf2365_2626	hypothetical protein	1	0	0	0	1	0	1	0	1	0	0	0	0	0	0	0	0	0	0	0	0	0	0	0	1	0	0	0
LMOf2365_2627	"ABC transporter, ATP-binding protein; identified by match to protein family HMM PF00005"	1	1	1	1	1	1	1	1	1	1	1	1	1	1	1	1	1	1	0	0	0	0	0	0	1	0	0	1
LMOf2365_2628	hypothetical protein	1	0	0	0	1	0	1	0	1	0	0	0	0	0	0	0	0	0	0	0	0	0	0	0	1	0	0	0
LMOf2365_2629	hypothetical protein	1	0	0	0	1	0	1	0	1	0	0	0	0	0	0	0	0	0	0	0	0	0	0	0	1	0	0	0
LMOf2365_2630	hypothetical protein	1	0	0	0	1	0	1	0	1	0	0	0	0	0	0	0	0	0	0	0	0	0	0	0	1	0	0	0
LMOf2365_2631	hypothetical protein; identified by similarity to GP:528976	1	0	0	0	1	0	1	0	1	0	0	0	0	0	0	0	0	0	0	0	0	0	0	0	1	0	0	0
LMOf2365_2638	cell wall surface anchor family protein; identified by match to protein family HMM PF00746; match to protein family HMM TIGR01167	1	1	1	1	1	1	1	1	1	0	0	0	0	0	0	0	0	0	0	0	0	0	0	0	0	0	0	0
LMOf2365_2651	hypothetical protein; identified by match to protein family HMM PF00903	1	1	1	1	1	1	1	1	1	1	1	1	1	1	1	1	1	1	1	1	1	1	1	1	1	1	1	0
LMOf2365_2652	AraC family transcriptional regulator; identified by match to protein family HMM PF00165	1	1	1	1	1	1	1	1	1	1	1	1	1	1	1	1	1	1	1	1	1	1	1	1	1	1	1	0
LMOf2365_2655	hypothetical protein; identified by similarity to GP:10119930	1	1	1	1	1	1	1	1	1	1	1	1	1	1	1	1	1	1	1	1	0	0	1	1	1	0	1	1
LMOf2365_2659	sensor histidine kinase KdpD; identified by similarity to SP:P94608; match to protein family HMM PF00512; match to protein family HMM PF00582; match to protein family HMM PF02518; match to protein family HMM PF02702	1	1	1	1	1	1	1	1	1	1	1	1	1	1	1	1	1	1	0	0	0	0	0	0	0	0	0	1
LMOf2365_2679	MutT/nudix family protein; identified by match to protein family HMM PF00293	1	1	0	0	0	0	0	1	1	0	0	0	0	0	0	0	0	0	0	0	0	1	1	1	1	1	0	0
LMOf2365_2689	hypothetical protein; identified by similarity to OMNI:NTL01LI2838	1	1	1	1	1	1	1	1	1	1	1	1	1	1	1	1	1	1	0	0	0	0	0	0	0	0	0	1
LMOf2365_2701	hypothetical protein	1	0	0	0	0	0	0	0	0	0	0	0	0	0	0	0	0	0	0	0	0	0	0	0	0	0	0	0
LMOf2365_2702	hypothetical protein	1	0	0	0	0	0	0	0	0	0	0	0	0	0	0	0	0	0	0	0	0	0	0	0	0	0	0	0
LMOf2365_2703	hypothetical protein; identified by similarity to GP:17064986	1	0	0	0	0	0	0	0	0	0	0	0	0	0	0	0	0	0	0	0	0	0	0	0	0	0	0	0
LMOf2365_2704	hypothetical protein	1	0	0	0	0	0	0	0	0	0	0	0	0	0	0	0	0	0	0	0	0	0	0	0	0	0	0	0
LMOf2365_2705	hypothetical protein	1	0	0	0	0	0	0	0	0	0	0	0	0	0	0	0	0	0	0	0	0	0	0	1	1	0	0	0
LMOf2365_2706	hypothetical protein	1	0	0	0	0	0	0	0	0	0	0	0	0	0	0	0	0	0	0	0	0	0	0	0	1	0	0	0
LMOf2365_2707	hypothetical protein; identified by similarity to OMNI:NTL01LI0397	1	0	0	0	0	0	0	0	0	0	0	0	0	0	0	0	0	0	0	0	0	0	0	1	0	0	0	0
LMOf2365_2716	hypothetical protein	1	1	1	1	1	1	1	1	1	1	1	1	1	1	1	1	1	1	1	1	1	0	1	1	1	1	1	1
LMOf2365_2719	phosphosugar-binding protein	1	1	1	1	1	1	1	1	1	1	1	1	1	1	1	1	1	1	1	1	1	0	0	0	0	0	0	1
LMOf2365_2720	"PTS system, fructose-specific, IIABC component; identified by match to protein family HMM PF00359; match to protein family HMM PF02378; match to protein family HMM PF02379; match to protein family HMM TIGR00829; match to protein family HMM TIGR00848; match to protein family HMM TIGR01427"	1	1	1	1	1	1	1	1	1	1	1	1	1	1	1	1	1	1	1	1	1	0	0	0	0	0	0	1
LMOf2365_2721	glycosy hydrolase family protein; identified by match to protein family HMM PF01074	1	1	1	1	1	1	1	1	1	1	1	1	1	1	1	1	1	1	1	1	1	0	0	0	0	0	0	1
LMOf2365_2722	sucrose phosphorylase; identified by similarity to SP:P76041; match to protein family HMM PF00128	1	1	1	1	1	1	1	1	1	1	1	1	1	1	1	1	1	1	1	1	1	0	0	0	0	0	0	1
LMOf2365_2723	glycerate kinase 2; identified by similarity to SP:P23524; match to protein family HMM PF02595; match to protein family HMM TIGR00045	1	1	1	1	1	1	1	1	1	1	1	1	1	1	1	1	1	1	1	1	1	0	0	0	0	0	0	1
LMOf2365_2740	hypothetical protein	1	1	0	0	0	0	0	1	1	0	0	0	0	0	0	0	0	0	0	1	0	0	1	0	1	1	0	0
LMOf2365_2741	"glycosyl transferase, group 2 family protein; identified by match to protein family HMM PF00535"	1	1	0	0	0	0	0	1	1	0	0	0	0	0	0	0	0	0	0	1	0	0	1	0	1	1	0	0
LMOf2365_2761	6-phospho-beta-glucosidase; identified by similarity to SP:Q46829; match to protein family HMM PF00232	1	1	1	1	1	1	1	1	1	1	1	1	1	1	1	1	1	1	1	0	0	0	0	0	0	0	0	1
LMOf2365_2762	"PTS system, beta-glucoside-specific, IIABC component; identified by similarity to SP:P40739; match to protein family HMM PF00358; match to protein family HMM PF00367; match to protein family HMM PF02378; match to protein family HMM TIGR00830"	1	1	1	1	1	1	1	1	1	1	1	1	1	1	1	1	1	1	1	0	0	0	0	0	0	0	0	1
LMOf2365_2763	BigG family transcription antiterminator; identified by similarity to SP:P39805; match to protein family HMM PF00874; match to protein family HMM PF03123	1	1	1	1	1	1	1	1	1	1	1	1	1	1	1	1	1	1	1	0	0	0	0	0	0	0	0	1
LMOf2365_2764	hypothetical protein	1	1	1	1	1	1	1	1	1	1	1	1	1	1	1	1	1	1	1	1	1	1	1	0	1	1	1	1
LMOf2365_2765	"ABC transporter, ATP-binding protein; identified by match to protein family HMM PF00005"	1	1	1	1	1	1	1	1	1	1	1	1	1	1	1	1	1	1	1	0	1	1	1	0	1	1	1	1
LMOf2365_2766	"bacteriocin immunity protein, putative; identified by match to protein family HMM TIGR01654"	1	1	1	1	1	0	1	1	1	1	0	0	1	0	0	0	0	0	1	0	1	1	1	0	1	1	1	1
LMOf2365_2767	"bacteriocin, putative; identified by similarity to GP:3355782; match to protein family HMM TIGR01653"	1	1	1	1	1	1	1	1	1	1	0	0	1	0	0	0	0	0	1	1	1	1	1	0	1	1	1	0
LMOf2365_2772	beta-glucosidase; identified by similarity to SP:P33363; match to protein family HMM PF00933; match to protein family HMM PF01915	1	1	1	1	1	1	1	1	1	1	1	1	1	1	1	1	1	1	1	1	1	0	1	0	1	1	1	1
LMOf2365_2773	"PTS system, beta-glucoside-specific, IIB component; identified by similarity to SP:P46318; match to protein family HMM PF02302"	1	1	1	1	1	1	1	1	1	1	1	1	1	1	1	1	1	1	1	1	1	0	1	0	1	1	1	1
LMOf2365_2774	"PTS system, beta-glucoside-specific, IIC component"	1	1	1	1	1	1	1	1	1	1	1	1	1	1	1	1	1	1	1	1	1	0	1	0	1	1	1	1
LMOf2365_2775	PRD domain-containing protein; identified by match to protein family HMM PF00359; match to protein family HMM PF00874	1	1	1	1	1	1	1	1	1	1	1	1	1	1	1	1	1	1	1	1	1	0	1	0	1	1	1	1
LMOf2365_2778	ParB family chromosome partioning protein; identified by match to protein family HMM PF02195; match to protein family HMM TIGR00180	1	1	1	1	1	1	1	1	1	1	1	1	1	1	1	1	1	1	1	1	0	1	1	1	0	0	1	1
LMOf2365_2791	hypothetical protein	1	1	1	1	1	1	1	1	1	1	1	1	1	0	1	1	1	1	1	1	1	1	1	1	1	1	1	1
LMOf2365_2792	hypothetical protein	1	1	1	1	1	1	1	1	1	1	1	1	1	0	1	1	1	1	0	0	0	0	0	0	0	0	0	1
LMOf2365_2793	hypothetical protein; identified by similarity to OMNI:NTL01LI2915	1	1	1	1	1	1	1	1	1	1	1	1	1	0	1	1	1	1	0	0	0	0	0	0	0	0	0	1
LMOf2365_2794	hypothetical protein; identified by similarity to OMNI:NTL01LI2916	1	1	1	1	1	1	1	1	1	1	1	1	1	0	1	1	1	1	1	1	1	1	1	1	1	1	1	1
LMOf2365_2795	hypothetical protein; identified by similarity to GP:16415478	1	1	1	1	1	1	1	1	1	1	1	1	1	0	1	1	1	1	1	0	0	0	1	0	0	0	0	1
LMOf2365_2796	hypothetical protein; identified by similarity to GP:16415479	1	1	1	1	1	1	1	1	1	1	1	1	1	0	1	1	1	1	1	1	0	0	1	1	0	0	1	1
LMOf2365_2797	hypothetical protein; identified by similarity to GP:16415480	1	1	1	1	1	1	1	1	1	1	1	1	1	0	1	1	1	1	0	1	1	1	1	1	1	0	1	1
LMOf2365_2798	hypothetical protein	1	0	0	0	0	0	0	0	0	0	0	0	0	0	0	0	0	0	0	0	0	0	0	0	0	0	0	0
LMOf2365_2799	DNA-binding protein; identified by match to protein family HMM PF01381	1	0	0	0	0	0	0	0	0	0	0	0	0	0	0	0	0	0	0	0	0	0	0	0	0	0	0	0
LMOf2365_2804	hypothetical protein; identified by similarity to OMNI:NTL01LI2926	1	1	0	0	1	1	1	1	1	1	1	1	1	0	1	1	1	1	1	0	1	1	1	1	1	1	1	1
LMOf2365_2812	cell wall surface anchor family protein; identified by match to protein family HMM PF00560; match to protein family HMM PF00746; match to protein family HMM TIGR01167	1	1	1	1	1	1	1	1	1	1	1	1	1	1	1	1	1	1	1	1	1	0	0	0	1	1	1	0
LMOf2365_2819	hypothetical protein; identified by similarity to OMNI:NTL01LI2940	1	0	1	1	1	1	1	1	1	1	1	1	1	1	1	1	1	1	1	1	1	1	1	1	1	1	1	1
LMOf2365_2836	hypothetical protein; identified by similarity to OMNI:NTL01LI2957	1	1	1	1	1	1	1	1	1	1	1	1	1	1	1	1	1	1	1	1	1	0	0	0	0	0	0	1
LMOf2365_2837	rhamnulose-1-phosphate aldolase; identified by similarity to SP:P32169; match to protein family HMM PF00596	1	1	1	1	1	1	1	1	1	1	1	1	1	1	1	1	1	1	1	1	1	0	0	0	0	0	0	1
LMOf2365_2838	L-rhamnose isomerase; catalyzes the formation of L-rhamnulose from L-rhamnose	1	1	1	1	1	1	1	1	1	1	1	1	1	1	1	1	1	1	1	1	1	0	0	0	0	0	0	1
LMOf2365_2839	rhamnulokinase; identified by similarity to SP:P32171; match to protein family HMM PF00370	1	1	1	1	1	1	1	1	1	1	1	1	1	1	1	1	1	1	1	1	1	0	0	0	0	0	0	1
LMOf2365_2840	"sugar transporter, putative; identified by similarity to SP:P42417; match to protein family HMM PF00083"	1	1	1	1	1	1	1	1	1	1	1	1	1	1	1	1	1	1	1	1	1	0	0	0	0	0	0	1
LMOf2365_2841	AraC family transcriptional regulator; identified by match to protein family HMM PF00165; match to protein family HMM PF02311	1	1	1	1	1	1	1	1	1	1	1	1	1	1	1	1	1	1	1	1	1	0	0	0	0	0	0	1
EGD-e (lineage II) accessory genes
lmo0017	hypothetical protein; similar to Bacillus anthracis CapA protein (polyglutamate capsule biosynthesis)	1	1	1	1	1	1	1	1	1	1	1	1	1	1	1	1	1	1	1	1	1	0	0	0	0	0	0	0
lmo0036	putrescine carbamoyltransferase; similar to ornithine carbamoyltransferase; catalyzes the formation of putrescine from carbamoyl-putrescine during agmatine degradation	1	1	1	1	1	1	1	1	1	1	1	1	1	1	1	1	1	1	0	0	0	1	1	1	0	0	0	1
lmo0037	hypothetical protein; similar to amino acid transporter	1	1	1	1	1	1	1	1	1	1	1	1	1	1	1	1	1	1	0	0	0	1	1	1	0	0	0	0
lmo0038	agmatine deiminase; Putative agmatine deiminase 1; catalyzes the formation of carbamoylputrescine from agmatine in the arginine decarboxylase pathway of putrescine biosynthesis	1	1	1	1	1	1	1	1	1	1	1	1	1	1	1	1	1	1	0	0	0	1	1	1	0	0	0	0
lmo0039	carbamate kinase; similar to carbamate kinase; catalyzes the reversible synthesis of carbamate and ATP from carbamoyl phosphate and ADP	1	1	1	1	1	1	1	1	1	1	1	1	1	1	1	1	1	1	0	0	0	1	1	1	0	0	0	0
lmo0040	agmatine deiminase; Putative agmatine deiminase 2; catalyzes the formation of carbamoylputrescine from agmatine in the arginine decarboxylase pathway of putrescine biosynthesis	1	1	1	0	1	1	1	1	1	1	1	1	1	1	1	1	1	1	0	0	0	1	1	1	0	0	0	0
lmo0041	"hypothetical protein; conserved hypothetical protein, hypothetical regulator"	1	1	1	1	1	1	1	1	1	1	1	1	1	1	1	1	1	1	0	0	0	1	1	1	0	0	0	0
lmo0062	hypothetical protein; lmo0062	1	0	1	1	0	1	0	0	0	1	0	0	0	0	0	1	0	0	0	0	1	0	0	0	0	0	0	0
lmo0063	hypothetical protein; lmo0063	1	0	1	1	0	1	0	0	0	1	0	0	0	0	0	1	0	0	0	0	1	0	0	0	0	0	0	0
lmo0064	hypothetical protein; lmo0064	1	0	1	1	0	1	0	0	0	1	0	0	0	0	0	1	0	0	0	0	1	0	0	0	0	0	0	0
lmo0065	hypothetical protein; lmo0065	1	0	1	1	0	1	0	0	0	1	0	0	0	0	0	1	0	0	0	0	1	0	0	0	0	0	0	0
lmo0066	hypothetical protein; similar to toxin components	1	0	0	0	0	1	0	0	0	1	0	0	0	0	0	1	0	0	0	0	1	0	0	0	0	0	0	0
lmo0067	hypothetical protein; similar to dinitrogenase reductase ADP-ribosylation system	0	0	1	0	0	0	0	0	0	1	0	0	0	0	0	1	0	0	0	0	1	0	0	0	0	0	0	0
lmo0068	hypothetical protein; lmo0068	1	1	1	1	0	1	0	1	0	1	0	0	0	0	0	1	0	0	0	0	1	0	0	0	0	0	0	0
lmo0069	hypothetical protein; lmo0069	1	0	1	1	1	0	1	0	0	1	0	0	0	0	0	1	0	0	0	0	1	0	0	0	0	0	0	0
lmo0070	hypothetical protein; lmo0070	1	0	1	1	1	0	1	0	1	1	1	1	1	1	1	1	1	0	0	0	0	0	0	0	0	0	0	0
lmo0071	hypothetical protein; lmo0071	1	0	1	1	1	0	1	0	0	1	0	0	0	0	0	1	0	0	0	0	0	0	0	0	0	0	0	0
lmo0072	hypothetical protein	1	1	1	1	1	0	1	1	1	1	1	1	1	1	1	1	1	1	0	0	0	0	0	0	0	0	0	0
lmo0073	hypothetical protein; lmo0073	1	0	1	1	1	0	1	0	1	1	1	1	1	1	1	1	1	1	0	0	0	0	0	0	0	0	0	0
lmo0074	hypothetical protein; lmo0074	1	0	1	1	1	0	1	0	1	1	1	1	1	1	1	1	1	1	0	0	0	0	0	0	0	0	0	0
lmo0079	hypothetical protein; lmo0079	1	1	1	1	1	1	1	1	0	1	1	1	1	1	1	1	0	1	1	0	1	0	0	1	0	0	0	0
lmo0080	hypothetical protein; lmo0080	0	0	1	1	0	0	0	0	0	1	0	0	0	0	0	1	0	0	0	0	1	0	0	1	0	0	0	0
lmo0081	hypothetical protein; lmo0081	0	0	0	0	0	0	0	0	0	1	0	0	0	0	0	1	0	0	0	0	1	0	0	0	0	0	0	0
lmo0085	hypothetical protein; lmo0085	1	1	1	1	1	1	1	1	1	1	1	1	1	1	1	1	1	1	1	1	1	0	1	0	0	0	0	1
lmo0086	hypothetical protein; lmo0086	1	1	1	1	1	1	1	1	1	1	1	1	1	1	1	1	1	1	0	0	0	0	0	0	0	0	0	1
lmo0094	hypothetical protein; lmo0094	1	1	1	1	1	1	1	1	1	1	1	1	1	1	1	1	1	1	0	0	0	0	0	0	0	0	0	1
lmo0095	hypothetical protein; lmo0095	1	1	1	1	1	1	1	1	1	1	1	1	1	1	1	1	1	1	0	0	0	0	0	0	0	0	0	1
lmo0117	antigen B	1	1	1	1	1	1	1	1	1	1	1	1	1	1	1	1	1	1	1	1	1	1	1	1	1	1	1	0
lmo0118	antigen A	1	1	1	1	1	1	1	1	1	1	1	1	1	1	1	1	1	1	0	1	1	1	1	1	1	1	1	0
lmo0119	hypothetical protein; lmo0119	1	1	1	1	1	1	1	1	1	1	1	1	1	1	1	1	1	1	0	1	1	1	1	1	1	1	1	0
lmo0120	hypothetical protein; lmo0120	1	1	1	1	1	1	1	1	1	1	1	1	1	1	1	1	1	1	0	1	1	1	1	1	1	1	1	0
lmo0121	hypothetical protein; similar to bacteriophage minor tail proteins	1	1	1	1	1	1	1	1	1	1	1	1	1	1	1	1	1	1	0	1	1	1	1	1	1	1	1	0
lmo0122	hypothetical protein; similar to phage proteins	1	1	1	1	1	1	1	1	1	1	1	1	1	1	1	1	1	1	0	1	1	1	1	1	1	1	1	1
lmo0123	hypothetical protein; similar to protein gp18 from Bacteriophage A118	1	1	1	1	1	1	1	1	1	1	1	1	1	1	1	1	1	1	0	1	1	1	1	1	1	1	1	0
lmo0124	hypothetical protein; lmo0124	1	1	1	1	1	1	1	1	1	1	1	1	1	1	1	1	1	1	0	1	1	1	1	1	1	1	1	0
lmo0125	hypothetical protein; lmo0125	1	1	1	1	1	1	1	1	1	1	1	1	1	1	1	1	1	1	0	1	1	1	1	1	1	1	1	0
lmo0126	hypothetical protein; lmo0126	1	1	1	1	1	1	1	1	1	1	1	1	1	1	1	1	1	1	0	1	1	1	1	1	1	1	1	0
lmo0127	hypothetical protein; weakly similar to protein gp20 from Bacteriophage A118	1	1	1	1	1	1	1	1	1	1	1	1	1	1	1	1	1	1	1	1	1	1	1	1	1	1	1	0
lmo0140	hypothetical protein; lmo0140	1	1	1	1	1	1	1	1	1	1	1	1	0	1	1	1	1	1	1	1	1	1	1	1	1	1	1	1
lmo0141	hypothetical protein; lmo0141	1	1	1	0	0	1	0	1	1	1	1	0	0	0	0	1	0	1	0	0	0	0	0	0	1	0	0	1
lmo0142	hypothetical protein; lmo0142	0	1	0	1	1	1	1	0	1	1	1	0	0	0	0	1	0	1	0	0	0	0	0	0	0	1	1	1
lmo0143	hypothetical protein; lmo0143	1	0	1	0	0	0	0	1	0	1	0	1	1	1	1	1	1	0	0	0	0	0	0	1	0	0	0	0
lmo0144	hypothetical protein; lmo0144	1	1	1	0	0	1	0	1	1	1	0	0	0	0	0	1	0	0	0	0	0	1	0	1	0	0	0	1
lmo0145	hypothetical protein	1	1	1	0	0	1	0	1	1	1	1	0	0	0	0	1	0	1	1	0	0	1	0	1	1	0	0	1
lmo0146	hypothetical protein	1	1	1	0	0	1	0	1	1	1	1	0	0	0	0	1	0	1	1	0	0	1	0	1	1	0	0	1
lmo0147	hypothetical protein; lmo0147	0	0	0	0	0	0	0	0	0	1	1	1	1	1	1	1	1	1	1	1	1	0	0	0	1	0	1	0
lmo0148	hypothetical protein; lmo0148	0	1	0	1	1	1	1	0	1	1	1	1	1	1	1	1	1	1	0	0	0	0	0	0	1	0	1	1
lmo0149	hypothetical protein; lmo0149	0	0	0	0	0	0	0	0	0	1	1	0	0	0	0	1	0	0	1	1	1	1	1	1	1	1	1	1
lmo0150	hypothetical protein; lmo0150	0	0	0	0	0	0	0	0	0	1	0	0	0	0	0	1	0	0	0	0	0	0	0	0	0	0	0	0
lmo0151	hypothetical protein; lmo0151	0	0	0	0	0	0	0	0	0	1	0	0	0	0	0	1	0	0	1	1	1	0	1	1	0	0	1	0
lmo0171	"hypothetical protein; similar to internalin proteins, putative peptidoglycan bound protein (LPXTG motif)"	0	0	0	0	0	0	0	0	0	1	1	1	1	1	1	1	1	1	0	0	0	1	1	1	1	1	0	0
lmo0174	hypothetical protein; similar to transposase	0	0	0	0	0	0	0	0	0	1	1	1	1	1	1	1	1	1	1	1	1	1	1	1	1	1	1	0
lmo0175	peptidoglycan binding protein	1	1	1	1	1	1	1	1	1	1	1	1	1	1	1	1	1	1	1	1	1	0	0	0	1	0	1	1
lmo0178	hypothetical protein; similar to xylose repressor	1	1	1	1	1	1	1	1	1	1	1	1	1	1	1	1	1	1	1	1	1	0	0	0	1	1	1	1
lmo0179	"hypothetical protein; similar to sugar ABC transporters, permease proteins"	1	1	1	1	1	1	1	1	1	1	1	1	1	1	1	1	1	1	1	1	1	0	0	0	1	1	1	1
lmo0180	"hypothetical protein; similar to sugar ABC transporter, permease protein"	1	1	1	1	1	1	1	1	1	1	1	1	1	1	1	1	1	1	1	1	1	0	0	0	1	1	1	1
lmo0181	"hypothetical protein; similar to sugar ABC transporter, sugar-binding protein"	1	1	1	1	1	1	1	1	1	1	1	1	1	1	1	1	1	1	1	1	1	0	0	0	1	1	1	1
lmo0182	hypothetical protein; similar to alpha-xylosidase and alpha-glucosidase	1	1	1	1	1	0	1	1	1	1	1	1	1	1	1	1	1	1	1	1	1	0	0	0	1	1	1	1
lmo0183	hypothetical protein; similar to alpha-glucosidase	1	1	1	1	1	1	1	1	1	1	1	1	1	1	1	1	1	1	1	1	1	0	0	0	1	1	1	1
lmo0184	"hypothetical protein; similar to oligo-1,6-glucosidase"	1	1	1	1	1	1	1	1	1	1	1	1	1	1	1	1	1	1	1	1	1	0	0	0	1	1	1	1
lmo0236	"2-C-methyl-D-erythritol 2,4-cyclodiphosphate synthase; similar to B. subtilis YacN protein; catalyzes the conversion of 4-diphosphocytidyl-2-C-methyl-D-erythritol 2-phosphate into 2-C-methyl-D-erythritol 2,4-cyclodiphosphate"	1	0	1	1	1	1	1	1	1	1	1	1	1	1	1	1	1	1	1	1	1	1	1	1	1	1	1	1
lmo0237	glutamyl-tRNA synthetase; highly similar to glutamyl-tRNA synthetase; Charges one glutamine molecule and pairs it to its corresponding RNA trinucleotide during protein translation	1	1	1	1	1	1	1	1	1	1	1	1	0	1	1	1	1	1	1	1	1	1	1	1	1	1	1	1
lmo0240	hypothetical protein; highly similar to B. subtilis YazC protein	1	0	1	1	1	1	1	1	1	1	1	1	1	1	1	1	1	1	1	1	1	1	1	1	1	1	1	1
lmo0243	RNA polymerase factor sigma-70; DNA-dependent RNA polymerase catalyzes the transcription of DNA into RNA using the four ribonucleoside triphosphates as substrates	1	0	1	1	1	1	1	1	1	1	1	1	0	1	1	1	1	1	1	1	1	1	1	1	1	1	1	1
lmo0245	"preprotein translocase subunit SecE; highly similar to preprotein translocase subunit; forms a complex with SecY and SecG; SecYEG forms a putative protein-conducting channel to which secA binds and translocates targeted polypeptides across the cytoplasmic membrane, a process driven by ATP and a proton-motive force"	1	1	1	1	1	1	1	1	1	1	1	1	0	1	1	1	1	1	1	1	1	1	1	1	1	1	1	1
lmo0246	transcription antitermination protein NusG; Modulates Rho-dependent transcription termination	1	1	1	1	1	1	1	1	1	1	1	1	0	1	1	1	1	1	1	1	1	1	1	1	1	1	1	1
lmo0247	hypothetical protein; lmo0247	1	0	1	1	1	1	1	1	1	1	1	1	0	1	1	1	1	1	1	1	1	1	1	1	1	1	1	1
lmo0248	50S ribosomal protein L11; binds directly to 23S ribosomal RNA	1	1	1	1	1	1	1	1	1	1	1	1	0	1	1	1	1	1	1	1	1	1	1	1	1	1	1	1
lmo0249	"50S ribosomal protein L1; in Escherichia coli and Methanococcus, this protein autoregulates expression; the binding site in the mRNA mimics the binding site in the 23S rRNA"	1	1	1	1	1	1	1	1	1	1	1	1	0	1	1	1	1	1	1	1	1	1	1	1	1	1	1	1
lmo0252	hypothetical protein; similar to repressor (penicilinase repressor)	0	0	0	0	0	0	0	0	0	1	1	1	1	1	1	1	0	0	1	1	1	1	1	1	1	1	1	1
lmo0253	hypothetical protein; similar to penicillinase antirepressor	0	0	0	0	0	0	0	0	0	1	1	1	1	1	1	1	0	0	1	1	1	1	1	1	1	1	1	1
lmo0254	hypothetical protein; lmo0254	0	0	0	0	0	0	0	0	0	1	1	1	1	1	1	1	0	0	1	1	1	1	1	1	1	1	1	1
lmo0255	hypothetical protein	0	0	0	0	0	0	0	0	0	1	1	1	1	1	1	1	0	0	1	1	1	1	1	1	1	1	1	1
lmo0262	internalin G	1	1	1	1	1	1	1	1	1	1	1	1	1	1	1	1	1	1	1	1	0	0	1	0	0	0	1	1
lmo0263	internalin H	1	1	1	1	1	1	1	1	1	1	1	1	1	1	1	1	1	1	1	1	0	0	0	0	1	1	1	1
lmo0264	internalin E	1	1	1	1	1	1	1	1	1	1	1	1	1	1	1	1	1	1	1	1	0	0	0	0	1	1	1	0
lmo0294	hypothetical protein; similar to transcription regulator LysR-gltR family	1	1	0	1	1	1	1	1	1	1	1	1	1	1	1	1	0	1	0	0	0	1	1	1	0	0	0	0
lmo0295	hypothetical protein; similar to FMN-containing NADPH-linked nitro/flavin reductase	1	1	1	1	1	1	1	1	1	1	1	1	1	1	1	1	1	1	0	0	0	1	1	1	0	0	0	1
lmo0302	hypothetical protein; lmo0302	0	1	1	1	1	1	1	1	1	1	0	1	1	1	1	1	1	1	1	1	1	1	1	1	1	1	1	0
lmo0303	"putaive secreted, lysin rich protein"	1	1	0	1	1	1	1	1	1	1	1	1	1	1	1	1	1	1	1	0	0	0	1	1	1	1	1	1
lmo0304	hypothetical protein; lmo0304	0	1	0	0	1	1	1	0	0	1	0	1	1	1	1	1	1	1	0	0	0	0	1	0	1	1	1	0
lmo0306	hypothetical protein; lmo0306	0	1	1	1	0	1	0	0	0	1	1	1	1	1	1	1	1	1	1	1	1	1	1	1	1	1	1	1
lmo0307	hypothetical protein; lmo0307	0	1	1	1	0	1	0	0	0	1	0	0	0	0	0	1	1	0	1	0	0	0	0	0	0	0	0	1
lmo0309	hypothetical protein	0	1	1	0	0	1	0	0	0	1	0	0	0	0	0	1	1	0	1	0	0	0	0	0	0	0	0	1
lmo0310	hypothetical protein; lmo0310	0	1	0	0	0	1	0	0	0	1	0	0	0	0	0	1	0	0	0	0	0	0	0	0	0	0	0	0
lmo0311	hypothetical protein; lmo0311	0	1	0	0	0	1	0	0	0	1	0	0	0	0	0	1	0	0	0	0	0	0	0	0	0	0	0	0
lmo0312	hypothetical protein	0	1	0	0	0	1	0	0	0	1	0	0	0	0	0	1	0	0	0	0	0	0	0	0	0	0	0	0
lmo0313	hypothetical protein	0	1	0	0	0	1	0	0	0	1	0	0	0	0	0	1	0	0	0	0	0	0	0	0	0	0	0	0
lmo0320	"hypothetical protein; similar to surface protein (peptidoglycan bound, LPXTG motif)"	1	1	1	1	1	1	1	1	1	1	1	1	1	1	1	1	0	1	0	1	0	0	0	0	0	0	0	0
lmo0323	hypothetical protein	1	1	1	1	1	1	1	1	1	1	1	1	1	1	1	1	1	1	1	1	1	0	1	1	1	1	1	1
lmo0324	hypothetical protein; lmo0324	1	1	1	1	1	1	1	1	1	1	1	1	1	1	1	1	1	1	1	1	1	0	1	0	1	1	1	1
lmo0325	hypothetical protein; similar to transcriptional regulators	1	1	1	1	1	1	1	1	1	1	1	1	1	1	1	1	1	1	1	1	1	0	1	0	1	1	1	1
lmo0326	hypothetical protein; similar to transcriptional regulators	1	1	1	1	1	1	1	1	1	1	1	1	1	1	1	1	1	1	1	1	1	0	1	0	1	1	1	1
lmo0327	hypothetical protein; similar to cell surface proteins (LPXTG motif)	1	1	1	1	1	1	1	1	1	1	1	1	1	1	1	1	1	1	1	1	1	0	1	0	1	1	1	1
lmo0328	hypothetical protein; lmo0328	1	1	1	1	1	1	1	1	1	1	1	1	1	1	1	1	1	1	1	1	1	0	1	0	1	1	1	1
lmo0329	hypothetical protein; similar to transposase	0	0	0	0	0	0	0	0	0	1	1	1	1	1	1	1	1	1	1	1	1	1	1	1	1	1	1	0
lmo0330	hypothetical protein; similar to transposase	0	0	1	0	1	0	1	0	0	1	1	1	1	1	1	1	1	1	0	1	1	1	1	1	1	0	0	0
lmo0332	hypothetical protein; lmo0332	0	0	0	0	0	0	0	0	0	1	1	1	1	1	1	1	1	1	1	1	0	0	0	0	0	0	0	0
lmo0333	"hypothetical protein; similar to internalin proteins, putative peptidoglycan bound protein (LPXTG motif)"	1	1	1	1	1	1	1	1	1	1	1	1	1	1	1	1	1	1	1	1	0	0	0	0	0	0	0	0
lmo0334	hypothetical protein; lmo0334	1	1	1	1	1	1	1	1	1	1	1	1	1	1	1	1	1	1	1	1	0	0	0	0	0	0	0	0
lmo0335	hypothetical protein; lmo0335	1	1	1	1	1	1	1	1	1	1	1	1	1	1	1	1	1	1	1	1	1	0	1	0	1	1	1	1
lmo0336	hypothetical protein; lmo0336	1	1	1	1	1	1	1	1	1	1	1	1	1	1	1	1	1	1	1	1	1	0	1	1	1	1	1	1
lmo0338	hypothetical protein; lmo0338	0	0	0	0	0	0	0	0	0	1	1	1	1	1	1	1	0	1	0	1	1	1	1	1	0	0	0	1
lmo0339	hypothetical protein; weakly similar to inorganic pyrophosphatase	0	0	1	1	1	0	1	1	0	1	1	1	1	1	1	1	1	1	1	1	1	1	1	1	1	1	1	1
lmo0341	hypothetical protein; lmo0341	0	0	0	0	0	0	0	0	0	1	1	1	1	1	1	1	1	1	1	1	1	1	1	1	1	1	1	0
lmo0357	"hypothetical protein; similar to PTS system, enzyme IIA component"	1	1	1	1	1	1	1	1	1	1	1	1	1	1	1	1	1	1	1	1	1	0	0	0	0	0	0	1
lmo0358	"hypothetical protein; similar to PTS system, fructose-specific enzyme IIBC component"	1	1	1	1	1	1	1	1	1	1	1	1	1	1	1	1	1	1	1	1	1	0	0	0	0	0	0	1
lmo0359	"hypothetical protein; similar to D-fructose-1,6-biphosphate aldolase"	1	1	1	1	1	1	1	1	1	1	1	1	1	1	1	1	1	1	1	1	1	0	0	0	0	0	0	1
lmo0360	hypothetical protein; similar to transcriptional regulator (DeoR family)	1	1	1	1	1	1	1	1	1	1	1	1	1	1	1	1	1	1	1	1	1	0	0	0	0	0	0	1
lmo0361	hypothetical protein; similar to conserved hypothetical integral membrane protein	0	0	0	0	0	1	0	0	1	1	1	1	1	1	1	1	1	1	1	1	0	0	0	0	0	0	0	0
lmo0362	hypothetical protein; similar to conserved hypothetical protein	0	0	0	0	0	1	0	0	1	1	1	1	1	1	1	1	1	1	1	1	0	0	0	0	0	0	0	0
lmo0363	hypothetical protein; similar to Salmonella typhimurium peptidase E	1	1	1	1	1	1	1	1	1	1	1	1	1	1	1	1	1	0	1	1	1	1	1	1	1	1	1	1
lmo0364	hypothetical protein; similar to transcription regulator	1	1	1	0	1	1	1	1	1	1	1	1	1	1	1	1	1	0	1	0	1	1	1	1	1	1	1	1
lmo0365	hypothetical protein; similar to conserved hypothetical protein	0	0	0	0	0	1	0	0	1	1	1	1	1	1	1	1	1	1	1	1	0	0	0	0	0	0	0	0
lmo0366	"hypothetical protein; conserved hypothetical protein, putative lipoprotein"	0	0	0	0	0	1	0	0	1	1	1	1	1	1	1	1	1	1	1	1	0	0	0	0	0	0	0	0
lmo0367	hypothetical protein; conserved hypothetical protein similar to B. subtilis YwbN protein	0	0	0	0	0	1	0	0	1	1	1	1	1	1	1	1	1	1	1	1	0	0	0	0	0	0	0	0
lmo0378	hypothetical protein; lmo0378	0	1	1	1	1	1	1	0	1	1	1	1	1	1	1	1	1	1	1	0	1	1	1	1	1	1	0	0
lmo0379	hypothetical protein; lmo0379	0	0	0	0	0	0	0	0	0	1	0	1	1	1	1	1	1	1	1	0	0	1	1	1	1	1	0	1
lmo0380	hypothetical protein; lmo0380	0	1	1	1	1	1	1	0	1	1	1	1	1	1	1	1	1	1	1	0	0	1	1	1	1	1	0	0
lmo0381	hypothetical protein; lmo0381	0	1	1	1	1	1	1	0	1	1	1	1	1	1	1	1	1	1	1	1	1	1	1	1	1	1	1	1
lmo0409	"hypothetical protein; similar to internalin, peptidoglycan bound protein (LPxTG motif)"	1	1	1	1	1	1	1	1	1	1	1	1	1	1	1	1	1	1	0	0	0	0	0	0	1	1	1	1
lmo0413	hypothetical protein; lmo0413	1	0	1	1	1	1	1	1	1	1	1	1	1	1	1	1	1	1	1	1	1	1	1	1	1	1	1	1
lmo0414	hypothetical protein	1	0	1	1	1	1	1	1	1	1	1	1	0	1	1	1	1	1	1	1	1	1	1	1	1	1	1	1
lmo0419	hypothetical protein	1	1	1	1	1	1	1	1	1	1	1	1	1	1	1	1	1	1	1	1	1	0	1	1	1	1	1	0
lmo0421	hypothetical protein; similar to rod shape-determining protein RodA	0	0	0	0	0	0	0	0	0	1	1	1	1	1	1	1	1	1	1	0	1	0	0	0	1	1	1	1
lmo0422	lineage-specific thermal regulator protein; part of sigC operon that is induced by temperature upshift	0	0	0	0	0	0	0	0	0	1	1	1	1	1	1	1	1	1	1	0	1	0	0	0	1	1	1	1
lmo0423	RNA polymerase factor sigma C; similar to RNA polymerase ECF-type sigma factor; part of sigC operon induced by temperature upshift	0	0	0	0	0	0	0	0	0	1	1	1	1	1	1	1	1	1	1	0	1	0	0	0	1	1	1	1
lmo0430	hypothetical protein; similar to transcriptional regulator (LysR family)	1	1	1	1	1	1	1	1	1	1	1	1	1	1	1	1	1	1	1	1	1	0	1	1	1	1	1	1
lmo0435	peptidoglycan binding protein	0	0	0	0	0	0	0	0	0	1	1	1	1	1	1	1	0	0	0	0	0	0	0	0	0	0	0	0
lmo0438	hypothetical protein; lmo0438	1	1	1	1	1	1	1	1	1	1	1	1	1	1	1	1	1	1	1	1	1	1	1	1	1	1	1	0
lmo0444	hypothetical protein	1	1	1	0	1	1	1	1	1	1	1	1	1	1	1	1	1	1	1	0	0	0	0	0	0	0	0	1
lmo0445	hypothetical protein; similar to transcription regulator	0	0	0	0	1	1	1	0	0	1	0	0	0	0	0	1	1	1	1	0	0	0	0	0	0	0	0	0
lmo0446	hypothetical protein; similar to penicillin acylase and to conjugated bile acid hydrolase	1	1	1	1	1	1	1	1	1	1	1	1	1	1	1	1	1	1	1	0	0	0	0	0	0	0	0	1
lmo0447	hypothetical protein; similar to glutamate decarboxylase	1	1	1	1	1	1	1	1	1	1	1	1	1	1	1	1	1	1	1	0	0	0	0	0	0	0	0	1
lmo0448	hypothetical protein; similar to amino acid antiporter	1	1	1	1	1	1	1	1	1	1	1	1	1	1	1	1	1	1	1	0	0	0	0	0	0	0	0	1
lmo0459	hypothetical protein; similar to transcription regulator (VirR from Streptococcus pyogenes)	1	1	1	0	0	0	1	1	1	1	1	1	1	1	1	1	0	0	0	1	1	0	0	1	0	1	0	1
lmo0460	putative membrane associated lipoprotein	1	1	1	0	1	0	1	1	1	1	1	1	1	1	1	1	0	0	0	1	1	0	0	1	0	1	0	1
lmo0461	hypothetical protein; lmo0461	1	1	1	0	1	1	1	1	1	1	1	1	1	1	1	1	0	0	0	1	1	0	0	1	0	1	0	1
lmo0462	hypothetical protein; lmo0462	1	1	1	1	1	1	1	1	1	1	1	1	1	1	1	1	0	0	0	1	1	0	0	1	0	1	0	1
lmo0463	hypothetical protein; lmo0463	1	1	1	1	1	1	1	1	1	1	1	1	1	1	1	1	0	0	0	1	1	0	0	1	0	1	0	1
lmo0464	hypothetical protein; weakly similar to transposase	1	1	1	1	1	1	1	1	1	1	1	1	1	1	1	1	1	1	0	1	1	0	0	1	0	1	0	1
lmo0465	hypothetical protein	0	0	0	0	0	0	0	0	0	1	0	0	0	0	0	1	0	0	0	0	0	1	0	0	0	1	0	0
lmo0466	hypothetical protein; lmo0466	0	0	0	0	0	0	0	0	0	1	0	0	0	0	0	1	0	0	0	0	0	0	0	0	0	1	0	0
lmo0467	hypothetical protein; lmo0467	0	0	0	0	0	0	0	0	0	1	0	0	0	0	0	1	0	0	0	0	1	0	0	0	0	1	0	0
lmo0468	hypothetical protein; lmo0468	0	0	0	0	0	0	0	0	0	1	0	0	0	0	0	1	0	0	0	0	1	0	0	0	0	1	0	0
lmo0469	hypothetical protein; lmo0469	0	0	0	0	0	0	0	0	0	1	0	0	0	0	0	1	0	0	0	0	0	0	0	0	0	1	0	0
lmo0470	hypothetical protein; weakly similar to site-specific DNA-methyltransferase	0	0	0	0	0	0	0	0	0	1	0	0	0	0	0	1	0	0	0	0	1	0	0	0	0	1	0	0
lmo0471	hypothetical protein; lmo0471	0	0	0	0	0	0	0	0	0	1	0	0	0	0	0	1	0	0	0	0	0	0	0	0	0	1	0	0
lmo0472	hypothetical protein; lmo0472	0	0	0	0	0	0	0	0	0	1	0	0	0	0	0	1	0	0	1	1	1	0	1	0	0	1	0	0
lmo0474	hypothetical protein; lmo0474	1	1	0	0	0	0	0	1	1	1	1	1	1	1	1	1	1	0	0	0	0	0	1	0	0	1	0	0
lmo0475	hypothetical protein; lmo0475	1	1	0	0	0	0	0	1	1	1	1	1	1	1	1	1	1	1	0	1	0	1	1	1	1	0	0	0
lmo0476	hypothetical protein; similar to oxetanocin A resistance protein oxrB	1	1	1	1	1	1	1	1	1	1	1	1	1	1	1	1	1	0	0	1	1	1	1	1	1	0	0	1
lmo0477	putative secreted protein	1	1	1	1	1	0	1	1	1	1	1	1	1	1	1	1	1	0	1	1	1	1	0	1	1	0	1	0
lmo0478	putative secreted protein	1	1	1	1	1	0	1	1	1	1	1	1	1	1	1	1	1	0	1	1	1	1	0	1	1	0	1	0
lmo0479	putative secreted protein	1	1	1	1	1	0	1	1	1	1	1	1	1	1	1	1	1	0	1	1	1	1	0	1	1	0	1	0
lmo0492	hypothetical protein; similar to transcriptional regulator (LysR family)	1	1	1	1	1	1	1	1	1	1	0	1	1	1	1	1	1	1	0	0	0	0	0	0	0	0	0	0
lmo0493	hypothetical protein; similar to acylase	1	1	1	1	1	1	1	1	1	1	0	1	1	1	1	1	1	1	0	0	0	0	0	0	0	0	0	0
lmo0497	hypothetical protein; similar to sugar transferase	0	0	1	1	1	1	1	0	0	1	1	1	1	1	1	1	1	1	0	0	0	0	0	0	0	0	0	0
lmo0498	hypothetical protein; similar to ribose 5-phosphate isomerase	1	1	1	1	1	1	1	1	1	1	1	1	1	1	1	1	1	1	1	1	1	0	0	1	1	1	1	1
lmo0499	hypothetical protein; similar to ribulose-5-phosphate 3 epimerase	1	1	1	1	1	1	1	1	1	1	1	1	1	1	1	1	1	1	1	1	1	0	0	1	1	1	1	1
lmo0500	hypothetical protein; similar to transaldolase	1	1	1	1	1	1	1	1	1	1	1	1	1	1	1	1	1	1	1	1	1	0	0	1	1	1	1	1
lmo0501	hypothetical protein; similar to transcription antiterminator BglG family	1	1	1	1	1	1	1	1	1	1	1	1	1	1	1	1	1	1	1	1	1	0	0	1	1	1	1	1
lmo0502	hypothetical protein; similar to putative sugar-phosphate isomerase	1	1	1	1	1	1	1	1	1	1	1	1	1	1	1	1	1	1	1	1	1	0	0	1	1	1	1	1
lmo0503	hypothetical protein; similar to PTS fructose-specific enzyme IIA component	1	1	1	1	1	1	1	1	1	1	1	1	1	1	1	1	1	1	1	1	1	0	0	1	1	1	1	1
lmo0504	hypothetical protein; lmo0504	1	1	1	1	1	1	1	1	1	1	1	1	1	1	1	1	1	1	1	1	1	0	0	1	1	1	1	1
lmo0505	hypothetical protein; similar to ribulose-5-phosphate 3-epimerase	1	1	1	1	1	1	1	1	1	1	1	1	1	1	1	1	1	1	1	1	1	0	0	1	1	1	1	1
lmo0506	hypothetical protein; similar to polyol (sorbitol) dehydrogenase	1	1	1	1	1	1	1	1	1	1	1	1	1	1	1	1	1	1	1	1	1	0	0	1	1	1	1	1
lmo0507	"hypothetical protein; similar to PTS system, Galactitol-specific IIB component"	1	1	1	1	1	1	1	1	1	1	1	1	1	1	1	1	1	1	1	1	1	0	0	1	1	1	1	1
lmo0508	"hypothetical protein; similar to PTS system, Galactitol-specific IIC component"	1	1	1	1	1	1	1	1	1	1	1	1	1	1	1	1	1	1	1	1	1	0	0	1	1	1	1	1
lmo0510	hypothetical protein; lmo0510	1	1	1	1	1	1	1	1	1	1	1	1	1	1	1	1	1	1	1	1	1	0	1	1	1	0	1	1
lmo0518	hypothetical protein	1	0	1	1	1	1	1	1	1	1	1	1	1	1	1	1	1	1	1	1	1	1	1	1	1	1	1	1
lmo0525	hypothetical protein; lmo0525	0	0	0	0	0	0	0	0	0	1	1	1	1	1	1	1	1	1	0	0	0	0	0	0	0	0	0	0
lmo0526	hypothetical protein; similar to transcription regulator (TipA from Streptomyces coelicolor)	1	0	1	1	1	1	1	1	1	1	1	1	1	1	1	1	1	1	1	1	1	1	1	1	1	1	1	1
lmo0548	hypothetical protein; lmo0548	1	1	1	1	1	1	1	1	1	1	1	1	1	1	1	1	1	1	1	1	1	0	0	0	1	0	1	1
lmo0549	hypothetical protein; similar to internalin protein	1	1	1	1	1	1	1	1	1	1	1	1	1	1	1	1	1	1	1	1	0	0	0	0	1	0	1	1
lmo0550	pepdidoglycan bound protein	1	1	1	1	1	1	1	1	1	1	1	1	1	1	1	1	1	1	1	1	1	0	0	0	1	1	1	1
lmo0551	hypothetical protein; lmo0551	1	1	1	1	1	1	1	1	1	1	1	1	1	1	1	1	1	1	1	1	1	0	0	0	1	1	1	1
lmo0552	hypothetical protein	1	1	1	1	1	1	1	1	1	1	1	1	1	1	1	1	1	1	1	1	1	0	0	0	1	1	1	1
lmo0576	hypothetical protein; hypothetical cell wall associated protein	1	1	1	1	1	1	1	1	1	1	1	1	1	1	1	1	1	1	1	1	1	0	0	1	1	1	1	1
lmo0599	hypothetical protein	1	1	1	1	1	1	1	1	1	1	1	1	0	1	1	1	1	1	1	1	1	1	1	1	1	1	1	1
lmo0610	"hypothetical protein; similar to internalin proteins, putative peptidoglycan bound protein (LPXTG motif)"	1	1	1	1	1	1	1	1	1	1	1	1	1	1	1	1	1	1	1	1	1	0	1	1	1	0	1	1
lmo0614	hypothetical protein	1	1	1	1	1	1	1	1	1	1	1	1	1	1	1	1	1	1	1	1	1	1	1	1	1	1	1	0
lmo0630	hypothetical protein; similar to transcription antiterminator BglG family	1	0	1	1	1	1	1	1	0	1	1	1	1	1	1	1	1	1	0	0	0	0	0	0	0	0	0	0
lmo0631	"hypothetical protein; similar to PTS system, fructose-specific IIA component"	1	1	1	1	1	1	1	1	1	1	1	1	1	1	1	1	1	1	0	0	0	0	0	0	0	0	0	1
lmo0632	"putative fructose-like permease EIIC subunit 2; similar to PTS system, fructose-specific IIC component; FrwC with FrwB, FrwD and PtsA forms a PEP-dependent sugar phosphotransferase system permease which may phosphorylate and transport sugars into the cell; forms translocation channel and contains the specific substrate-binding site"	1	1	1	1	1	1	1	1	1	1	1	1	1	1	1	1	1	1	0	0	0	0	0	0	0	0	0	1
lmo0633	"putative fructose-like phosphotransferase EIIB subunit 2; similar to PTS system, fructose-specific IIB component; FrwB with FrwC, FrwD and PtsA forms a PEP-dependent sugar phosphotransferase system (PTS) permease which may phosphorylate and transport sugars into the cell; cytoplasmic protein that interacts with complex EIIA; contains the second phosphorylation site of the PTS"	1	1	1	1	1	1	1	1	1	1	1	1	1	1	1	1	1	1	0	0	0	0	0	0	0	0	0	1
lmo0634	hypothetical protein; similar to an E. coli putative tagatose 6-phosphate kinase	1	0	1	1	1	1	1	1	0	1	1	1	1	1	1	1	1	1	0	0	0	0	0	0	0	0	0	0
lmo0638	hypothetical protein; lmo0638	0	0	0	0	0	0	0	0	0	1	0	0	0	0	0	1	0	0	0	0	0	0	0	0	0	0	0	0
lmo0733	hypothetical protein; similar to transcription regulator	1	1	1	1	1	1	1	1	1	1	1	1	1	1	1	1	1	1	1	1	1	0	0	0	1	1	1	1
lmo0734	hypothetical protein; similar to transcriptional regulator (LacI family)	1	0	1	1	1	0	1	1	1	1	1	1	1	1	1	1	1	1	0	1	0	0	0	0	0	0	0	1
lmo0735	hypothetical protein; similar to Ribulose-5-Phosphate 3-Epimerase	1	1	1	1	1	1	1	1	1	1	1	1	1	1	1	1	1	1	0	1	0	0	0	0	0	0	0	1
lmo0736	ribose-5-phosphate isomerase B; similar to ribose 5-phosphate isomerase; catalyzes the interconversion of ribose 5-phosphate to ribulose 5-phosphate; enzyme from E. coli shows allose 6-phosphate isomerase activity	1	1	1	1	1	1	1	1	1	1	1	1	1	1	1	1	1	1	0	1	0	0	0	0	0	0	0	1
lmo0737	hypothetical protein; lmo0737	0	0	0	0	0	0	0	0	0	1	1	1	1	1	1	1	1	1	0	0	0	0	0	0	0	0	0	0
lmo0738	hypothetical protein; similar to phosphotransferase system (PTS) beta-glucoside-specific enzyme IIABC component	1	1	1	1	1	1	1	1	1	1	1	1	1	1	1	1	1	1	0	0	0	0	0	0	0	0	0	1
lmo0739	hypothetical protein; similar to 6-phospho-beta-glucosidase	1	1	1	1	1	1	1	1	1	1	1	1	1	1	1	1	1	1	0	0	0	0	0	0	0	0	0	1
lmo0740	hypothetical protein; similar to putative transcription regulator	1	1	1	1	1	1	1	1	1	1	1	1	1	1	1	1	1	1	1	1	1	1	1	1	0	1	1	1
lmo0741	hypothetical protein; similar to transcriptional regulator (GntR family)	1	1	1	1	1	1	1	1	1	1	1	1	1	1	1	1	1	1	1	1	1	1	1	1	0	1	1	1
lmo0742	"hypothetical protein; similar to ABC transporter, ATP-binding protein"	1	1	1	1	1	1	1	1	1	1	1	1	1	1	1	1	1	1	1	1	1	1	1	1	0	1	1	1
lmo0743	hypothetical protein; lmo0743	1	1	1	1	1	1	1	1	1	1	1	1	1	1	1	1	1	1	1	1	1	1	1	1	0	1	1	1
lmo0744	"hypothetical protein; similar to ABC transporter, ATP-binding protein"	1	1	1	1	1	1	1	1	1	1	1	1	1	1	1	1	1	1	1	1	1	1	1	1	0	1	1	1
lmo0745	hypothetical protein; lmo0745	1	1	1	1	1	1	1	1	1	1	1	1	1	1	1	1	1	1	1	1	1	1	1	1	0	1	1	1
lmo0746	hypothetical protein	0	0	0	0	0	0	0	0	0	1	1	1	1	1	1	1	1	1	1	1	1	0	1	1	0	0	1	1
lmo0747	hypothetical protein; lmo0747	0	0	0	0	0	0	0	0	0	1	1	1	1	1	1	1	1	1	0	0	0	0	0	0	0	0	0	1
lmo0748	hypothetical protein; lmo0748	0	0	0	0	0	0	0	0	0	1	1	1	1	1	1	1	1	1	0	0	0	0	0	0	0	0	0	1
lmo0749	hypothetical protein; lmo0749	1	1	1	1	1	1	1	1	1	1	1	1	1	1	1	1	1	1	0	0	0	0	0	0	0	0	0	1
lmo0750	hypothetical protein; lmo0750	0	0	0	0	0	0	0	0	0	1	1	1	1	1	1	1	1	1	0	0	0	0	0	0	0	0	0	1
lmo0751	hypothetical protein; lmo0751	1	1	0	1	1	0	1	1	0	1	1	1	1	1	1	1	1	1	0	0	0	0	0	0	0	0	0	1
lmo0752	hypothetical protein; weakly similar to a putative haloacetate dehalogenase	1	1	1	1	1	1	1	1	1	1	1	1	1	1	1	1	1	1	0	0	0	0	0	0	0	0	0	1
lmo0753	hypothetical protein; similar to transcription regulator Crp/Fnr family	1	1	1	1	1	1	1	1	1	1	1	1	1	1	1	1	1	1	0	0	0	0	0	0	0	0	0	1
lmo0754	hypothetical protein; weakly similar to a bile acid 7-alpha dehydratase	1	1	1	1	1	1	1	1	1	1	1	1	1	1	1	1	1	1	0	0	0	0	0	0	0	0	0	1
lmo0765	hypothetical protein; lmo0765	1	1	1	1	1	1	1	1	1	1	1	1	1	1	1	1	1	1	1	1	0	0	0	0	0	0	0	1
lmo0766	"hypothetical protein; similar to putative sugar ABC transporter, permease protein"	1	1	1	1	1	1	1	1	1	1	1	1	1	1	1	1	1	1	1	1	0	0	0	0	0	0	0	1
lmo0767	"hypothetical protein; similar to ABC transporter, permease protein"	1	1	1	1	1	1	1	1	1	1	1	1	1	1	1	1	1	1	1	1	0	0	0	0	0	0	0	1
lmo0768	"hypothetical protein; similar to sugar ABC transporter, periplasmic sugar-binding protein"	0	1	1	1	1	1	1	0	1	1	1	1	1	1	1	1	1	1	1	1	0	0	0	0	0	0	0	0
lmo0769	"hypothetical protein; similar to alpha-1,6-mannanase"	0	1	1	1	1	1	1	0	1	1	1	1	1	1	1	1	1	1	1	1	0	0	0	0	0	0	0	0
lmo0770	hypothetical protein; similar to transcriptional regulator (LacI family)	0	1	1	1	1	1	1	0	1	1	1	1	1	1	1	1	1	1	1	1	0	0	0	0	0	0	0	0
lmo0778	hypothetical protein; lmo0778	1	1	1	1	1	1	1	1	1	1	1	1	1	1	1	1	1	1	1	1	1	1	1	1	1	0	1	1
lmo0780	hypothetical protein; lmo0780	0	0	0	0	0	0	0	0	0	1	1	1	1	1	1	1	1	1	1	1	1	1	1	1	1	1	1	1
lmo0792	hypothetical protein; similar to conserved hypothetical protein	1	1	1	1	1	1	1	1	1	1	1	1	1	1	1	1	1	1	1	1	1	1	1	1	1	0	1	1
lmo0796	hypothetical protein	1	0	1	1	1	1	1	1	1	1	1	1	1	1	1	1	1	1	1	1	1	1	1	1	1	1	1	1
lmo0797	hypothetical protein; lmo0797	1	0	1	1	1	1	1	1	1	1	1	1	1	1	1	1	1	1	1	1	1	1	1	1	1	1	1	1
lmo0801	"hypothetical protein; similar to internalin, putative peptidoglycan bound protein (LPXTG motif)"	0	0	0	0	0	0	0	0	0	1	0	1	1	1	1	1	1	0	0	0	0	0	0	0	0	0	0	0
lmo0815	hypothetical protein; similar to transcription regulators	0	1	0	0	1	0	1	0	0	1	0	0	0	0	0	1	1	1	1	0	0	1	1	0	1	1	1	0
lmo0816	hypothetical protein; similar to B. subtilis regulatory protein PaiA	0	1	0	0	1	0	1	0	0	1	0	0	0	0	0	1	1	1	1	1	1	1	1	1	1	1	1	0
lmo0827	hypothetical protein; similar to transposases	0	0	0	0	0	0	0	0	0	1	1	1	1	1	1	1	1	1	1	1	1	1	1	1	1	1	1	0
lmo0828	hypothetical protein; similar to transposases	0	0	0	0	0	0	0	0	0	1	1	1	1	1	1	1	1	1	0	1	1	1	1	1	1	0	0	0
lmo0832	hypothetical protein; similar to transposase	1	1	1	1	1	1	1	1	1	1	1	1	1	1	1	1	1	1	1	1	1	0	0	0	0	0	1	1
lmo0833	hypothetical protein; similar to transcriptional regulator	1	1	1	1	1	1	1	1	1	1	1	1	1	1	1	1	1	1	1	1	1	0	0	0	1	1	1	1
lmo0834	hypothetical protein; lmo0834	1	1	1	1	1	1	1	1	1	1	1	1	1	1	1	1	1	1	1	1	1	0	0	0	0	1	1	1
lmo0835	peptidoglycan binding protein	1	1	1	1	1	1	1	1	1	1	1	1	1	1	1	1	1	1	1	1	1	0	0	0	0	1	1	1
lmo0842	peptidoglycan binding protein	1	1	1	1	1	0	1	1	1	1	1	1	1	1	1	1	1	1	0	0	0	0	0	0	0	0	0	1
lmo0849	amidase; similar to amidases; catalyzes the hydrolysis of a monocarboxylic acid amid to form a monocarboxylate and ammonia	1	1	1	1	1	1	1	1	1	1	1	1	1	1	1	1	1	1	0	0	0	0	1	0	0	0	0	0
lmo0868	hypothetical protein; lmo0868	1	1	1	1	1	1	1	1	1	1	1	1	1	1	1	1	1	1	1	0	0	0	0	0	0	0	1	0
lmo0869	hypothetical protein; lmo0869	1	1	1	1	1	1	1	1	1	1	1	1	1	1	1	1	1	1	1	0	0	0	0	0	0	0	1	0
lmo0870	hypothetical protein; lmo0870	1	1	1	1	1	1	1	1	1	1	1	1	1	1	1	1	1	1	1	1	1	0	1	1	1	0	1	0
lmo0933	hypothetical protein; similar to sugar transferase	1	1	1	1	1	1	1	1	1	1	1	1	1	1	1	1	1	1	1	1	1	0	0	0	0	0	0	1
lmo0955	hypothetical protein; lmo0955	1	0	1	1	1	1	1	1	1	1	1	1	1	1	1	1	1	1	1	1	1	1	1	1	1	1	1	1
lmo0998	hypothetical protein; similar to hypothetical protein	1	0	1	1	1	1	1	1	1	1	1	1	1	1	1	1	1	1	1	1	1	1	1	1	1	1	1	1
lmo0999	hypothetical protein; lmo0999	1	0	1	1	1	1	1	1	1	1	1	1	1	1	1	1	1	1	1	1	1	1	1	1	1	1	1	1
lmo1023	hypothetical protein; similar to a bacterial K(+)-uptake system	1	1	1	1	1	1	1	1	1	1	1	1	0	1	1	1	1	1	1	1	1	1	1	1	1	1	1	1
lmo1030	"hypothetical protein; similar to transcriptional regulator, LacI family"	1	1	1	1	1	1	1	1	1	1	1	1	1	1	1	1	1	1	1	1	0	0	0	0	0	0	0	1
lmo1031	hypothetical protein	1	1	1	1	1	0	1	1	1	1	1	1	1	1	1	1	1	1	1	1	0	0	0	0	0	0	0	0
lmo1032	hypothetical protein; similar to transketolase	1	1	1	1	1	1	1	1	1	1	1	1	1	1	1	1	1	1	1	1	0	0	0	0	0	0	0	0
lmo1033	hypothetical protein; similar to transketolase	1	1	1	1	1	1	1	1	1	1	1	1	1	1	1	1	1	1	1	1	0	0	0	0	0	0	0	0
lmo1034	hypothetical protein; similar to glycerol kinase	1	1	1	1	1	1	1	1	1	1	1	1	1	1	1	1	1	1	1	1	0	0	0	0	0	0	0	1
lmo1035	hypothetical protein; similar to phosphotransferase system (PTS) beta-glucoside-specific enzyme IIABC	1	1	1	1	1	1	1	1	1	1	1	1	1	1	1	1	1	1	1	1	0	0	0	0	0	0	0	1
lmo1036	hypothetical protein; lmo1036	1	1	1	0	1	1	1	1	1	1	1	1	1	1	1	1	1	1	1	1	0	0	0	0	0	0	0	0
lmo1060	hypothetical protein; similar to transcription response regulator	1	1	1	1	1	1	1	1	1	1	1	1	1	1	1	1	1	1	0	0	0	0	0	0	0	0	0	1
lmo1061	hypothetical protein; similar to two-component sensor histidine kinase	0	0	0	0	0	0	0	0	0	1	1	1	1	1	1	1	1	1	0	0	0	0	0	0	0	0	0	0
lmo1062	hypothetical protein; similar to ABC transporters (permease protein)	1	1	1	1	1	1	1	1	1	1	1	1	1	1	1	1	1	1	0	0	0	0	0	0	0	0	0	1
lmo1063	hypothetical protein; similar to ABC transporter (ATP binding protein)	1	1	1	1	1	1	1	1	1	1	1	1	1	1	1	1	1	1	0	0	0	0	0	0	0	0	0	1
lmo1068	hypothetical protein; lmo1068	1	1	1	1	1	1	1	1	1	1	1	1	1	1	1	1	1	1	1	1	1	1	1	1	1	0	1	1
lmo1074	hypothetical protein; highly similar to teichoic acid translocation permease protein TagG	1	1	1	1	1	1	1	1	1	1	1	1	1	1	1	1	1	1	1	1	1	0	1	1	1	0	1	1
lmo1075	hypothetical protein; similar to teichoic acid translocation ATP-binding protein TagH (ABC transporter)	1	1	1	1	1	1	1	1	1	1	1	1	1	1	1	1	1	1	1	1	1	0	1	1	1	1	1	1
lmo1076	hypothetical protein; similar to autolysin (EC 3.5.1.28) (N-acetylmuramoyl-L-alanine amidase)	0	0	1	1	1	1	1	0	0	1	1	1	1	1	1	1	1	1	0	0	0	0	0	0	0	0	0	0
lmo1077	hypothetical protein; similar to teichoic acid biosynthesis protein B	0	0	1	1	1	1	1	0	0	1	1	1	1	1	1	1	1	1	0	0	0	0	0	0	0	0	0	0
lmo1078	hypothetical protein; similar to putative UDP-glucose pyrophosphorylases	1	1	1	1	1	1	1	1	1	1	1	1	1	1	1	1	1	1	1	1	1	0	0	1	0	0	1	1
lmo1079	hypothetical protein; similar to B. subtilis YfhO protein	0	0	1	1	1	0	1	0	0	1	1	1	1	1	1	1	1	1	0	0	0	0	0	0	0	0	0	0
lmo1080	hypothetical protein; similar to B. subtilis minor teichoic acids biosynthesis protein GgaB	0	0	1	1	1	1	1	0	0	1	1	1	1	1	1	1	1	1	0	0	0	0	0	0	0	0	0	0
lmo1081	hypothetical protein; similar to glucose-1-phosphate thymidyl transferase	0	0	1	1	1	1	1	0	0	1	1	1	1	1	1	1	1	1	0	0	0	0	0	0	0	0	0	0
lmo1082	hypothetical protein; similar to dTDP-sugar epimerase	0	0	1	1	1	1	1	0	0	1	1	1	1	1	1	1	1	1	0	0	0	0	0	0	0	0	0	0
lmo1083	"hypothetical protein; similar to dTDP-D-glucose 4,6-dehydratase"	0	0	1	1	1	1	1	0	0	1	1	1	1	1	1	1	1	1	0	0	0	0	0	0	0	0	0	0
lmo1084	hypothetical protein; similar to DTDP-L-rhamnose synthetase	0	0	1	1	1	1	1	0	0	1	1	1	1	1	1	1	1	1	0	0	0	0	0	0	0	0	0	0
lmo1085	hypothetical protein; similar to teichoic acid biosynthesis protein B	0	0	1	1	1	1	1	0	0	1	1	1	1	1	1	1	1	1	0	0	0	0	0	0	0	0	0	0
lmo1086	2-C-methyl-D-erythritol 4-phosphate cytidylyltransferase; similar to CDP-ribitol pyrophosphorylase; 4-diphosphocytidyl-2C-methyl-D-erythritol synthase; MEP cytidylyltransferase; MCT; catalyzes the formation of 4-diphosphocytidyl-2-C-methyl-D-erythritol from CTP and 2-C-methyl-D-erythritol 4-phosphate; involved in isoprenoid and isopentenyl-PP biosynthesis; forms homodimers	1	1	1	1	1	1	1	1	1	1	1	1	1	1	1	1	1	1	1	1	0	0	1	0	0	0	1	1
lmo1087	hypothetical protein; similar to glucitol dehydrogenase	1	1	1	1	1	1	1	1	1	1	1	1	1	1	1	1	1	1	1	1	1	0	1	1	0	0	1	1
lmo1088	hypothetical protein; similar to teichoic acid biosynthesis protein B precursor	1	1	1	1	1	1	1	1	1	1	1	1	1	1	1	1	1	1	0	0	0	0	0	0	0	0	0	1
lmo1089	"hypothetical protein; highly similar to glycerol-3-phosphate cytidylyltransferase (gct), CDP-glycerol pyrophosphorylase (teichoic acid biosynthesis protein D)"	1	1	1	1	1	1	1	1	1	1	1	1	1	1	1	1	1	1	0	1	0	0	0	0	0	0	0	1
lmo1090	hypothetical protein; similar to glycosyltransferases	0	0	1	1	1	1	1	0	0	1	1	1	1	1	1	1	1	1	0	0	0	0	0	0	0	0	0	0
lmo1091	hypothetical protein; similar to glysosyltransferases	0	0	1	1	1	1	1	0	0	1	1	1	1	1	1	1	1	1	0	0	0	0	0	0	0	0	0	0
lmo1097	hypothetical protein; similar to integrases	0	0	0	0	0	0	0	0	0	1	0	0	0	0	0	0	0	0	0	0	0	0	0	0	0	0	0	0
lmo1098	hypothetical protein; highly similar to TN916 ORF8	0	0	0	0	0	0	0	0	0	1	0	0	0	0	0	0	0	0	0	0	0	0	0	0	0	0	0	1
lmo1099	hypothetical protein; similar to a protein encoded by Tn916	0	0	0	0	0	0	0	0	0	1	0	0	0	0	0	0	0	0	0	0	0	0	0	0	0	0	0	1
lmo1100	cadmium resistance protein	1	1	1	0	1	1	1	1	1	1	1	1	1	1	1	1	1	1	0	0	0	0	0	0	0	0	0	1
lmo1101	hypothetical protein; similar to lipoprotein signal peptidase	0	0	0	0	0	0	0	0	0	1	0	0	0	0	0	0	0	0	0	0	0	0	0	0	0	0	0	0
lmo1102	hypothetical protein; similar to cadmium efflux system accessory proteins	0	1	1	0	1	0	1	0	0	1	0	0	0	0	1	0	0	0	0	0	0	0	0	0	0	0	0	0
lmo1103	hypothetical protein; highly similar to TN916 ORF13	0	0	0	0	0	0	0	0	0	1	0	0	0	0	0	0	0	0	0	0	0	0	0	0	0	0	0	0
lmo1104	hypothetical protein; highly similar to TN916 ORF14 and to L. monocytogenes P60 protein	0	0	0	0	0	0	0	0	0	1	0	0	0	0	0	0	0	0	0	0	0	0	0	0	0	0	0	0
lmo1105	hypothetical protein; highly similar to TN916 ORF15	0	0	0	0	0	0	0	0	0	1	0	0	0	0	0	0	0	0	0	0	0	0	0	0	0	0	0	0
lmo1106	hypothetical protein; highly similar to TN916 ORF16	0	0	0	0	0	0	0	0	0	1	0	0	0	0	0	0	0	0	0	0	0	0	0	0	0	0	0	0
lmo1107	hypothetical protein; highly similar to TN916 ORF17	0	0	0	0	0	0	0	0	0	1	0	0	0	0	0	0	0	0	0	0	0	0	0	0	0	0	0	0
lmo1108	hypothetical protein; highly similar to TN916 ORF18	0	0	0	0	0	0	0	0	0	1	1	0	0	0	0	0	0	0	0	0	0	0	0	0	0	0	0	0
lmo1109	hypothetical protein; highly similar to TN916 ORF19	0	0	0	0	0	0	0	0	0	1	0	1	1	1	1	0	0	0	0	0	0	0	0	0	0	0	0	0
lmo1110	hypothetical protein	0	0	0	0	0	0	0	0	0	1	0	0	0	0	0	0	0	0	0	0	0	0	0	0	0	0	0	0
lmo1111	hypothetical protein; highly similar to TN916 ORF20	0	0	0	0	0	0	0	0	0	1	0	0	0	0	0	0	0	0	0	0	0	0	0	0	0	0	0	0
lmo1112	hypothetical protein; highly similar to TN916 ORF21	0	0	0	0	0	0	0	0	0	1	1	0	0	0	0	0	0	0	0	0	0	0	0	0	0	0	0	0
lmo1113	hypothetical protein; highly similar to TN916 ORF22	0	0	0	0	0	0	0	0	0	1	0	0	0	0	0	0	0	0	0	0	0	0	0	0	0	0	0	0
lmo1114	hypothetical protein; highly similar to TN916 ORF23	0	0	0	0	0	0	0	0	0	1	0	0	0	0	0	0	0	0	0	0	0	0	0	0	0	0	0	0
lmo1115	hypothetical protein; similar to fibrinogen-binding protein (LPXTG motif)	0	0	0	0	0	0	0	0	0	1	0	0	0	0	0	0	0	0	0	0	0	0	0	0	0	0	0	0
lmo1116	hypothetical protein; similar to regulatory proteins	1	1	0	0	1	0	1	0	1	1	1	0	0	0	0	1	1	0	1	0	0	0	0	0	0	0	1	0
lmo1117	hypothetical protein; lmo1117	1	1	0	0	1	0	1	0	1	1	1	0	0	0	0	1	1	0	1	1	1	0	0	0	1	0	1	0
lmo1118	hypothetical protein; lmo1118	0	0	0	0	0	0	0	0	0	1	0	0	0	0	0	1	0	0	0	0	0	0	0	0	0	0	0	0
lmo1119	hypothetical protein; similar to methylases	0	0	0	0	0	0	0	0	0	1	0	0	0	0	0	1	0	0	0	0	0	0	0	0	0	0	0	0
lmo1120	hypothetical protein; lmo1120	0	0	0	0	0	1	0	0	0	1	0	1	1	1	1	1	1	1	0	1	1	1	1	1	0	1	0	0
lmo1121	hypothetical protein; lmo1121	1	1	1	1	1	0	1	1	0	1	1	1	1	1	1	1	1	1	0	1	1	1	1	1	0	1	0	0
lmo1122	hypothetical protein; lmo1122	1	1	1	1	1	1	1	1	0	1	1	1	1	1	1	1	1	1	1	1	1	1	1	1	0	0	0	0
lmo1123	hypothetical protein; lmo1123	1	1	1	1	1	1	1	1	0	1	1	0	0	0	0	1	1	1	1	1	1	0	1	1	0	0	0	0
lmo1124	hypothetical protein; lmo1124	1	1	1	1	1	1	1	1	0	1	1	0	0	0	0	1	1	1	1	1	1	1	1	1	0	0	0	0
lmo1125	hypothetical protein; lmo1125	0	0	0	0	0	1	0	0	0	1	1	1	1	1	1	1	1	1	1	1	1	1	1	1	1	1	1	1
lmo1127	hypothetical protein; lmo1127	1	1	1	1	1	1	1	1	1	1	1	1	1	1	1	1	1	1	1	1	0	0	0	1	1	0	1	0
lmo1128	hypothetical protein; lmo1128	1	1	1	1	1	1	1	1	1	1	1	1	1	1	1	1	1	1	1	1	1	0	0	1	1	1	1	1
lmo1129	hypothetical protein	1	1	1	1	1	0	1	1	1	1	1	1	1	1	1	1	1	1	1	1	1	0	1	1	1	1	1	1
lmo1134	hypothetical protein; similar to regulatory proteins	1	1	1	1	1	1	1	1	1	1	1	1	1	1	1	1	1	1	1	1	1	1	1	0	1	1	1	1
lmo1135	hypothetical protein; lmo1135	1	1	1	1	1	1	1	1	1	1	1	1	1	1	1	1	1	1	1	1	1	1	1	0	1	1	1	1
lmo1136	"hypothetical protein; similar to internalin, putative peptidoglycan bound protein (LPXTG motif)"	1	1	1	0	1	1	1	1	1	1	1	1	1	1	1	1	1	1	0	0	0	0	0	0	0	0	0	1
lmo1139	hypothetical protein; lmo1139	0	0	0	0	0	0	0	0	0	1	0	0	0	0	0	1	1	1	1	1	1	1	1	1	1	1	1	1
lmo1158	hypothetical protein; similar to Salmonella enterica PduK protein	1	1	1	1	1	1	1	1	1	1	1	1	1	1	1	1	1	0	1	1	1	1	1	1	1	1	1	1
lmo1188	hypothetical protein; lmo1188	0	0	1	1	1	0	1	0	0	1	1	1	1	1	1	1	1	0	0	0	0	0	0	0	0	0	0	0
lmo1213	hypothetical protein	1	1	1	1	1	1	1	1	1	1	1	1	1	1	1	1	1	1	0	1	0	1	1	1	0	0	0	0
lmo1214	hypothetical protein; lmo1214	1	1	1	1	1	1	1	1	1	1	1	1	1	1	1	1	1	1	0	1	0	1	1	1	0	0	0	0
lmo1228	ribonuclease HIII; similar to B. subtilis ribonuclease HIII; An endonuclease that specifically degrades the RNA strand of RNA-DNA hybrids	1	0	1	1	1	1	1	1	1	1	1	1	1	1	1	1	1	1	1	1	1	1	1	1	1	1	1	1
lmo1229	hypothetical protein; similar to B. subtilis YshA protein	1	0	1	1	1	1	1	1	1	1	1	1	0	1	1	1	1	1	1	1	1	1	1	1	1	1	1	1
lmo1230	hypothetical protein; similar to B. subtilis YshB protein	1	0	1	1	1	1	1	1	1	1	1	1	1	1	1	1	1	1	1	1	1	1	1	1	1	1	1	1
lmo1240	"hypothetical protein; conserved hypothetical protein, similar to B. subtilis YsnB protein"	1	1	1	1	1	1	1	1	1	1	1	1	0	1	1	1	1	1	1	1	1	1	1	1	1	1	1	1
lmo1262	hypothetical protein; similar to transcriptional regulator (phage-related)	1	0	1	1	1	1	1	1	1	1	1	1	1	1	1	1	1	1	1	1	1	1	1	1	1	1	1	1
lmo1263	hypothetical protein; similar to transcriptional regulator	1	0	1	1	1	1	1	1	1	1	1	1	0	1	1	1	1	1	1	1	1	1	1	1	1	1	1	1
lmo1264	hypothetical protein; lmo1264	1	0	1	1	1	1	1	1	1	1	1	1	0	1	1	1	1	1	1	0	0	0	1	1	0	0	1	1
lmo1265	hypothetical protein; weakly similar to oligopeptide ABC transporter AppA (binding protein)	1	0	1	1	1	1	1	1	1	1	1	1	0	1	1	1	1	1	1	0	0	1	1	1	1	1	1	1
lmo1266	hypothetical protein; lmo1266	1	0	1	1	1	1	1	1	1	1	1	1	1	1	1	1	1	1	1	1	1	1	1	1	1	1	1	1
lmo1279	ATP-dependent protease ATP-binding subunit HslU; highly similar to ATP-dependent Clp protease-like proteins; heat shock protein involved in degradation of misfolded proteins	1	0	1	1	1	1	1	1	1	1	1	1	1	1	1	1	1	1	1	1	1	1	1	1	1	1	1	1
lmo1289	"hypothetical protein; similar to internalin proteins, putative peptidoglycan bound protein (LPXTG motif)"	1	1	1	1	1	1	1	1	1	1	1	1	1	1	1	1	1	1	1	1	1	0	0	0	0	0	0	1
lmo1291	hypothetical protein; similar to acyltransferase (to B. subtilis YrhL protein)	1	0	1	1	1	1	1	1	1	1	1	1	1	1	1	1	1	1	1	1	1	1	1	1	1	1	1	1
lmo1307	hypothetical protein; lmo1307	0	0	0	0	0	0	0	0	0	1	1	1	1	1	1	1	1	1	1	1	1	1	1	1	1	1	1	1
lmo1328	hypothetical protein; highly similar to tRNA pseudouridine 55 synthase	1	1	1	1	1	1	1	1	1	1	0	1	1	1	1	1	1	1	1	1	1	1	1	1	1	1	1	1
lmo1333	hypothetical protein; similar to B. subtilis YqzC protein	1	1	1	1	1	1	1	1	1	1	1	1	1	1	1	0	1	0	1	1	1	1	1	1	1	1	1	1
lmo1413	peptidoglycan binding protein	1	1	1	1	1	1	1	1	1	1	1	1	1	1	1	1	1	1	1	1	1	1	1	0	1	1	1	1
lmo1441	"4-hydroxy-3-methylbut-2-en-1-yl diphosphate synthase; similar to putative peptidoglycan acetylation protein; catalyzes the conversion of 2C-methyl-D-erythritol 2,4-cyclodiphosphate into 4-hydroxy-3-methyl-2-en-1-yl diphosphate; involved in isoprenoid synthesis"	1	1	1	1	1	0	1	1	1	1	1	1	1	1	1	1	1	1	0	1	0	1	1	1	0	0	0	0
lmo1451	4-hydroxy-3-methylbut-2-enyl diphosphate reductase; similar to E. coli LytB protein; catalyzes the conversion of 1-hydroxy-2-methyl-2-(E)-butenyl 4-diphosphate into isopentenyl diphosphate (IPP) and dimethylallyl diphosphate (DMAPP); functions in the nonmevalonate isoprenoid biosynthesis pathway	1	1	1	1	1	1	1	1	1	1	1	1	1	1	1	1	1	1	1	1	1	1	1	1	1	0	1	0
lmo1477	hypothetical protein; similar to oxidoreductase	1	1	1	1	1	1	1	1	1	1	1	1	1	1	1	1	1	1	1	1	1	0	0	0	1	1	1	1
lmo1488	nicotinic acid mononucleotide adenylyltransferase; transfers an adenyl group from ATP to NaMN to form nicotinic acid adenine dinucleotide (NaAD) which is then converted to the ubiquitous compound NAD by NAD synthetase; essential enzyme in bacteria	1	0	1	1	1	1	1	1	1	1	1	1	1	1	1	1	1	1	1	1	1	1	1	1	1	1	1	1
lmo1515	hypothetical protein	1	1	1	1	1	1	1	1	1	1	1	1	0	1	1	1	1	1	1	1	1	1	1	1	1	1	1	1
lmo1532	Holliday junction DNA helicase RuvB; highly similar to Holliday junction DNA helicase RuvB; promotes strand exchange during homologous recombination; RuvAB complex promotes branch migration; RuvABC complex scans the DNA during branch migration and resolves Holliday junctions at consensus sequences; forms hexameric rings around opposite DNA arms; requires ATP for branch migration and orientation o…	1	0	1	1	1	1	1	1	1	1	1	1	1	1	1	1	1	1	1	1	1	1	1	1	1	1	1	1
lmo1540	50S ribosomal protein L27; involved in the peptidyltransferase reaction during translation	1	1	1	1	1	1	1	1	1	1	1	1	0	1	1	1	1	1	1	1	1	1	1	1	1	1	1	1
lmo1541	hypothetical protein	1	1	1	1	1	1	1	1	1	1	1	1	0	1	1	1	1	1	1	1	1	1	1	1	1	1	1	1
lmo1543	hypothetical protein; similar to ribonuclease G	1	0	1	1	1	1	1	1	1	1	1	1	1	1	1	1	1	1	1	1	1	1	1	1	1	1	1	1
lmo1550	hypothetical protein; similar to B. subtilis late competence protein ComC (type IV prepilin peptidase)	1	1	1	1	1	1	0	1	1	1	1	1	1	1	1	1	1	1	1	1	1	1	1	1	1	1	1	1
lmo1597	hypothetical protein; lmo1597	0	0	1	0	1	0	1	0	1	1	0	1	0	1	1	1	1	0	0	0	0	0	0	0	0	0	0	0
lmo1608	hypothetical protein	1	0	1	1	1	1	1	1	1	1	1	1	1	1	1	1	1	1	1	1	1	1	1	1	1	1	1	1
lmo1648	hypothetical protein; lmo1648	0	0	0	0	0	0	0	0	0	1	0	0	0	0	0	1	0	1	1	1	1	1	1	1	1	1	1	0
lmo1655	hypothetical protein	1	1	1	1	1	0	1	1	1	1	1	0	0	0	0	1	1	1	0	0	0	0	1	0	0	0	0	0
lmo1656	hypothetical protein; lmo1656	1	1	1	1	1	1	1	1	1	1	1	0	0	0	0	1	1	1	1	0	0	0	1	1	0	0	0	0
lmo1659	hypothetical protein; lmo1659	0	0	0	0	0	0	0	0	0	1	0	0	0	0	0	1	0	0	1	1	1	1	1	1	1	1	1	0
lmo1666	peptidoglycan linked protein (LPXTG)	1	1	1	1	1	0	1	1	1	1	1	1	1	1	1	1	1	1	0	1	1	0	0	0	0	0	0	0
lmo1697	hypothetical protein; similar to putative transmembrane proteins	1	0	1	1	1	1	1	1	1	1	1	1	1	1	1	1	1	1	1	1	1	1	1	1	1	1	1	1
lmo1709	"methionine aminopeptidase; similar to methionine aminopeptidases; catalyzes the removal of N-terminal amino acids from peptides and arylamides; generally Co(II) however activity has been shown for some methionine aminopeptidases with Zn, Fe, or Mn"	1	0	1	1	1	1	1	1	1	1	1	1	1	1	1	1	1	1	1	1	1	1	1	1	1	1	1	1
lmo1710	hypothetical protein; similar to putative flavodoxin	1	0	1	1	1	1	1	1	1	1	1	1	1	1	1	1	1	1	1	1	1	1	1	1	1	1	1	1
lmo1714	hypothetical protein; lmo1714	1	1	1	1	1	1	1	1	1	1	0	1	1	1	1	1	0	1	1	1	1	1	1	1	1	1	1	1
lmo1717	hypothetical protein	0	0	0	0	0	0	0	0	1	1	0	1	1	1	1	1	0	1	0	0	1	0	0	0	0	1	1	1
lmo1723	hypothetical protein; lmo1723	1	0	0	0	0	0	0	1	1	1	1	1	1	1	1	1	1	1	1	1	0	1	1	1	0	0	0	0
lmo1724	"hypothetical protein; similar to ABC transporter, ATP-binding protein"	1	1	1	1	1	1	1	1	1	1	1	1	1	1	1	1	1	1	1	0	0	1	1	1	0	0	0	1
lmo1725	hypothetical protein; similar to transcriptional regulator (GntR family)	1	1	1	1	1	1	1	1	1	1	1	1	1	1	1	1	1	1	1	0	0	1	1	1	0	0	0	1
lmo1786	internalin C	1	1	1	1	1	1	1	1	1	1	1	1	1	1	1	1	1	1	0	1	1	1	1	1	1	1	1	1
lmo1788	hypothetical protein; similar to transcription regulator	1	0	1	1	1	1	1	1	1	1	1	1	1	1	1	1	1	1	1	1	1	1	1	1	1	1	1	1
lmo1789	hypothetical protein; weakly similar to Nad(P)h Oxidoreductase chain B	1	0	1	1	1	1	1	1	1	1	1	1	1	1	1	1	1	1	1	1	1	1	1	1	1	1	1	1
lmo1796	hypothetical protein	1	0	1	1	1	1	1	1	1	1	1	1	1	1	1	1	1	1	1	1	1	1	1	1	1	1	1	1
lmo1797	30S ribosomal protein S16; binds to lower part of 30S body where it stabilizes two domains; required for efficient assembly of 30S; in Escherichia coli this protein has nuclease activity	1	0	1	1	1	1	1	1	1	1	1	1	0	1	1	1	1	1	1	1	1	1	1	1	1	1	1	1
lmo1799	peptidoglycan binding protein	0	0	0	0	0	0	0	0	0	1	0	0	0	0	0	0	0	0	1	1	1	1	1	1	1	1	1	0
lmo1850	hypothetical protein; similar to transcriptional regulator (MarR family)	1	1	1	1	1	1	1	1	1	1	1	1	0	1	1	1	1	1	1	1	1	1	1	1	1	1	1	1
lmo1880	hypothetical protein; similar to similar to RNase HI	1	0	1	1	1	1	1	1	1	1	1	1	0	1	1	1	1	1	1	1	1	1	1	1	1	1	1	1
lmo1920	hypothetical protein	1	1	1	1	1	1	1	1	1	1	1	1	0	1	1	1	1	1	1	1	1	1	1	1	1	1	1	1
lmo1924	prephenate dehydrogenase; similar to prephenate dehydrogenase; catalyzes the formation of 4-hydroxyphenylpyruvate from prephenate	1	1	1	1	1	1	1	1	1	1	1	1	1	1	1	1	1	0	1	1	1	1	1	1	1	1	1	1
lmo1930	hypothetical protein; similar to heptaprenyl diphosphate synthase component II (menaquinone biosynthesis)	1	1	1	1	1	1	1	1	1	1	1	1	0	1	1	1	1	1	1	1	1	1	1	1	1	1	1	1
lmo1941	hypothetical protein	1	1	1	1	1	0	0	1	1	1	1	1	1	1	1	0	1	1	1	1	1	1	1	1	1	1	1	1
lmo1968	hypothetical protein; similar to creatinine amidohydrolases	0	0	0	0	0	0	0	0	0	1	1	1	1	1	1	1	1	1	0	0	0	0	0	0	0	0	0	0
lmo1969	hypothetical protein; similar to 2-keto-3-deoxygluconate-6-phosphate aldolase	0	0	0	0	0	0	0	0	0	1	1	1	1	1	1	1	1	1	0	0	0	0	0	0	0	0	0	0
lmo1970	hypothetical protein; similar to putative phosphotriesterase related proteins	1	1	1	1	1	1	1	1	1	1	1	1	1	1	1	1	1	1	0	0	0	0	0	0	0	0	0	1
lmo1971	ascorbate-specific PTS system enzyme IIC; similar to pentitol PTS system enzyme II C component; membrane component; functions with enzymes IIB (sgaB; ulaB) and IIA (sgaA; ulaC) enzyme I and HPr for anaerobic utilization and uptake of L-ascorbate; sgaTBA are regulated by yifQ as well as Crp and Fnr	1	1	1	1	1	1	1	1	1	1	1	1	1	1	1	1	1	1	0	0	0	0	0	0	0	0	0	1
lmo1972	hypothetical protein; similar to pentitol PTS system enzyme II B component	1	1	1	1	1	1	1	1	1	1	1	1	1	1	1	1	1	1	0	0	0	0	0	0	0	0	0	1
lmo1973	hypothetical protein; similar to PTS system enzyme II A component	1	1	1	1	1	1	1	1	1	1	1	1	1	1	1	1	1	1	0	0	0	0	0	0	0	0	0	1
lmo1974	"hypothetical protein; similar to transcription regulators, (GntR family)"	1	0	1	1	1	1	1	1	1	1	1	1	1	1	1	1	1	1	0	0	0	0	0	0	0	0	0	1
lmo2026	peptidoglycan binding protein	1	1	1	0	1	1	1	1	1	1	1	1	1	1	1	1	1	1	0	0	0	0	0	0	0	0	0	1
lmo2027	"putative cell surface protein, internalin proteins"	1	1	1	1	1	1	1	1	1	1	1	1	1	1	1	1	1	1	1	1	0	0	0	0	1	0	1	1
lmo2032	"cell division protein FtsZ; highly similar to cell-division initiation protein FtsZ; GTPase; similar structure to tubulin; forms ring-shaped polymers at the site of cell division; other proteins such as FtsA, ZipA, and ZapA, interact with and regulate FtsZ function"	1	1	1	1	1	1	1	1	1	1	1	1	0	1	1	1	1	1	1	1	1	1	1	1	1	1	1	1
lmo2037	phospho-N-acetylmuramoyl-pentapeptide- transferase; similar to phospho-N-acetylmuramoyl-pentapeptide transferase; First step of the lipid cycle reactions in the biosynthesis of the cell wall peptidoglycan	1	0	1	1	1	1	1	1	1	1	1	1	1	1	1	1	1	1	1	1	1	1	1	1	1	1	1	1
lmo2069	co-chaperonin GroES; 10 kDa chaperonin; Cpn10; GroES; forms homoheptameric ring; binds to one or both ends of the GroEL double barrel in the presence of adenine nucleotides capping it; folding of unfolded substrates initiates in a GroEL-substrate bound and capped by GroES; release of the folded substrate is dependent on ATP binding and hydrolysis in the trans ring	1	1	1	1	1	1	1	1	1	1	1	1	0	1	1	1	1	1	1	1	1	1	1	1	1	1	1	1
lmo2085	peptidoglycan binding protein	1	1	1	1	1	0	1	1	1	1	1	1	1	1	1	1	1	1	1	1	1	0	0	0	0	0	0	1
lmo2086	hypothetical protein; weakly similar to transcription regulators	1	1	1	1	1	1	1	1	1	1	1	1	1	1	1	1	1	1	1	1	1	0	1	1	1	1	1	1
lmo2109	hypothetical protein; similar to hydrolase	1	1	1	0	1	1	1	1	1	1	1	1	1	1	1	1	1	1	1	1	1	0	0	0	1	1	1	1
lmo2116	hypothetical protein; lmo2116	1	1	1	1	1	1	1	1	1	1	1	1	1	1	1	1	1	1	1	1	1	0	1	1	1	0	1	1
lmo2133	"hypothetical protein; similar to fructose-1,6-biphosphate aldolase type II"	1	1	1	1	1	1	1	1	1	1	1	1	1	1	1	1	1	1	1	1	1	0	0	0	0	0	0	1
lmo2134	"hypothetical protein; similar to fructose-1,6-biphosphate aldolase type II"	1	1	1	1	1	1	1	1	1	1	1	1	1	1	1	1	1	1	1	1	1	0	0	0	0	0	0	1
lmo2135	"hypothetical protein; similar to PTS system, fructose-specific enzyme IIC component"	1	1	1	1	1	1	1	1	1	1	1	1	1	1	1	1	1	1	1	1	1	0	0	0	0	0	0	1
lmo2136	"hypothetical protein; similar to PTS system, fructose-specific enzyme IIB component"	1	1	1	1	1	1	1	1	1	1	1	1	1	1	1	1	1	1	1	1	1	0	0	0	0	0	0	1
lmo2137	"hypothetical protein; similar to PTS system, fructose-specific enzyme IIA component"	1	1	1	1	1	1	1	1	1	1	1	1	1	1	1	1	1	1	1	1	1	0	0	0	0	0	0	1
lmo2138	hypothetical protein; similar to transcription regulator	1	1	1	1	1	1	1	1	1	1	1	1	1	1	1	1	1	1	1	1	1	0	0	0	0	0	0	1
lmo2143	hypothetical protein; weakly similar to mannose-6-phosphate isomerase	1	1	1	1	1	1	1	1	1	1	1	1	1	1	1	1	1	1	1	1	1	0	0	0	0	0	0	1
lmo2144	hypothetical protein; similar to transcription regulator GntR family	1	1	1	1	1	1	1	1	1	1	1	1	1	1	1	1	1	1	1	1	1	0	0	0	0	0	0	1
lmo2157	hypothetical protein	1	1	1	1	1	1	1	1	1	1	1	1	1	1	1	1	1	1	1	1	1	0	0	0	0	0	0	0
lmo2218	hypothetical protein; lmo2218	1	1	1	1	1	1	1	1	1	1	1	1	0	1	1	1	1	1	1	1	1	1	1	1	1	1	1	1
lmo2222	hypothetical protein	1	1	1	1	1	1	1	1	1	1	1	1	0	1	1	1	1	1	1	1	1	1	1	1	1	1	1	1
lmo2271	hypothetical protein; lmo2271	1	1	1	1	1	1	1	1	1	1	1	1	1	1	1	1	1	1	1	1	1	0	1	1	1	1	1	0
lmo2272	hypothetical protein; lmo2272	0	0	1	0	1	0	0	0	0	1	0	0	0	0	0	1	0	0	0	0	0	0	0	0	1	0	0	1
lmo2273	protein gp30; protein gp30 [Bacteriophage A118]	0	0	1	0	0	0	0	0	0	1	0	0	0	0	0	0	0	0	0	0	0	0	0	0	1	0	0	1
lmo2274	protein gp29; protein gp29 [Bacteriophage A118]	0	0	1	1	0	1	0	0	0	1	0	1	1	1	1	0	0	0	0	0	0	0	0	0	1	0	0	1
lmo2275	protein gp28; Portein gp28 [Bacteriophage A118]	0	0	1	1	1	1	1	0	0	1	0	1	1	1	1	0	0	0	0	0	0	0	0	0	1	0	0	1
lmo2276	hypothetical protein; similar to an unknown bacteriophage protein	0	0	0	0	1	1	1	0	0	1	0	1	1	1	1	1	0	0	0	0	0	0	0	0	0	0	0	0
lmo2277	hypothetical protein; lmo2277	0	0	0	0	0	0	0	0	0	1	0	0	0	0	0	0	0	0	0	0	0	0	0	0	0	0	0	0
lmo2278	L-alanoyl-D-glutamate peptidase	0	0	1	0	1	1	1	0	0	1	0	1	1	1	1	1	1	0	0	0	0	0	0	0	0	0	0	0
lmo2279	holin; holin [Bacteriophage A118]	0	1	1	0	1	0	1	0	0	1	0	1	1	1	1	0	1	0	0	0	0	0	0	0	0	0	0	0
lmo2280	protein gp23; protein gp23 [Bacteriophage A118]	0	1	1	0	1	0	1	0	0	1	0	1	1	1	1	0	1	0	0	0	0	0	0	0	0	0	0	0
lmo2281	protein gp22; protein gp22 [Bacteriophage A118]	0	0	1	0	1	0	0	0	0	1	0	1	1	1	1	0	1	0	0	0	0	0	0	0	0	0	0	1
lmo2282	protein gp21; protein gp21 [Bacteriophage A118]	0	0	1	0	1	0	0	0	0	1	0	1	1	1	1	0	1	0	0	0	0	0	0	0	0	0	0	0
lmo2283	protein gp20; protein gp20 [Bacteriophage A118]	0	0	1	0	1	0	0	0	0	1	0	1	1	1	1	0	1	0	0	0	0	0	0	0	0	0	0	0
lmo2284	protein gp19; Protein gp19 [Bacteriophage A118]	0	0	1	0	1	0	0	0	0	1	0	1	1	1	1	0	1	0	0	0	0	0	0	0	0	0	0	0
lmo2285	protein gp18; Protein gp18 [Bacteriophage A118]	1	1	1	1	1	1	1	1	1	1	1	1	1	1	1	1	1	1	0	0	0	0	0	0	0	0	0	1
lmo2286	protein gp17; Protein gp17 [Bacteriophage A118]	1	1	1	1	1	1	1	1	1	1	1	1	1	1	1	1	1	1	0	0	0	0	0	0	0	0	0	1
lmo2287	putative tape-measure; putative tape-measure [Bacteriophage A118]	0	0	1	0	1	0	0	1	0	1	0	1	1	1	1	0	1	0	0	0	0	0	0	0	1	0	0	1
lmo2288	protein gp15; Protein gp15 [Bacteriophage A118]	0	0	1	0	1	0	0	1	0	1	0	1	1	1	1	0	1	0	0	0	0	0	0	0	1	0	0	1
lmo2289	protein gp14; Protein gp14 [Bacteriophage A118]	0	0	1	0	1	0	0	1	0	1	0	1	1	1	1	0	1	0	0	0	0	0	0	0	1	0	0	1
lmo2290	protein gp13; Portein gp13 [Bacteriophage A118]	0	0	1	0	1	0	0	1	0	1	0	1	1	1	1	0	1	0	0	0	0	0	0	0	1	0	0	1
lmo2291	major tail shaft protein; major tail shaft protein [Bacteriophage A118]	0	0	1	0	1	0	0	1	0	1	0	1	1	1	1	0	1	0	0	0	0	0	0	0	1	0	0	1
lmo2292	protein gp11; Portein gp11 [Bacteriophage A118]	0	0	1	0	1	0	0	1	0	1	0	1	1	1	1	0	1	0	0	0	0	0	0	0	1	0	0	1
lmo2293	protein gp10; Protein gp10 [Bacteriophage A118]	0	0	1	0	1	0	0	0	0	1	0	1	1	1	1	0	1	0	0	0	0	0	0	0	1	0	0	1
lmo2294	protein gp9; Protein gp9 [Bacteriophage A118]	0	0	1	0	1	0	0	0	0	1	0	1	1	1	1	0	1	0	0	0	0	0	0	0	1	0	0	1
lmo2295	protein gp8; Protein gp8 [Bacteriophage A118]	0	0	1	0	1	0	0	1	0	1	0	1	1	1	1	0	1	0	0	0	0	0	0	0	1	0	0	1
lmo2296	hypothetical protein; similar to coat protein [Bacteriophage SPP1]	0	0	1	0	0	0	0	1	0	1	0	0	0	1	1	0	1	0	0	0	0	0	0	0	0	0	0	1
lmo2297	putative scaffolding protein; putative scaffolding protein [Bacteriophage A118]	0	0	1	0	1	0	0	1	0	1	0	1	1	1	1	0	1	0	0	0	0	0	0	0	1	0	0	1
lmo2298	protein gp4; Protein gp4 [Bacteriophage A118]	0	0	1	0	1	0	0	1	0	1	0	1	1	1	1	0	1	0	0	0	0	0	0	0	1	0	0	1
lmo2299	putative portal protein; putative portal protein [Bacteriophage A118]	0	0	1	0	1	0	0	1	0	1	0	1	1	1	1	0	1	0	0	0	0	0	0	0	1	0	0	1
lmo2300	putative terminase large subunit from bacteriophage A118	0	0	1	0	1	0	0	0	0	1	0	1	1	1	1	0	1	0	0	0	0	0	0	0	1	0	0	1
lmo2301	hypothetical protein; similar to putative terminase small subunit from Bacteriophage A118	0	0	0	0	0	0	0	0	0	1	0	0	0	0	0	1	0	0	0	0	0	0	0	0	1	0	0	0
lmo2302	hypothetical protein; lmo2302	0	0	1	0	0	0	0	1	0	1	0	0	0	1	1	0	0	0	0	0	0	0	0	0	1	0	0	0
lmo2303	protein gp66; Protein gp66 [Bacteriophage A118]	1	1	1	1	1	0	1	1	1	1	1	1	1	1	1	1	1	1	1	0	0	0	0	0	1	0	0	1
lmo2304	bacteriophage A118 gp65 protein	0	0	1	0	0	0	0	0	0	1	0	0	0	1	1	0	1	0	0	0	0	0	0	0	1	0	0	1
lmo2305	hypothetical protein; lmo2305	0	0	1	0	1	0	0	1	0	1	0	1	1	1	1	0	0	0	0	0	0	0	0	0	1	0	0	1
lmo2306	hypothetical protein; similar to phage protein	0	0	1	0	1	0	0	1	0	1	0	1	1	1	1	0	0	0	0	0	0	0	0	0	1	0	0	1
lmo2307	hypothetical protein	0	0	1	0	1	0	1	1	0	1	0	1	1	1	1	1	0	0	0	0	0	0	0	0	1	0	0	1
lmo2309	hypothetical protein; lmo2309	0	0	0	0	1	0	0	0	0	1	0	1	1	1	1	0	0	0	1	1	1	1	1	1	1	1	1	0
lmo2310	hypothetical protein; lmo2310	0	0	0	0	0	0	0	0	0	1	0	1	1	0	0	0	0	0	0	0	0	0	0	0	1	0	0	1
lmo2311	hypothetical protein; lmo2311	0	0	0	1	1	0	0	0	0	1	0	1	1	0	0	1	0	0	0	0	0	0	0	0	1	0	0	1
lmo2312	hypothetical protein; lmo2312	0	0	0	0	1	1	1	0	0	1	0	1	1	1	1	1	0	0	0	0	0	0	0	0	0	0	0	1
lmo2313	hypothetical protein; similar to a bacteriophage protein	0	0	1	0	1	0	0	0	0	1	0	1	1	1	1	0	0	0	0	0	0	0	0	0	0	0	0	1
lmo2314	hypothetical protein; lmo2314	0	0	0	0	0	0	0	0	0	1	0	1	1	1	1	0	0	0	0	0	0	0	0	0	1	0	0	0
lmo2315	hypothetical protein; similar to protein gp51 [Bacteriophage A118]	0	1	1	0	1	1	1	1	0	1	0	1	1	1	1	1	0	0	0	0	0	0	0	0	1	0	0	0
lmo2316	hypothetical protein; similar to site-specific DNA-methyltransferase	0	0	0	0	0	0	0	1	0	1	0	1	1	0	0	0	0	0	0	0	0	0	0	0	1	0	0	0
lmo2317	hypothetical protein; similar to protein gp49 [Bacteriophage A118]	0	0	0	0	0	0	1	1	0	1	0	1	1	1	1	1	0	0	0	0	0	0	0	0	1	0	0	0
lmo2318	hypothetical protein; lmo2318	0	0	0	0	0	0	0	1	0	1	0	0	0	0	0	1	0	0	0	0	0	0	0	0	1	0	0	0
lmo2319	hypothetical protein; similar to bacteriophage proteins	1	1	1	1	1	1	1	1	1	1	1	1	1	1	1	1	1	1	0	0	0	0	0	0	1	0	0	1
lmo2320	hypothetical protein; lmo2320	0	0	0	0	0	0	0	1	0	1	0	0	0	0	0	1	0	0	0	0	0	0	0	0	1	0	0	0
lmo2321	hypothetical protein; lmo2321	0	1	1	0	1	0	1	1	0	1	0	1	1	1	1	1	1	0	0	0	0	0	0	0	1	0	0	1
lmo2322	gp44; gp44 [Bacteriophage A118]	0	1	1	0	0	0	1	1	0	1	0	1	1	1	1	1	1	0	0	0	0	0	0	0	1	0	0	0
lmo2323	hypothetical protein; gp43 [Bacteriophage A118]	0	1	1	0	1	0	1	1	0	1	0	1	1	1	1	1	1	0	0	0	0	0	0	0	1	0	0	1
lmo2324	hypothetical protein; similar to anti-repressor [Bacteriophage A118]	0	1	1	0	0	0	1	0	0	1	0	1	1	1	1	0	1	0	0	0	0	0	0	0	1	0	0	1
lmo2325	hypothetical protein; lmo2325	0	0	0	0	0	0	1	0	0	1	0	1	1	1	1	0	1	0	0	0	0	0	0	0	1	0	0	0
lmo2326	hypothetical protein; similar to protein gp41 [Bacteriophage A118]	0	1	1	0	1	0	1	1	0	1	0	1	1	1	1	0	1	0	0	0	0	0	0	0	0	0	0	0
lmo2327	hypothetical protein; lmo2327	0	0	1	0	0	0	1	1	0	1	0	1	1	1	1	0	1	0	0	0	0	0	0	0	0	0	0	1
lmo2328	hypothetical protein; similar to transcription regulator	0	0	0	0	1	0	0	1	0	1	0	1	1	0	0	0	0	0	0	0	0	0	0	0	0	0	0	0
lmo2329	hypothetical protein; similar to a putative repressor protein [Bacteriophage A118]	0	0	0	0	1	0	1	1	0	1	0	1	1	0	0	1	1	0	0	0	0	0	0	0	1	0	0	1
lmo2330	hypothetical protein; similar to protein gp33 [Bacteriophage A118]	0	0	1	0	0	0	1	1	0	1	0	1	1	1	1	1	0	0	0	0	0	0	0	0	0	0	0	0
lmo2331	hypothetical protein; weakly similar to gp32_Bacteriophage A118 protein	0	0	0	0	0	0	0	0	0	1	0	1	1	0	0	0	0	0	0	0	0	0	0	0	0	0	0	0
lmo2332	putative integrase; putative integrase [Bacteriophage A118]	0	1	1	0	0	0	1	1	0	1	0	1	1	1	1	1	1	0	0	0	0	0	0	0	1	0	0	0
lmo2395	hypothetical protein; lmo2395	1	1	0	1	0	1	0	0	1	1	0	0	1	1	1	1	1	1	1	1	1	1	1	1	1	1	1	1
lmo2396	"hypothetical protein; similar to internalin proteins, putative peptidoglycan bound protein (LPXTG motif)"	1	1	1	0	1	0	1	0	1	1	0	1	1	1	1	1	1	1	1	1	1	1	1	1	1	0	1	1
lmo2407	hypothetical protein; lmo2407	1	1	1	1	1	1	1	1	1	1	0	1	1	1	1	1	1	0	1	1	1	1	1	1	1	1	1	0
lmo2408	hypothetical protein; similar to repressor protein	1	1	1	1	1	1	1	1	1	1	1	1	1	1	1	1	1	1	0	0	0	0	0	0	0	0	0	1
lmo2409	hypothetical protein; lmo2409	1	1	1	1	1	0	0	1	1	1	1	1	1	1	1	1	1	1	0	0	0	0	0	0	0	0	0	1
lmo2410	hypothetical protein; lmo2410	0	0	0	0	0	0	0	0	0	1	0	0	0	0	0	1	1	0	0	0	0	0	0	0	0	0	0	0
lmo2443	hypothetical protein; lmo2443	1	1	1	1	1	1	1	1	1	1	1	1	1	1	1	1	1	1	1	1	1	0	1	1	0	0	0	1
lmo2444	hypothetical protein; similar to glycosidase	1	1	1	1	1	0	1	1	1	1	1	1	1	1	1	1	1	1	1	1	1	0	0	0	1	1	1	1
lmo2445	hypothetical protein; similar to internalin	1	1	1	1	1	1	1	1	1	1	1	1	1	1	1	1	1	1	1	1	1	0	0	0	1	1	1	1
lmo2446	hypothetical protein; similar to glycosidase	1	1	1	1	1	1	1	1	1	1	1	1	1	1	1	1	1	1	1	1	1	0	0	0	1	1	1	1
lmo2447	hypothetical protein; similar to transcription regulator	1	1	1	1	1	1	1	1	1	1	1	1	1	1	1	1	1	1	1	1	1	0	0	0	1	1	1	1
lmo2451	preprotein translocase subunit SecG; similar to preprotein translocase subunit SecG	1	0	1	1	1	1	1	1	1	1	1	1	1	1	1	1	1	1	1	1	1	1	1	1	1	1	1	1
lmo2455	phosphopyruvate hydratase; highly similar to enolase; enolase; catalyzes the formation of phosphoenolpyruvate from 2-phospho-D-glycerate in glycolysis	1	1	1	1	1	1	1	1	1	1	1	1	0	1	1	1	1	1	1	1	1	1	1	1	1	1	1	1
lmo2470	hypothetical protein; similar to internalin proteins	1	1	1	1	1	1	1	1	1	1	1	1	1	1	1	1	1	1	1	1	0	0	0	0	1	1	1	0
lmo2516	hypothetical protein	1	1	1	1	1	1	1	1	1	1	1	1	0	1	1	1	1	1	1	1	1	1	1	1	1	1	1	1
lmo2548	"50S ribosomal protein L31 type B; RpmE2; there appears to be two types of ribosomal proteins L31 in bacterial genomes; some contain a CxxC motif while others do not; Bacillus subtilis has both types; the proteins in this cluster do not have the CXXC motif; RpmE is found in exponentially growing Bacilli while YtiA was found after exponential growth; expression of ytiA is controlled by a zinc-spec…	1	1	1	1	1	1	1	1	1	1	1	1	0	1	1	1	1	1	1	1	1	1	1	1	1	1	1	1
lmo2550	hypothetical protein; similar to glycosyl transferases	1	1	1	1	1	1	1	1	1	1	1	1	1	1	1	1	1	1	0	0	0	0	0	0	0	0	0	1
lmo2558	"autolysin, amidase"	1	1	0	0	0	0	0	1	1	1	0	0	1	0	0	0	1	0	1	1	1	0	1	1	0	0	1	0
lmo2576	pepdidoglycan bound protein	0	0	0	0	0	0	0	0	0	1	1	1	1	1	1	1	1	1	1	1	0	0	0	0	0	0	0	0
lmo2578	hypothetical protein; lmo2578	1	1	1	1	1	1	1	1	1	1	1	1	1	1	1	1	1	1	1	1	1	0	1	1	1	1	1	1
lmo2579	hypothetical protein	1	1	1	1	1	1	1	1	1	1	1	1	1	1	1	1	1	1	1	1	1	0	1	0	0	0	0	1
lmo2592	"hypothetical protein; similar to oxidoreductase, aldo/keto reductase family"	1	1	1	1	1	1	1	1	1	1	1	1	1	1	1	1	1	1	1	1	1	0	0	0	1	1	1	1
lmo2593	hypothetical protein; similar to transcription regulators (MerR family)	1	1	1	1	1	1	1	1	1	1	1	1	1	1	1	1	1	1	1	1	1	0	0	0	1	1	1	1
lmo2595	hypothetical protein	1	1	0	0	0	1	0	1	1	1	0	0	0	0	0	1	0	1	1	1	1	0	0	0	0	0	0	1
lmo2627	50S ribosomal protein L22; binds specifically to 23S rRNA during the early stages of 50S assembly; makes contact with all 6 domains of the 23S rRNA in the assembled 50S subunit and ribosome; mutations in this gene result in erythromycin resistance; located near peptidyl-transferase center	1	0	1	1	1	1	1	1	1	1	1	1	0	1	1	1	1	1	1	1	1	1	1	1	1	1	1	1
lmo2628	30S ribosomal protein S19; protein S19 forms a complex with S13 that binds strongly to the 16S ribosomal RNA	1	0	1	1	1	1	1	1	1	1	1	1	0	1	1	1	1	1	1	1	1	1	1	1	1	1	1	1
lmo2629	"50S ribosomal protein L2; one of the primary rRNA-binding proteins; required for association of the 30S and 50S subunits to form the 70S ribosome, for tRNA binding and peptide bond formation"	1	1	1	1	1	1	1	1	1	1	1	1	0	1	1	1	1	1	1	1	1	1	1	1	1	1	1	1
lmo2630	50S ribosomal protein L23; binds third domain of 23S rRNA and protein L29; part of exit tunnel	1	1	1	1	1	1	1	1	1	1	1	1	0	1	1	1	1	1	1	1	1	1	1	1	1	1	1	1
lmo2631	50S ribosomal protein L4; L4 is important during the early stages of 50S assembly; it initially binds near the 5&apos; end of the 23S rRNA	1	1	1	1	1	1	1	1	1	1	1	1	0	1	1	1	1	1	1	1	1	1	1	1	1	1	1	1
lmo2632	"50S ribosomal protein L3; binds directly near the 3&apos; end of the 23S rRNA, where it nucleates assembly of the 50S subunit; essential for peptidyltransferase activity; mutations in this gene confer resistance to tiamulin"	1	1	1	1	1	1	1	1	1	1	1	1	0	1	1	1	1	1	1	1	1	1	1	1	1	1	1	1
lmo2637	hypothetical protein; conserved lipoprotein	1	1	1	1	1	1	1	1	1	1	1	1	0	1	1	1	1	1	1	1	1	1	1	1	1	1	1	1
lmo2644	hypothetical protein; lmo2644	0	0	0	0	0	0	0	0	0	1	1	1	1	1	1	1	1	1	1	1	1	1	1	1	1	1	1	1
lmo2671	hypothetical protein; lmo2671	1	1	1	1	1	1	1	1	1	1	1	1	1	1	1	1	1	1	1	1	1	1	1	1	1	1	1	0
lmo2672	hypothetical protein; weakly similar to transcription regulator	1	1	1	1	1	1	1	1	1	1	1	1	1	1	1	1	1	1	1	1	1	1	1	1	1	1	1	0
lmo2686	hypothetical protein; lmo2686	0	0	0	0	0	1	0	0	0	1	1	1	1	1	1	1	1	1	0	1	0	0	0	0	0	0	0	0
lmo2732	hypothetical protein; lmo2732	1	1	1	1	1	1	1	1	1	1	1	1	1	1	1	1	1	1	1	1	1	0	0	0	0	0	0	1
lmo2733	"hypothetical protein; similar to PTS system, fructose-specific IIABC component"	1	1	1	1	1	1	1	1	1	1	1	1	1	1	1	1	1	1	1	1	1	0	0	0	0	0	0	1
lmo2734	hypothetical protein; weakly similar to sugar hydrolase	1	1	1	1	1	1	1	1	1	1	1	1	1	1	1	1	1	1	1	1	1	0	0	0	0	0	0	1
lmo2735	hypothetical protein; similar to Sucrose phosphorylase	1	1	1	1	1	1	1	1	1	1	1	1	1	1	1	1	1	1	1	1	1	0	0	0	0	0	0	1
lmo2736	hypothetical protein	1	1	1	1	1	1	1	1	1	1	1	1	1	1	1	1	1	1	1	1	1	0	0	0	0	0	0	1
lmo2753	hypothetical protein; lmo2753	0	0	1	1	1	0	1	0	0	1	1	1	1	1	1	1	1	1	1	1	1	0	1	1	0	0	1	0
lmo2771	hypothetical protein; similar to beta-glucosidase	1	1	1	1	1	1	1	1	1	1	1	1	1	1	1	1	1	1	1	0	0	0	0	0	0	0	0	1
lmo2772	hypothetical protein; similar to beta-glucoside-specific enzyme IIABC	1	1	1	1	1	1	1	1	1	1	1	1	1	1	1	1	1	1	1	0	0	0	0	0	0	0	0	1
lmo2773	hypothetical protein; similar to transcription antiterminator	1	1	1	1	1	1	1	1	1	1	1	1	1	1	1	1	1	1	1	0	0	0	0	0	0	0	0	1
lmo2774	"hypothetical protein; similar to ABC transporter, ATP-binding protein"	1	1	1	1	1	1	1	1	1	1	1	1	1	1	1	1	1	1	1	0	1	1	1	0	1	1	1	1
lmo2775	hypothetical protein; hypothetical membrane protein	1	1	1	1	1	0	1	1	1	1	0	0	0	0	0	1	0	0	1	0	1	1	1	0	1	1	1	1
lmo2776	hypothetical protein; lmo2776	1	1	1	1	1	1	1	1	1	1	0	0	0	0	0	1	0	0	1	1	1	1	1	0	1	1	1	0
lmo2781	hypothetical protein; similar to beta-glucosidase	1	1	1	1	1	1	1	1	1	1	1	1	1	1	1	1	1	1	1	1	1	0	1	0	1	1	1	1
lmo2782	"hypothetical protein; similar to PTS, cellobiose-specific IIB component"	1	1	1	1	1	1	1	1	1	1	1	1	1	1	1	1	1	1	1	1	1	0	1	0	1	1	1	1
lmo2783	hypothetical protein; similar to cellobiose phosphotransferase system enzyme IIC	1	1	1	1	1	1	1	1	1	1	1	1	1	1	1	1	1	1	1	1	1	0	1	0	1	1	1	1
lmo2784	hypothetical protein; similar to lichenan operon transcription antiterminator licR	1	1	1	1	1	1	1	1	1	1	1	1	1	1	1	1	1	1	1	1	1	0	1	0	1	1	1	1
lmo2786	hypothetical protein	0	0	0	0	0	0	0	0	0	1	1	1	1	1	1	1	1	1	1	1	0	0	0	0	1	1	1	0
lmo2787	beta-glucoside-specific phosphotransferase enzyme II ABC component	1	1	1	1	1	1	1	1	1	1	1	1	1	1	1	1	1	1	1	1	0	0	0	0	1	1	1	1
lmo2788	transcription antiterminator	1	1	1	1	1	1	1	1	1	1	1	1	1	1	1	1	1	1	1	1	0	0	0	0	1	1	1	1
lmo2803	hypothetical protein; lmo2803	1	1	1	1	1	1	1	1	1	1	1	1	1	1	1	1	1	0	1	1	1	1	1	1	1	1	1	1
lmo2804	hypothetical protein; lmo2804	1	1	1	1	1	1	1	1	1	1	1	1	1	1	1	1	1	0	1	1	1	1	1	1	1	1	1	1
lmo2805	hypothetical protein; hypothetical secreted protein	1	1	1	1	1	1	1	1	1	1	1	1	1	1	1	1	1	0	1	1	1	1	1	1	1	1	1	1
lmo2806	hypothetical protein; hypothetical secreted protein	1	1	1	1	1	1	1	1	1	1	1	1	1	1	1	1	1	0	1	1	1	1	1	1	1	1	1	1
lmo2807	hypothetical protein; hypothetical secreted protein	1	1	1	1	1	1	1	1	1	1	1	1	1	1	1	1	1	0	1	1	1	1	1	1	1	1	1	1
lmo2808	hypothetical protein; hypothetical secreted protein	1	1	1	1	1	1	1	1	1	1	1	1	1	1	1	1	1	0	1	1	1	1	1	1	1	1	1	1
lmo2809	hypothetical protein; hypothetical secreted protein	1	1	1	1	1	1	1	1	1	1	1	1	1	1	1	1	1	0	1	1	1	1	1	1	1	1	1	1
lmo2813	hypothetical protein; lmo2813	1	1	0	0	1	1	1	1	1	1	1	1	1	1	1	1	1	0	1	1	1	1	1	1	1	1	1	1
lmo2821	"hypothetical protein; similar to internalin, Unknown, putative peptidoglycan bound protein (LPXTG motif)"	1	1	1	1	1	1	1	1	1	1	1	1	1	1	1	1	1	1	1	1	1	0	0	0	1	1	1	0
lmo2828	hypothetical protein; lmo2828	1	0	1	1	1	1	1	1	1	1	1	1	1	1	1	1	1	1	1	1	1	1	1	1	1	1	1	1
lmo2846	hypothetical protein; highly similar to B. subtilis YulD protein	1	1	1	1	1	1	1	1	1	1	1	1	1	1	1	1	1	1	1	1	1	0	0	0	0	0	0	1
lmo2847	rhamnulose-1-phosphate aldolase; highly similar to rhamnulose-1-phosphate aldolase	1	1	1	1	1	1	1	1	1	1	1	1	1	1	1	1	1	1	1	1	1	0	0	0	0	0	0	1
lmo2848	L-rhamnose isomerase; highly similar to L-rhamnose isomerase; catalyzes the formation of L-rhamnulose from L-rhamnose	1	1	1	1	1	1	1	1	1	1	1	1	1	1	1	1	1	1	1	1	1	0	0	0	0	0	0	1
lmo2849	hypothetical protein; similar to rhamnulokinase	1	1	1	1	1	1	1	1	1	1	1	1	1	1	1	1	1	1	1	1	1	0	0	0	0	0	0	1
lmo2850	hypothetical protein; similar to sugar transport proteins	1	1	1	1	1	1	1	1	1	1	1	1	1	1	1	1	1	1	1	1	1	0	0	0	0	0	0	1
lmo2851	hypothetical protein; similar to AraC-type regulatory protein	1	1	1	1	1	1	1	1	1	1	1	1	1	1	1	1	1	1	1	1	1	0	0	0	0	0	0	1
J2-071 (lineage III) accessory genes
LmonocytogFSL_030100000015	"morphine 6-dehydrogenase (Naloxone reductase); COG0656 Aldo/keto reductases, related to diketogulonate reductase"	1	1	1	1	1	1	1	1	1	1	1	1	1	1	1	1	1	1	1	1	1	0	0	0	1	1	1	1
LmonocytogFSL_030100000020	"transcriptional regulator, MerR family protein; COG0789 Predicted transcriptional regulators"	1	1	1	1	1	1	1	1	1	1	1	1	1	1	1	1	1	1	1	1	1	0	0	0	1	1	1	1
LmonocytogFSL_030100000030	"lipoprotein, putative"	1	1	0	0	1	1	0	1	1	1	0	0	1	1	0	0	0	0	1	1	1	0	0	0	0	0	0	1
LmonocytogFSL_030100000195	50S ribosomal protein L22; COG0091 Ribosomal protein L22	1	0	1	1	1	1	1	1	1	1	0	1	1	1	1	1	1	1	1	1	1	1	1	1	1	1	1	1
LmonocytogFSL_030100000200	30S ribosomal protein S19; COG0185 Ribosomal protein S19	1	0	1	1	1	1	1	1	1	1	0	1	1	1	1	1	1	1	1	1	1	1	1	1	1	1	1	1
LmonocytogFSL_030100000205	50S ribosomal protein L2; COG0090 Ribosomal protein L2	1	1	1	1	1	1	1	1	1	1	0	1	1	1	1	1	1	1	1	1	1	1	1	1	1	1	1	1
LmonocytogFSL_030100000210	50S ribosomal protein L23; COG0089 Ribosomal protein L23	1	1	1	1	1	1	1	1	1	1	0	1	1	1	1	1	1	1	1	1	1	1	1	1	1	1	1	1
LmonocytogFSL_030100000215	50S ribosomal protein L4; COG0088 Ribosomal protein L4	1	1	1	1	1	1	1	1	1	1	0	1	1	1	1	1	1	1	1	1	1	1	1	1	1	1	1	1
LmonocytogFSL_030100000220	50S ribosomal protein L3; COG0087 Ribosomal protein L3	1	1	1	1	1	1	1	1	1	1	0	1	1	1	1	1	1	1	1	1	1	1	1	1	1	1	1	1
LmonocytogFSL_030100000245	"sex pheromone cAD1; COG4939 Major membrane immunogen, membrane-anchored lipoprotein"	1	1	1	1	1	1	1	1	1	1	0	1	1	1	1	1	1	1	1	1	1	1	1	1	1	1	1	1
LmonocytogFSL_030100000280	SMI1 / KNR4 family protein	0	0	0	0	1	0	0	0	0	1	1	1	1	1	1	1	1	1	1	1	1	1	1	1	1	1	1	1
LmonocytogFSL_030100000415	hypothetical protein	0	0	0	0	1	0	0	0	0	0	0	0	0	0	0	0	0	0	1	1	1	1	1	1	1	1	1	1
LmonocytogFSL_030100000520	hypothetical protein	1	1	1	1	0	1	0	1	1	1	1	1	0	1	1	1	1	1	1	1	1	1	1	1	1	1	1	1
LmonocytogFSL_030100000725	"cupin 2 conserved barrel domain protein; COG1917 Uncharacterized conserved protein, contains double-stranded beta-helix domain"	1	1	1	1	1	1	1	1	1	1	1	1	1	1	1	1	1	1	1	1	1	0	1	1	1	1	1	1
LmonocytogFSL_030100000740	phosphosugar-binding protein; COG1737 Transcriptional regulators	1	1	1	1	1	1	1	1	1	1	1	1	1	1	1	1	1	1	1	1	1	0	0	0	0	0	0	1
LmonocytogFSL_030100000745	"pts system, fructose-specific, iiabc component; COG1762 Phosphotransferase system mannitol/fructose-specific IIA domain (Ntr-type)"	1	1	1	1	1	1	1	1	1	1	1	1	1	1	1	1	1	1	1	1	1	0	0	0	0	0	0	1
LmonocytogFSL_030100000750	sugar hydrolase; COG0383 Alpha-mannosidase	1	1	1	1	1	1	1	1	1	1	1	1	1	1	1	1	1	1	1	1	1	0	0	0	0	0	0	1
LmonocytogFSL_030100000755	putative sucrose phosphorylase (Sucroseglucosyltransferase); COG0366 Glycosidases	1	1	1	1	1	1	1	1	1	1	1	1	1	1	1	1	1	1	1	1	1	0	0	0	0	0	0	1
LmonocytogFSL_030100000765	glycerate kinase; COG1929 Glycerate kinase	1	1	1	1	1	1	1	1	1	1	1	1	1	1	1	1	1	1	1	1	1	0	0	0	0	0	0	1
LmonocytogFSL_030100000955	6-phospho-beta-glucosidase; COG2723 Beta-glucosidase/6-phospho-beta-glucosidase/beta- galactosidase	1	1	1	1	1	1	1	1	1	1	1	1	1	1	1	1	1	1	1	0	0	0	0	0	0	0	0	1
LmonocytogFSL_030100000970	BigG family transcription antiterminator; COG3711 Transcriptional antiterminator	1	1	1	1	1	1	1	1	1	1	1	1	1	1	1	1	1	1	1	0	0	0	0	0	0	0	0	1
LmonocytogFSL_030100000975	hypothetical protein	1	1	1	1	1	1	1	1	1	1	1	1	1	1	1	1	1	1	1	1	1	1	1	0	1	1	1	1
LmonocytogFSL_030100000980	"hypothetical protein; COG1136 ABC-type antimicrobial peptide transport system, ATPase component"	1	1	1	1	1	1	1	1	1	1	1	1	1	1	1	1	1	1	1	0	1	1	1	0	1	1	1	1
LmonocytogFSL_030100000985	hypothetical protein; COG4652 Uncharacterized protein conserved in bacteria	1	1	1	1	1	0	1	1	1	1	0	0	1	0	0	0	0	0	1	0	1	1	1	0	1	1	1	1
LmonocytogFSL_030100000990	hypothetical protein	1	1	1	1	1	1	1	1	1	1	0	0	1	0	0	0	0	0	1	1	1	1	1	0	1	1	1	0
LmonocytogFSL_030100001000	hypothetical protein	0	0	0	0	1	0	0	0	0	0	0	0	0	0	0	0	0	0	1	1	1	1	1	0	1	1	1	1
LmonocytogFSL_030100001005	hypothetical protein	0	0	0	0	1	0	0	0	0	0	0	0	0	0	0	0	0	0	1	1	1	1	1	0	1	1	1	1
LmonocytogFSL_030100001015	SMI1 / KNR4 family protein	0	0	0	0	1	0	0	0	0	0	0	0	0	0	0	0	0	0	1	1	1	0	0	0	1	1	1	1
LmonocytogFSL_030100001030	periplasmic beta-glucosidase (Gentiobiase)(Cellobiase) (Beta-D-glucoside glucohydrolase); COG1472 Beta-glucosidase-related glycosidases	1	1	1	1	1	1	1	1	1	1	1	1	1	1	1	1	1	1	1	1	1	0	1	0	1	1	1	1
LmonocytogFSL_030100001035	lichenan-specific phosphotransferase enzyme iib component (pts system lichenan-specific eiib component) (eiib-lic); COG1440 Phosphotransferase system cellobiose-specific component IIB	1	1	1	1	1	1	1	1	1	1	1	1	1	1	1	1	1	1	1	1	1	0	1	0	1	1	1	1
LmonocytogFSL_030100001040	cellobiose phosphotransferase system enzyme IIC; COG1455 Phosphotransferase system cellobiose-specific component IIC	1	1	1	1	1	1	1	1	1	1	1	1	1	1	1	1	1	1	1	1	1	0	1	0	1	1	1	1
LmonocytogFSL_030100001045	PRD domain protein; COG3711 Transcriptional antiterminator	1	1	1	1	1	1	1	1	1	1	1	1	1	1	1	1	1	1	1	1	1	0	1	0	1	1	1	1
LmonocytogFSL_030100001055	hypothetical protein; COG1397 ADP-ribosylglycohydrolase	0	0	0	0	1	0	0	0	0	1	1	1	1	1	1	1	1	1	1	1	0	0	0	0	1	1	1	0
LmonocytogFSL_030100001060	beta-glucoside-specific phosphotransferase enzyme II ABC component; COG1264 Phosphotransferase system IIB components	1	1	1	1	1	1	1	1	1	1	1	1	1	1	1	1	1	1	1	1	0	0	0	0	1	1	1	1
LmonocytogFSL_030100001065	transcription antiterminator; COG3711 Transcriptional antiterminator	1	1	1	1	1	1	1	1	1	1	1	1	1	1	1	1	1	1	1	1	0	0	0	0	1	1	1	1
LmonocytogFSL_030100001140	hypothetical protein	1	1	1	1	1	1	1	1	1	1	1	1	1	0	1	1	1	1	1	1	1	1	1	1	1	1	1	1
LmonocytogFSL_030100001145	hypothetical protein	1	1	1	1	1	1	1	1	1	1	1	1	1	0	1	1	1	1	1	1	1	1	1	1	1	1	1	1
LmonocytogFSL_030100001150	hypothetical protein	1	1	1	1	1	1	1	1	1	1	1	1	1	0	1	1	1	1	1	1	1	1	1	1	1	1	1	1
LmonocytogFSL_030100001155	Hypothetical secreted protein	1	1	1	1	1	1	1	1	1	1	1	1	1	0	1	1	1	1	1	0	0	0	1	0	0	0	0	1
LmonocytogFSL_030100001160	hypothetical protein	1	1	1	1	1	1	1	1	1	1	1	1	1	0	1	1	1	1	1	1	0	0	1	1	0	0	1	1
LmonocytogFSL_030100001165	"hypothetical protein; COG0045 Succinyl-CoA synthetase, beta subunit"	1	1	1	1	1	1	1	1	1	1	1	1	1	0	1	1	1	1	1	0	0	1	1	1	1	0	0	1
LmonocytogFSL_030100001185	hypothetical protein	1	1	0	0	1	1	1	1	1	1	1	1	1	0	1	1	1	1	1	0	1	1	1	1	1	1	1	1
LmonocytogFSL_030100001230	hypothetical protein; COG4886 Leucine-rich repeat (LRR) protein	1	1	1	1	1	1	1	1	1	1	1	1	1	1	1	1	1	1	1	1	1	0	0	0	1	1	1	0
LmonocytogFSL_030100001270	hypothetical protein	1	0	1	1	1	1	1	1	1	1	1	1	1	1	1	1	1	1	1	1	1	1	1	1	1	1	1	1
LmonocytogFSL_030100001360	L-rhamnose 1-epimerase; COG3254 Uncharacterized conserved protein	1	1	1	1	1	1	1	1	1	1	1	1	1	1	1	1	1	1	1	1	1	0	0	0	0	0	0	1
LmonocytogFSL_030100001365	rhamnulose-1-phosphate aldolase; COG0235 Ribulose-5-phosphate 4-epimerase and related epimerases and aldolases	1	1	1	1	1	1	1	1	1	1	1	1	1	1	1	1	1	1	1	1	1	0	0	0	0	0	0	1
LmonocytogFSL_030100001370	L-rhamnose isomerase; COG4806 L-rhamnose isomerase	1	1	1	1	1	1	1	1	1	1	1	1	1	1	1	1	1	1	1	1	1	0	0	0	0	0	0	1
LmonocytogFSL_030100001375	rhamnulokinase; COG1070 Sugar (pentulose and hexulose) kinases	1	1	1	1	1	1	1	1	1	1	1	1	1	1	1	1	1	1	1	1	1	0	0	0	0	0	0	1
LmonocytogFSL_030100001380	sugar transport protein; COG0477 Permeases of the major facilitator superfamily	1	1	1	1	1	1	1	1	1	1	1	1	1	1	1	1	1	1	1	1	1	0	0	0	0	0	0	1
LmonocytogFSL_030100001385	"transcriptional regulator, AraC family protein; COG2207 AraC-type DNA-binding domain-containing proteins"	1	1	1	1	1	1	1	1	1	1	1	1	1	1	1	1	1	1	1	1	1	0	0	0	0	0	0	1
LmonocytogFSL_030100001510	Bacillus anthracis CapA protein (polyglutamate capsule biosynthesis); COG2843 Putative enzyme of poly-gamma-glutamate biosynthesis (capsule formation)	1	1	1	1	1	1	1	1	1	1	1	1	1	1	1	1	1	1	1	1	1	0	0	0	0	0	0	0
LmonocytogFSL_030100001520	putative secreted protein	0	0	0	0	1	0	0	0	0	0	0	0	0	0	0	0	0	0	1	1	0	1	0	0	0	0	0	0
LmonocytogFSL_030100001525	hypothetical protein	0	1	1	0	1	0	0	0	0	1	0	0	1	0	0	0	0	1	1	1	0	1	1	1	1	1	1	1
LmonocytogFSL_030100001530	hypothetical protein	0	0	0	0	1	0	0	0	0	0	0	0	0	0	0	0	0	0	1	1	0	1	1	1	1	1	1	0
LmonocytogFSL_030100001662	hypothetical protein; COG4347 Predicted membrane protein	1	1	1	1	1	1	1	1	1	1	0	1	1	1	1	1	1	1	1	1	1	1	1	1	1	1	1	1
LmonocytogFSL_030100001687	prephenate dehydrogenase; COG0287 Prephenate dehydrogenase	1	1	1	1	1	1	1	1	1	1	1	1	1	0	1	1	1	1	1	1	1	1	1	1	1	1	1	1
LmonocytogFSL_030100001722	heptaprenyl diphosphate synthase component II (menaquinone biosynthesis); COG0142 Geranylgeranyl pyrophosphate synthase	1	1	1	1	1	1	1	1	1	1	0	1	1	1	1	1	1	1	1	1	1	1	1	1	1	1	1	1
LmonocytogFSL_030100001777	LysM domain protein; COG0739 Membrane proteins related to metalloendopeptidases	1	1	1	1	1	0	0	1	1	1	1	1	0	1	1	1	1	1	1	1	1	1	1	1	1	1	1	1
LmonocytogFSL_030100001877	hypothetical protein	1	0	1	1	1	1	1	1	1	1	0	1	1	1	1	1	1	1	1	1	1	1	1	1	1	1	1	1
LmonocytogFSL_030100002087	hypothetical protein	1	0	1	1	1	0	1	1	1	1	1	1	1	1	1	1	1	1	1	1	1	1	1	1	1	1	1	1
LmonocytogFSL_030100002232	cell division protein FtsZ; COG0206 Cell division GTPase	1	1	1	1	1	1	1	1	1	1	0	1	1	1	1	1	1	1	1	1	1	1	1	1	1	1	1	1
LmonocytogFSL_030100002262	phospho-N-acetylmuramoyl-pentapeptide- transferase; COG0472 UDP-N-acetylmuramyl pentapeptide phosphotransferase/UDP-N-acetylglucosamine-1-phosphate transferase	1	0	1	1	1	1	1	1	1	1	1	1	1	1	1	1	1	1	1	1	1	1	1	1	1	1	1	1
LmonocytogFSL_030100002427	co-chaperonin GroES; COG0234 Co-chaperonin GroES (HSP10)	1	1	1	1	1	1	1	1	1	1	0	1	1	1	1	1	1	1	1	1	1	1	1	1	1	1	1	1
LmonocytogFSL_030100002477	"lipoprotein, putative; COG0813 Purine-nucleoside phosphorylase"	1	1	1	1	1	1	1	1	1	1	1	1	1	1	1	1	1	1	1	1	1	1	1	1	1	0	0	1
LmonocytogFSL_030100002502	aminoglycoside phosphotransferase; COG3173 Predicted aminoglycoside phosphotransferase	1	1	1	0	1	1	1	1	1	1	1	1	1	1	1	1	1	1	1	1	1	0	1	1	1	1	1	1
LmonocytogFSL_030100002522	hypothetical protein	0	0	0	0	1	0	0	0	0	0	0	0	0	0	0	0	0	0	1	1	1	0	0	0	1	1	1	1
LmonocytogFSL_030100002659	"oligo-1,6-glucosidase (Oligosaccharide alpha-1,6-glucosidase) (Sucrase-isomaltase) (Isomaltase) (Dextrin; COG0366 Glycosidases"	1	1	1	1	1	1	1	1	1	1	1	1	1	1	1	1	1	1	1	1	1	0	0	0	1	1	1	1
LmonocytogFSL_030100002664	"alpha-glucosidase 2 (Alpha-glucosidase II); COG1501 Alpha-glucosidases, family 31 of glycosyl hydrolases"	1	1	1	1	1	1	1	1	1	1	1	1	1	1	1	1	1	1	1	1	1	0	0	0	1	1	1	1
LmonocytogFSL_030100002669	"glycosyl hydrolase, family 31; COG1501 Alpha-glucosidases, family 31 of glycosyl hydrolases"	1	1	1	1	1	0	1	1	1	1	1	1	1	1	1	1	1	1	1	1	1	0	0	0	1	1	1	1
LmonocytogFSL_030100002674	"sugar ABC transporter, sugar-binding protein; COG1653 ABC-type sugar transport system, periplasmic component"	1	1	1	1	1	1	1	1	1	1	1	1	1	1	1	1	1	1	1	1	1	0	0	0	1	1	1	1
LmonocytogFSL_030100002679	"hypothetical protein; COG0395 ABC-type sugar transport system, permease component"	1	1	1	1	1	1	1	1	1	1	1	1	1	1	1	1	1	1	1	1	1	0	0	0	1	1	1	1
LmonocytogFSL_030100002684	"sugar ABC transporter, permease proteins; COG1175 ABC-type sugar transport systems, permease components"	1	1	1	1	1	1	1	1	1	1	1	1	1	1	1	1	1	1	1	1	1	0	0	0	1	1	1	1
LmonocytogFSL_030100002689	xylose repressor protein; COG1940 Transcriptional regulator/sugar kinase	1	1	1	1	1	1	1	1	1	1	1	1	1	1	1	1	1	1	1	1	1	0	0	0	1	1	1	1
LmonocytogFSL_030100002704	cell wall surface anchor family protein	1	1	1	1	1	1	1	1	1	1	1	1	1	1	1	1	1	1	1	1	1	0	0	0	1	0	1	1
LmonocytogFSL_030100002779	cyclic nucleotide-binding protein; COG0664 cAMP-binding proteins - catabolite gene activator and regulatory subunit of cAMP-dependent protein kinases	1	1	1	1	1	1	1	1	1	1	1	1	1	1	1	1	1	1	1	1	1	0	0	0	1	1	1	1
LmonocytogFSL_030100002804	hypothetical protein	1	0	1	0	1	0	0	0	1	1	1	0	1	0	1	1	1	1	1	0	0	0	1	0	0	0	0	0
LmonocytogFSL_030100002809	hypothetical protein	1	0	1	0	1	0	0	0	1	0	1	0	0	0	1	1	1	1	1	0	0	0	1	0	1	1	0	0
LmonocytogFSL_030100002814	hypothetical protein	1	1	1	1	1	1	1	1	1	1	1	1	1	1	1	1	1	1	1	0	0	0	0	0	0	0	0	1
LmonocytogFSL_030100002819	hypothetical protein	1	1	1	0	1	1	0	1	1	1	0	1	1	1	0	0	0	0	1	0	0	0	0	1	1	0	0	1
LmonocytogFSL_030100002824	hypothetical protein	1	1	1	1	1	0	1	1	1	1	0	1	1	0	1	1	1	1	1	1	1	1	1	1	1	1	1	1
LmonocytogFSL_030100002879	hypothetical protein; COG3391 Uncharacterized conserved protein	0	0	0	0	1	0	0	0	0	0	0	0	0	0	0	0	0	0	1	0	0	0	0	0	0	0	0	1
LmonocytogFSL_030100002979	hypothetical protein; COG5039 Exopolysaccharide biosynthesis protein	1	1	0	0	1	0	0	1	1	0	0	0	0	0	0	0	0	0	1	1	0	1	1	1	1	1	1	1
LmonocytogFSL_030100003059	hypothetical protein	1	1	1	1	1	1	1	1	1	1	1	1	1	0	1	1	1	1	1	1	1	1	1	1	1	1	1	1
LmonocytogFSL_030100003079	TM2 domain family protein; COG2314 Predicted membrane protein	0	0	0	0	1	0	0	0	0	0	0	0	0	0	0	0	0	0	1	1	0	1	1	1	1	1	0	1
LmonocytogFSL_030100003089	hypothetical protein	1	1	1	1	1	1	1	0	1	0	1	1	0	1	1	1	1	0	1	0	0	0	0	1	0	0	0	0
LmonocytogFSL_030100003094	"hypothetical protein; COG0542 ATPases with chaperone activity, ATP-binding subunit"	1	1	1	1	1	1	1	0	1	1	1	1	1	1	1	1	1	0	1	0	1	0	0	1	0	0	0	0
LmonocytogFSL_030100003119	hypothetical protein	0	0	0	0	1	0	0	0	0	0	0	0	0	0	0	0	0	0	1	0	0	0	0	0	0	0	0	0
LmonocytogFSL_030100003124	"putative secreted protein; COG1501 Alpha-glucosidases, family 31 of glycosyl hydrolases"	0	0	0	0	1	0	0	0	0	0	0	0	0	0	0	0	0	0	1	0	0	1	0	0	0	0	0	0
LmonocytogFSL_030100003129	hypothetical protein	0	0	0	0	1	0	0	0	0	0	0	0	0	0	0	0	0	0	1	0	0	0	0	0	0	0	0	0
LmonocytogFSL_030100003134	hypothetical protein	0	0	0	0	1	0	0	0	0	0	0	0	0	0	0	0	0	0	1	0	0	0	0	0	0	0	0	0
LmonocytogFSL_030100003139	hypothetical protein	0	0	0	0	1	0	0	0	0	0	0	0	0	0	0	0	0	0	1	0	0	1	0	0	0	0	0	0
LmonocytogFSL_030100003149	hypothetical protein; COG4499 Predicted membrane protein	1	1	1	1	1	1	1	1	1	1	1	1	1	1	1	1	1	1	1	1	1	0	1	1	1	1	1	1
LmonocytogFSL_030100003159	hypothetical protein	1	1	1	1	1	1	1	1	1	1	1	1	1	1	1	1	1	1	1	1	1	0	0	0	1	1	1	1
LmonocytogFSL_030100003164	hypothetical protein; COG1511 Predicted membrane protein	1	1	1	1	1	1	1	1	1	1	1	1	1	1	1	1	1	1	1	1	1	0	0	0	1	1	1	1
LmonocytogFSL_030100003219	"lipoprotein, putative; COG3212 Predicted membrane protein"	1	1	1	1	1	1	1	1	1	1	1	1	1	1	1	1	1	1	1	1	1	0	0	1	1	1	1	1
LmonocytogFSL_030100003281	putative secreted protein	1	1	1	1	1	0	1	1	1	1	1	1	1	0	1	1	1	1	1	1	1	1	0	1	1	0	0	0
LmonocytogFSL_030100003286	hypothetical protein	0	0	1	1	1	0	1	1	1	0	0	0	0	0	0	0	0	0	1	1	0	0	0	1	0	0	1	0
LmonocytogFSL_030100003336	hypothetical protein; COG3619 Predicted membrane protein	1	1	1	1	1	1	1	1	1	1	1	1	1	1	1	1	1	1	1	1	1	0	1	1	1	1	1	1
LmonocytogFSL_030100003346	hypothetical protein	0	0	0	0	1	1	1	0	0	1	0	0	1	1	0	0	0	1	1	1	1	0	1	1	1	1	1	0
LmonocytogFSL_030100003351	hypothetical protein; COG0531 Amino acid transporters	1	1	1	1	1	1	1	1	1	1	1	1	1	1	1	1	1	1	1	0	0	0	0	0	0	0	0	1
LmonocytogFSL_030100003356	hypothetical protein; COG0076 Glutamate decarboxylase and related PLP-dependent proteins	1	1	1	1	1	1	1	1	1	1	1	1	1	1	1	1	1	1	1	0	0	0	0	0	0	0	0	1
LmonocytogFSL_030100003361	hypothetical protein; COG3049 Penicillin V acylase and related amidases	1	1	1	1	1	1	1	1	1	1	1	1	1	1	1	1	1	1	1	0	0	0	0	0	0	0	0	1
LmonocytogFSL_030100003366	hypothetical protein; COG3711 Transcriptional antiterminator	0	0	0	0	1	1	1	0	0	1	0	0	1	1	0	0	0	1	1	0	0	0	0	0	0	0	0	0
LmonocytogFSL_030100003371	hypothetical protein; COG1511 Predicted membrane protein	1	1	1	0	1	1	1	1	1	1	1	1	1	1	1	1	1	1	1	0	0	0	0	0	0	0	0	1
LmonocytogFSL_030100003401	hypothetical protein	1	1	1	1	1	1	1	1	1	1	1	1	1	1	1	1	1	1	1	1	1	1	1	1	1	1	1	0
LmonocytogFSL_030100003416	hypothetical protein	0	0	0	0	1	0	0	0	0	0	0	0	0	0	0	0	0	0	1	1	1	1	1	1	1	1	1	1
LmonocytogFSL_030100003431	hypothetical protein	0	0	0	0	1	0	0	0	0	0	0	0	0	0	0	0	0	0	1	1	0	0	0	1	1	0	0	0
LmonocytogFSL_030100003436	hypothetical protein	1	0	0	0	1	0	0	1	1	0	0	0	0	0	0	0	0	0	1	0	0	1	1	0	0	0	0	1
LmonocytogFSL_030100003441	"hypothetical protein; COG4170 ABC-type antimicrobial peptide transport system, ATPase component"	1	0	0	0	1	0	0	0	1	0	0	0	0	0	0	0	0	0	1	0	1	1	1	0	0	0	0	0
LmonocytogFSL_030100003446	cell wall-associated protein precursor wapA; COG3209 Rhs family protein	1	1	0	0	1	0	0	1	1	0	0	0	0	0	0	0	0	0	1	1	0	0	1	1	1	1	1	1
LmonocytogFSL_030100003456	hypothetical protein; COG4221 Short-chain alcohol dehydrogenase of unknown specificity	1	1	1	1	1	1	1	1	1	1	1	1	1	1	1	1	1	1	1	1	1	0	1	1	1	1	1	1
LmonocytogFSL_030100003466	transcriptional regulator (LysR family) protein; COG0583 Transcriptional regulator	1	1	1	1	1	1	1	1	1	1	1	1	1	1	1	1	1	1	1	1	1	0	1	0	0	0	0	1
LmonocytogFSL_030100003501	"RNA polymerase factor sigma C; COG1595 DNA-directed RNA polymerase specialized sigma subunit, sigma24 homolog"	0	0	0	0	1	0	0	0	0	1	1	1	1	1	1	1	1	1	1	0	1	0	0	0	1	1	1	1
LmonocytogFSL_030100003516	hypothetical protein; COG0772 Bacterial cell division membrane protein	0	0	0	0	1	0	0	0	0	1	1	1	1	1	1	1	1	1	1	0	1	0	0	0	1	1	1	1
LmonocytogFSL_030100003526	hypothetical protein; COG3548 Predicted integral membrane protein	1	1	1	1	1	1	1	1	1	1	1	1	1	1	1	1	1	1	1	1	0	0	0	0	0	0	0	0
LmonocytogFSL_030100003541	hypothetical protein; COG1476 Predicted transcriptional regulators	1	1	1	1	1	1	1	1	1	1	1	1	1	1	1	1	1	1	1	1	1	1	1	0	1	1	1	1
LmonocytogFSL_030100003556	ZIP zinc transporter family protein; COG0428 Predicted divalent heavy-metal cations transporter	1	0	1	1	1	1	1	1	1	1	0	1	1	1	1	1	1	1	1	1	1	1	1	1	1	1	1	1
LmonocytogFSL_030100003561	hypothetical protein	1	0	1	1	1	1	1	1	1	1	1	1	1	1	1	1	1	1	1	1	1	1	1	1	1	1	1	1
LmonocytogFSL_030100003636	hypothetical protein; COG3832 Uncharacterized conserved protein	1	1	1	1	1	1	1	1	1	1	1	1	1	1	1	1	1	1	1	1	1	0	0	0	0	1	1	1
LmonocytogFSL_030100003641	hypothetical protein	1	1	1	1	1	1	1	1	1	0	0	0	0	0	0	0	0	0	1	0	0	0	0	0	0	0	0	0
LmonocytogFSL_030100003646	"hypothetical protein; COG0577 ABC-type antimicrobial peptide transport system, permease component"	1	1	1	1	1	1	1	1	1	1	1	1	1	1	1	1	1	1	1	0	0	0	0	0	0	0	0	1
LmonocytogFSL_030100003651	"hypothetical protein; COG1136 ABC-type antimicrobial peptide transport system, ATPase component"	1	1	1	1	1	1	1	1	1	1	1	1	1	1	1	1	1	1	1	0	0	0	0	0	0	0	0	1
LmonocytogFSL_030100003656	hypothetical protein; COG0845 Membrane-fusion protein	1	1	1	1	1	1	1	1	1	0	0	0	0	0	0	0	0	0	1	0	0	0	0	0	0	0	0	1
LmonocytogFSL_030100003661	GntR family transcriptional regulator; COG1802 Transcriptional regulators	1	1	1	1	1	1	1	1	1	1	1	1	1	1	1	1	1	1	1	0	0	0	0	0	0	0	0	1
LmonocytogFSL_030100003666	cell surface protein (LPXTG motif)	1	1	1	1	1	0	1	1	1	0	0	0	0	0	0	0	0	0	1	0	0	0	0	0	0	0	0	0
LmonocytogFSL_030100003671	hypothetical protein	1	1	1	1	1	1	1	1	1	0	0	0	0	0	0	0	0	0	1	0	0	0	1	0	1	0	0	0
LmonocytogFSL_030100003676	hypothetical protein	1	1	1	1	1	1	1	1	1	0	0	0	0	0	0	0	0	0	1	0	0	1	1	1	1	0	0	0
LmonocytogFSL_030100003681	hypothetical protein	1	1	1	1	1	1	1	1	1	0	0	0	0	0	0	0	0	0	1	0	0	0	0	0	0	0	0	0
LmonocytogFSL_030100003691	"acetyltransferase, gnat family protein; COG0454 Histone acetyltransferase HPA2 and related acetyltransferases"	1	1	1	1	1	1	1	1	1	1	1	1	1	1	1	1	1	1	1	1	1	1	1	1	0	1	1	1
LmonocytogFSL_030100003761	hypothetical protein	0	0	0	0	1	0	0	0	0	0	0	0	0	0	0	0	0	0	1	1	0	0	0	0	1	0	0	0
LmonocytogFSL_030100003766	hypothetical protein	0	0	0	0	1	0	0	0	0	0	0	0	0	0	0	0	0	0	1	0	1	1	1	1	1	0	0	0
LmonocytogFSL_030100003771	hypothetical protein	0	1	1	1	1	1	1	1	0	1	1	1	1	1	1	1	1	1	1	0	0	1	1	1	1	1	0	0
LmonocytogFSL_030100003776	hypothetical protein	0	0	0	0	1	0	0	0	0	1	1	0	1	1	1	1	1	1	1	0	0	1	1	1	1	1	0	1
LmonocytogFSL_030100003781	hypothetical protein	1	1	1	1	1	1	1	1	1	1	1	1	1	1	1	1	1	1	1	0	1	1	1	1	1	1	1	1
LmonocytogFSL_030100003786	hypothetical protein	1	1	1	1	1	1	1	1	1	1	1	1	1	1	1	1	1	1	1	0	1	1	1	1	1	1	1	1
LmonocytogFSL_030100003791	hypothetical protein	1	1	1	1	1	1	1	1	1	1	1	1	1	1	1	1	1	1	1	0	1	1	1	1	1	1	1	1
LmonocytogFSL_030100003851	hypothetical protein; COG2837 Predicted iron-dependent peroxidase	0	0	0	0	1	1	0	1	0	1	1	1	1	1	1	1	1	1	1	1	0	0	0	0	0	0	0	0
LmonocytogFSL_030100003856	hypothetical protein; COG2822 Predicted periplasmic lipoprotein involved in iron transport	0	0	0	0	1	1	0	1	0	1	1	1	1	1	1	1	1	1	1	1	0	0	0	0	0	0	0	0
LmonocytogFSL_030100003861	hypothetical protein; COG0672 High-affinity Fe2+/Pb2+ permease	0	0	0	0	1	1	0	1	0	1	1	1	1	1	1	1	1	1	1	1	0	0	0	0	0	0	0	0
LmonocytogFSL_030100003866	hypothetical protein	0	0	0	0	1	1	0	1	0	1	1	1	1	0	1	1	1	1	1	0	0	0	0	0	0	0	0	0
LmonocytogFSL_030100003871	transcription regulator; COG2378 Predicted transcriptional regulator	1	1	1	0	1	1	1	1	1	1	1	1	1	0	1	1	1	1	1	0	0	0	1	1	1	0	1	1
LmonocytogFSL_030100003876	peptidase E; COG3340 Peptidase E	1	1	1	1	1	1	1	1	1	1	1	1	1	0	1	1	1	1	1	0	0	0	0	0	0	0	0	1
LmonocytogFSL_030100003881	hypothetical protein; COG0805 Sec-independent protein secretion pathway component TatC	0	0	0	0	1	1	0	1	0	1	1	1	1	1	1	1	1	1	1	1	0	0	0	0	0	0	0	0
LmonocytogFSL_030100003886	hypothetical protein	1	1	1	1	1	1	1	1	1	1	1	1	1	1	1	1	1	1	1	1	1	0	0	0	0	0	0	1
LmonocytogFSL_030100003891	transcriptional regulator (DeoR family) protein; COG1349 Transcriptional regulators of sugar metabolism	1	1	1	1	1	1	1	1	1	1	1	1	1	1	1	1	1	1	1	1	1	0	0	0	0	0	0	1
LmonocytogFSL_030100003896	hypothetical protein; COG0191 Fructose/tagatose bisphosphate aldolase	1	1	1	1	1	1	1	1	1	1	1	1	1	1	1	1	1	1	1	1	1	0	0	0	0	0	0	1
LmonocytogFSL_030100003901	"PTS system, fructose-specific enzyme IIBC component; COG1445 Phosphotransferase system fructose-specific component IIB"	1	1	1	1	1	1	1	1	1	1	1	1	1	1	1	1	1	1	1	1	1	0	0	0	0	0	0	1
LmonocytogFSL_030100003906	"PTS system, fructose-specific IIA component; COG1762 Phosphotransferase system mannitol/fructose-specific IIA domain (Ntr-type)"	1	1	1	1	1	1	1	1	1	1	1	1	1	1	1	1	1	1	1	1	1	0	0	0	0	0	0	1
LmonocytogFSL_030100003926	internalin-A; COG4886 Leucine-rich repeat (LRR) protein	1	1	1	1	1	1	1	1	1	1	1	1	1	1	1	1	1	1	1	1	1	0	0	0	0	0	0	1
LmonocytogFSL_030100003931	"acetyltransferase, gnat family protein; COG0454 Histone acetyltransferase HPA2 and related acetyltransferases"	1	1	1	1	1	1	1	1	1	1	1	1	1	1	1	1	1	1	1	1	1	0	0	0	0	0	0	1
LmonocytogFSL_030100003996	hypothetical protein	0	0	0	0	1	0	0	0	0	1	1	1	1	1	1	1	1	1	1	1	1	1	1	1	1	1	1	0
LmonocytogFSL_030100004006	inorganic pyrophosphatase; COG0221 Inorganic pyrophosphatase	0	0	1	1	1	0	1	0	1	1	1	1	1	1	1	1	1	1	1	1	1	1	1	1	1	1	1	1
LmonocytogFSL_030100004011	hypothetical protein	0	0	0	0	1	0	0	0	0	0	0	0	0	0	0	0	0	0	1	0	0	0	0	0	1	0	0	1
LmonocytogFSL_030100004016	hypothetical protein	1	1	0	0	1	1	0	1	0	1	1	1	1	1	1	1	1	0	1	0	0	0	0	0	1	0	0	1
LmonocytogFSL_030100004021	hypothetical protein	1	1	0	0	1	1	0	1	0	0	0	0	0	0	0	0	0	0	1	0	0	0	0	0	1	0	0	1
LmonocytogFSL_030100004026	hypothetical protein	1	1	0	0	1	1	0	1	0	0	0	0	0	1	0	0	0	0	1	0	0	0	0	0	1	0	0	0
LmonocytogFSL_030100004031	hypothetical protein	1	1	0	0	1	1	0	1	0	0	0	0	0	0	0	0	0	0	1	0	0	0	0	0	0	0	0	0
LmonocytogFSL_030100004046	hypothetical protein	1	1	1	1	1	1	1	1	1	1	1	1	1	1	1	1	1	1	1	1	1	0	1	0	1	1	1	1
LmonocytogFSL_030100004051	hypothetical protein	1	1	1	1	1	1	1	1	1	1	1	1	1	1	1	1	1	1	1	1	1	0	1	0	1	1	1	1
LmonocytogFSL_030100004056	hypothetical protein	1	1	1	1	1	1	1	1	1	1	1	1	1	1	1	1	1	1	1	1	0	0	0	0	0	0	0	0
LmonocytogFSL_030100004061	hypothetical protein; COG4886 Leucine-rich repeat (LRR) protein	1	1	1	1	1	1	1	1	1	1	1	1	1	1	1	1	1	1	1	1	0	0	0	0	0	0	0	0
LmonocytogFSL_030100004071	hypothetical protein	1	1	1	1	1	1	1	1	1	1	1	1	1	1	1	1	1	1	1	1	1	0	1	0	1	1	1	1
LmonocytogFSL_030100004086	transcriptional regulator; COG1396 Predicted transcriptional regulators	1	1	1	1	1	1	1	1	1	1	1	1	1	1	1	1	1	1	1	1	1	0	1	0	1	1	1	1
LmonocytogFSL_030100004091	"transcriptional activator, Rgg/GadR/MutR family, C- domain protein; COG1396 Predicted transcriptional regulators"	1	1	1	1	1	1	1	1	1	1	1	1	1	1	1	1	1	1	1	1	1	0	1	0	1	1	1	1
LmonocytogFSL_030100004096	"lipoprotein, putative"	1	1	1	1	1	1	1	1	1	1	1	1	1	1	1	1	1	1	1	1	1	0	1	0	1	1	1	1
LmonocytogFSL_030100004101	endonuclease/exonuclease/phosphatase family protein; COG3568 Metal-dependent hydrolase	1	1	1	1	1	1	1	1	1	1	1	1	1	1	1	1	1	1	1	1	1	0	0	0	1	1	1	1
LmonocytogFSL_030100004146	modification methylase (cytosine-specific methyltransferase); COG0270 Site-specific DNA methylase	0	0	0	0	1	0	0	0	0	0	0	0	0	0	0	0	0	0	1	0	0	0	0	0	0	0	0	1
LmonocytogFSL_030100004151	NgoII restriction endonuclease R.NgoII	0	0	0	0	1	0	0	0	0	0	0	0	0	0	0	0	0	0	1	0	0	0	0	0	0	0	0	1
LmonocytogFSL_030100004156	hypothetical protein; COG1479 Uncharacterized conserved protein	0	1	1	1	1	0	0	0	0	1	0	0	1	0	0	0	0	1	1	0	0	0	0	0	0	0	0	1
LmonocytogFSL_030100004161	hypothetical protein	0	1	1	1	1	1	0	0	0	1	0	0	1	0	0	0	0	1	1	0	0	0	0	0	0	0	0	1
LmonocytogFSL_030100004166	hypothetical protein	0	1	1	1	1	0	0	0	0	1	0	0	1	0	0	0	0	1	1	0	0	0	0	0	0	0	0	1
LmonocytogFSL_030100004171	hypothetical protein	0	1	1	1	1	0	0	0	0	0	0	0	0	0	0	0	0	1	1	0	0	0	0	0	0	0	0	1
LmonocytogFSL_030100004176	hypothetical protein	0	1	1	1	1	1	0	0	0	1	0	1	1	1	1	1	1	1	1	0	0	1	0	0	0	0	1	1
LmonocytogFSL_030100004186	"5&apos;-nucleotidase, putative; COG0187 Type IIA topoisomerase (DNA gyrase/topo II, topoisomerase IV), B subunit"	0	0	1	0	1	0	0	0	0	0	0	0	0	0	0	0	0	0	1	1	0	0	0	0	0	0	0	0
LmonocytogFSL_030100004191	hypothetical protein; COG1112 Superfamily I DNA and RNA helicases and helicase subunits	0	0	1	0	1	0	0	0	0	0	0	0	0	0	0	0	0	0	1	1	0	0	0	0	0	0	0	0
LmonocytogFSL_030100004196	hypothetical protein	0	1	1	1	1	1	1	1	1	1	1	0	1	1	1	1	1	1	1	1	1	1	1	1	1	1	1	0
LmonocytogFSL_030100004241	LysR family transcriptional regulator; COG0583 Transcriptional regulator	0	0	0	0	1	0	0	0	0	0	0	0	0	0	0	0	0	1	1	0	0	0	0	0	0	0	0	0
LmonocytogFSL_030100004246	GNAT family acetyltransferase; COG0454 Histone acetyltransferase HPA2 and related acetyltransferases	0	0	0	0	1	0	0	0	0	0	0	0	0	0	0	0	0	1	1	0	0	0	0	0	0	0	0	0
LmonocytogFSL_030100004251	hypothetical protein	0	0	0	0	1	0	0	0	0	0	0	0	0	0	0	0	0	0	1	0	0	0	0	0	0	0	0	0
LmonocytogFSL_030100004321	cAMP-binding domain regulatory protein; COG0664 cAMP-binding proteins - catabolite gene activator and regulatory subunit of cAMP-dependent protein kinases	1	1	1	1	1	1	1	1	1	1	1	1	1	1	1	1	1	1	1	1	1	1	1	1	1	0	1	1
LmonocytogFSL_030100004326	hypothetical protein	0	0	0	0	1	0	0	0	0	0	0	0	0	0	0	0	0	1	1	1	1	0	0	0	1	1	1	1
LmonocytogFSL_030100004331	hypothetical protein	0	0	0	0	1	0	0	0	0	0	0	0	0	0	0	0	0	1	1	1	1	0	0	0	1	1	1	1
LmonocytogFSL_030100004336	putative acyltransferase	0	0	0	0	1	0	0	0	0	0	0	0	0	0	0	0	0	0	1	0	0	0	0	0	0	0	0	1
LmonocytogFSL_030100004341	putative acyltransferase; COG3594 Fucose 4-O-acetylase and related acetyltransferases	0	0	0	0	1	0	0	0	0	1	1	0	1	1	1	1	1	0	1	0	0	0	0	0	0	0	0	1
LmonocytogFSL_030100004376	hypothetical protein; COG0664 cAMP-binding proteins - catabolite gene activator and regulatory subunit of cAMP-dependent protein kinases	1	1	1	1	1	1	1	1	1	1	1	1	1	1	1	1	1	1	1	1	1	0	1	1	1	1	1	1
LmonocytogFSL_030100004391	signal transduction protein; COG5635 Predicted NTPase (NACHT family)	0	0	0	0	1	0	0	0	0	0	0	0	0	0	0	0	0	0	1	0	0	0	0	0	0	0	0	0
LmonocytogFSL_030100004406	leucine rich repeat domain protein; COG4886 Leucine-rich repeat (LRR) protein	1	1	1	1	1	1	1	1	1	0	1	0	0	0	1	1	1	0	1	1	1	0	0	0	1	1	1	1
LmonocytogFSL_030100004431	internalin-like protein; COG4886 Leucine-rich repeat (LRR) protein	1	1	1	1	1	1	1	1	1	1	1	1	1	1	1	1	1	1	1	1	1	0	0	0	0	1	1	1
LmonocytogFSL_030100004441	internalin E; COG4886 Leucine-rich repeat (LRR) protein	1	1	1	1	1	1	1	1	1	1	1	1	1	1	1	1	1	1	1	1	0	0	0	0	0	0	0	1
LmonocytogFSL_030100004446	internalin D; COG4886 Leucine-rich repeat (LRR) protein	1	1	1	1	1	1	1	1	1	1	1	1	1	1	1	1	1	1	1	1	0	0	0	0	0	0	0	1
LmonocytogFSL_030100004451	internalin H (LPXTG motif); COG4886 Leucine-rich repeat (LRR) protein	1	1	1	1	1	1	1	1	1	1	1	1	1	1	1	1	1	1	1	1	0	0	0	0	1	1	1	1
LmonocytogFSL_030100004456	internalin G; COG4886 Leucine-rich repeat (LRR) protein	1	1	1	1	1	1	1	1	1	1	1	1	1	1	1	1	1	1	1	0	0	0	0	0	0	0	0	1
LmonocytogFSL_030100004481	hypothetical protein	0	0	0	0	1	0	0	0	0	0	0	0	0	0	0	0	0	0	1	1	1	1	1	1	1	1	1	1
LmonocytogFSL_030100004486	hypothetical protein	0	0	0	0	1	0	0	0	0	0	0	0	0	0	0	0	0	0	1	1	1	1	1	1	1	1	1	1
LmonocytogFSL_030100004501	"lipoprotein, putative; COG4808 Uncharacterized protein conserved in bacteria"	0	0	0	0	1	0	0	0	0	1	1	1	1	0	1	1	1	0	1	1	1	1	1	1	1	1	1	1
LmonocytogFSL_030100004506	hypothetical protein	0	0	0	0	1	0	0	0	0	1	1	1	1	0	1	1	1	0	1	1	1	1	1	1	1	1	1	1
LmonocytogFSL_030100004511	"peptidase M56 domain membrane protein; COG4219 Antirepressor regulating drug resistance, predicted signal transduction N-terminal membrane component"	0	0	0	0	1	0	0	0	0	1	1	1	1	0	1	1	1	0	1	1	1	1	1	1	1	1	1	1
LmonocytogFSL_030100004516	"transcriptional regulator, BlaI/MecI/CopY family protein; COG3682 Predicted transcriptional regulator"	0	0	0	0	1	0	0	0	0	1	1	1	1	0	1	1	1	0	1	1	1	1	1	1	1	1	1	1
LmonocytogFSL_030100004531	50S ribosomal protein L1; COG0081 Ribosomal protein L1	1	1	1	1	1	1	1	1	1	1	0	1	1	1	1	1	1	1	1	1	1	1	1	1	1	1	1	1
LmonocytogFSL_030100004536	50S ribosomal protein L11; COG0080 Ribosomal protein L11	1	1	1	1	1	1	1	1	1	1	0	1	1	1	1	1	1	1	1	1	1	1	1	1	1	1	1	1
LmonocytogFSL_030100004541	hypothetical protein	1	0	1	1	1	1	1	1	1	1	0	1	1	1	1	1	1	1	1	1	1	1	1	1	1	1	1	1
LmonocytogFSL_030100004546	transcription antitermination protein NusG; COG0250 Transcription antiterminator	1	1	1	1	1	1	1	1	1	1	0	1	1	1	1	1	1	1	1	1	1	1	1	1	1	1	1	1
LmonocytogFSL_030100004551	preprotein translocase subunit SecE; COG0690 Preprotein translocase subunit SecE	1	1	1	1	1	1	1	1	1	1	0	1	1	1	1	1	1	1	1	1	1	1	1	1	1	1	1	1
LmonocytogFSL_030100004561	"RNA polymerase factor sigma-70; COG1595 DNA-directed RNA polymerase specialized sigma subunit, sigma24 homolog"	1	0	1	1	1	1	1	1	1	1	0	1	1	1	1	1	1	1	1	1	1	1	1	1	1	1	1	1
LmonocytogFSL_030100004576	hypothetical protein; COG1939 Uncharacterized protein conserved in bacteria	1	0	1	1	1	1	1	1	1	1	1	1	1	1	1	1	1	1	1	1	1	1	1	1	1	1	1	1
LmonocytogFSL_030100004591	glutamyl-tRNA synthetase; COG0008 Glutamyl- and glutaminyl-tRNA synthetases	1	1	1	1	1	1	1	1	1	1	0	1	1	1	1	1	1	1	1	1	1	1	1	1	1	1	1	1
LmonocytogFSL_030100004596	"2-C-methyl-D-erythritol 2,4-cyclodiphosphate synthase; COG0245 2C-methyl-D-erythritol 2,4-cyclodiphosphate synthase"	1	0	1	1	1	1	1	1	1	1	1	1	1	1	1	1	1	1	1	1	1	1	1	1	1	1	1	1
LmonocytogFSL_030100004641	internalin protein; COG4886 Leucine-rich repeat (LRR) protein	1	1	1	1	1	1	1	1	1	1	1	1	1	1	1	1	1	1	1	1	0	0	0	0	1	1	1	0
LmonocytogFSL_030100004871	hypothetical protein; COG1739 Uncharacterized conserved protein	1	1	1	1	1	1	1	1	1	1	0	1	1	1	1	1	1	1	1	1	1	1	1	1	1	1	1	1
LmonocytogFSL_030100005031	50S ribosomal protein L31 type B; COG0254 Ribosomal protein L31	1	1	1	1	1	1	1	1	1	1	0	1	1	1	1	1	1	1	1	1	1	1	1	1	1	1	1	1
LmonocytogFSL_030100005076	autolysin; amidase; COG5632 N-acetylmuramoyl-L-alanine amidase	1	1	0	0	1	0	0	1	1	1	1	0	0	0	0	0	0	1	1	1	1	1	1	1	1	1	1	0
LmonocytogFSL_030100005176	pepdidoglycan bound protein; COG4932 Predicted outer membrane protein	0	0	0	0	1	0	0	0	0	1	1	1	1	1	1	1	1	1	1	1	0	0	0	0	0	0	0	0
LmonocytogFSL_030100005191	YneC family protein; COG1359 Uncharacterized conserved protein	1	1	1	1	1	1	1	1	1	1	1	1	1	1	1	1	1	1	1	1	1	0	0	0	0	0	1	1
LmonocytogFSL_030100005196	cell wall surface anchor family protein; COG4886 Leucine-rich repeat (LRR) protein	0	0	0	0	1	0	0	1	0	0	1	1	0	0	1	1	1	0	1	1	1	0	0	0	0	1	1	1
LmonocytogFSL_030100005201	listeria-Bacteroides repeat domain (List_Bact_rpt) family protein	1	1	1	1	1	1	1	1	1	1	1	1	1	1	1	1	1	1	1	1	1	0	0	0	0	0	1	1
LmonocytogFSL_030100005206	"macrolide export ATP-binding/permease protein MacB; COG1136 ABC-type antimicrobial peptide transport system, ATPase component"	1	1	1	1	1	1	1	1	1	1	1	1	1	1	1	1	1	1	1	1	1	0	0	0	0	1	1	1
LmonocytogFSL_030100005373	secreted MUCin-binding domain protein	1	1	1	1	1	1	1	1	1	1	1	1	1	1	1	1	1	1	1	1	1	0	0	1	1	1	1	1
LmonocytogFSL_030100005488	lpxtg motif cell wall protein	0	0	0	0	1	1	0	0	0	0	0	0	0	1	0	0	0	1	1	0	0	0	0	0	0	0	0	1
LmonocytogFSL_030100005503	"transcriptional regulator, PadR family protein; COG1695 Predicted transcriptional regulators"	1	1	1	1	1	1	1	1	1	1	0	1	1	1	1	1	1	1	1	1	1	1	1	1	1	1	1	1
LmonocytogFSL_030100005558	lpxtg-motif cell wall anchor domain protein; COG4886 Leucine-rich repeat (LRR) protein	1	1	1	1	1	1	1	1	1	1	1	1	1	1	1	1	1	1	1	1	1	0	0	0	1	0	1	1
LmonocytogFSL_030100005673	hypothetical protein	0	0	0	0	1	0	0	0	0	0	0	0	0	0	0	0	0	0	1	0	1	0	0	0	1	0	1	1
LmonocytogFSL_030100005678	hypothetical protein	1	1	1	1	1	1	1	1	1	1	1	1	1	1	1	1	1	1	1	0	1	1	1	1	1	0	1	1
LmonocytogFSL_030100005788	transcription regulator (Rgg type); COG1396 Predicted transcriptional regulators	1	1	1	1	1	1	1	1	1	1	1	1	1	1	1	1	1	1	1	1	1	0	0	0	1	1	1	1
LmonocytogFSL_030100005798	cell wall surface anchor family protein	1	1	1	1	1	1	1	1	1	0	0	1	0	0	0	0	0	0	1	1	1	0	0	0	1	1	1	1
LmonocytogFSL_030100005868	hypothetical protein	0	1	0	0	1	0	0	0	0	0	0	1	0	0	0	1	0	0	1	1	0	0	1	0	1	1	0	1
LmonocytogFSL_030100005873	hypothetical protein	0	0	0	0	1	0	0	0	0	0	0	1	0	0	0	0	0	0	1	1	0	0	1	0	1	1	0	1
LmonocytogFSL_030100005878	hypothetical protein	0	0	0	0	1	0	0	0	0	0	0	1	0	0	0	0	0	0	1	1	0	0	1	0	1	0	0	1
LmonocytogFSL_030100005883	inner membrane protein YhaI; COG3152 Predicted membrane protein	1	1	1	1	1	1	1	1	1	1	1	1	1	1	1	1	1	1	1	1	1	0	0	0	0	1	1	1
LmonocytogFSL_030100005888	hypothetical protein; COG3152 Predicted membrane protein	1	1	1	1	1	1	1	1	1	1	1	1	1	1	1	1	1	1	1	1	1	0	0	0	0	0	0	1
LmonocytogFSL_030100005930	putative secreted protein	0	0	0	0	1	0	0	0	0	0	0	0	0	0	0	0	0	0	1	1	1	0	1	0	1	1	1	0
LmonocytogFSL_030100006100	hypothetical protein	1	1	1	1	1	1	1	1	1	0	0	1	0	1	0	0	0	1	1	1	1	1	1	1	1	1	1	1
LmonocytogFSL_030100006105	hypothetical protein; COG3236 Uncharacterized protein conserved in bacteria	1	1	1	1	1	1	1	1	1	0	0	1	0	1	0	0	0	1	1	1	1	1	1	1	0	0	0	1
LmonocytogFSL_030100006260	hypothetical protein; COG4367 Uncharacterized protein conserved in bacteria	1	1	1	1	1	1	1	1	1	1	1	1	1	1	1	1	1	1	1	0	0	0	0	0	0	0	1	0
LmonocytogFSL_030100006265	hypothetical protein; COG2159 Predicted metal-dependent hydrolase of the TIM-barrel fold	1	1	1	1	1	1	1	1	1	1	1	1	1	1	1	1	1	1	1	0	0	0	0	0	0	0	1	0
LmonocytogFSL_030100006270	hypothetical protein; COG1309 Transcriptional regulator	1	1	1	1	1	1	1	1	1	1	1	1	1	1	1	1	1	1	1	0	0	0	0	0	0	0	1	0
LmonocytogFSL_030100006280	hypothetical protein	1	1	1	1	1	1	1	1	1	1	1	1	1	1	1	1	1	1	1	1	0	0	0	0	0	0	1	1
LmonocytogFSL_030100006410	hypothetical protein	0	0	0	0	1	0	0	0	0	0	0	0	0	0	0	0	0	0	1	0	0	1	1	1	1	1	1	0
LmonocytogFSL_030100006445	cell wall surface anchor family protein	1	1	1	0	1	1	1	1	1	1	1	1	1	1	1	1	1	1	1	1	1	0	0	0	1	1	1	1
LmonocytogFSL_030100006450	hypothetical protein	1	1	1	1	1	1	1	1	1	1	1	1	1	1	1	1	1	1	1	1	1	0	0	0	1	1	1	1
LmonocytogFSL_030100006465	"transcriptional activator, Rgg/GadR/MutR family, C- domain protein; COG1396 Predicted transcriptional regulators"	1	1	1	1	1	1	1	1	1	1	1	1	1	1	1	1	1	1	1	1	1	0	0	0	1	1	1	1
LmonocytogFSL_030100006563	ribonuclease HI; COG0328 Ribonuclease HI	1	0	1	1	1	1	1	1	1	1	0	1	1	1	1	1	1	1	1	1	1	1	1	1	1	1	1	1
LmonocytogFSL_030100006718	"transcriptional regulator, MarR family protein; COG1846 Transcriptional regulators"	1	1	1	1	1	1	1	1	1	1	0	1	1	1	1	1	1	1	1	1	1	1	1	1	1	1	1	1
LmonocytogFSL_030100006738	hypothetical protein	0	0	0	0	1	0	0	0	0	0	0	0	0	0	0	0	0	0	1	0	0	1	1	0	1	1	1	1
LmonocytogFSL_030100006983	peptidoglycan bound protein	0	0	0	0	1	0	0	0	0	0	0	0	0	0	0	0	0	0	1	1	1	1	1	1	1	1	1	0
LmonocytogFSL_030100006993	30S ribosomal protein S16; COG0228 Ribosomal protein S16	1	0	1	1	1	1	1	1	1	1	0	1	1	1	1	1	1	1	1	1	1	1	1	1	1	1	1	1
LmonocytogFSL_030100006998	hypothetical protein; COG1837 Predicted RNA-binding protein (contains KH domain)	1	0	1	1	1	1	1	1	1	1	1	1	1	1	1	1	1	1	1	1	1	1	1	1	1	1	1	1
LmonocytogFSL_030100007033	"NADPH-dependent fmn reductase, putative; COG2249 Putative NADPH-quinone reductase (modulator of drug activity B)"	1	0	1	1	1	1	1	1	1	1	1	1	1	1	1	1	1	1	1	1	1	1	1	1	1	1	1	1
LmonocytogFSL_030100007038	"transcriptional regulator, MerR family protein; COG0789 Predicted transcriptional regulators"	1	0	1	1	1	1	1	1	1	1	1	1	1	1	1	1	1	1	1	1	1	1	1	1	1	1	1	1
LmonocytogFSL_030100007048	matrixin superfamily protein	1	0	1	1	1	1	1	1	1	1	0	1	1	1	1	1	1	1	1	0	0	0	0	0	0	0	0	1
LmonocytogFSL_030100007053	"lipoprotein, putative"	1	0	1	1	1	1	1	1	1	1	0	1	1	1	1	1	1	1	1	0	0	0	0	0	0	0	0	1
LmonocytogFSL_030100007058	phage super infection exclusion	0	0	0	0	1	0	0	0	0	0	0	0	0	0	0	0	0	0	1	0	0	0	0	0	0	0	0	1
LmonocytogFSL_030100007153	hypothetical protein; COG2015 Alkyl sulfatase and related hydrolases	1	1	1	1	1	1	1	1	1	1	1	1	1	1	1	1	1	1	1	1	1	0	0	0	0	0	0	0
LmonocytogFSL_030100007198	cyclic nucleotide-binding protein; COG0664 cAMP-binding proteins - catabolite gene activator and regulatory subunit of cAMP-dependent protein kinases	1	1	1	1	1	1	1	1	1	1	1	1	1	1	1	1	1	1	1	1	1	0	0	0	1	1	1	1
LmonocytogFSL_030100007253	hypothetical protein	1	1	1	1	1	1	1	1	1	1	1	1	1	1	1	1	1	1	1	1	1	0	1	1	1	0	1	1
LmonocytogFSL_030100007258	cell wall surface anchor family protein; COG4932 Predicted outer membrane protein	1	1	1	1	1	0	1	1	1	1	1	1	1	1	1	1	1	1	1	1	0	0	0	0	0	0	0	1
LmonocytogFSL_030100007473	hypothetical protein	1	1	1	1	1	1	1	1	1	1	0	1	1	1	1	1	1	1	1	1	1	1	1	1	1	1	1	1
LmonocytogFSL_030100007483	3&apos;-5&apos; exoribonuclease YhaM; COG3481 Predicted HD-superfamily hydrolase	1	1	1	1	1	1	1	1	1	1	1	1	1	1	1	1	1	1	1	1	1	1	1	1	1	0	1	1
LmonocytogFSL_030100007493	Ser/Thr protein phosphatase family protein; COG0420 DNA repair exonuclease	1	1	1	1	1	1	1	1	1	1	0	1	1	1	1	1	1	1	1	1	1	1	1	1	1	1	1	1
LmonocytogFSL_030100007648	hypothetical protein; COG4848 Uncharacterized protein conserved in bacteria	1	0	1	1	1	1	1	1	1	1	1	1	1	1	1	1	1	1	1	1	1	1	1	1	1	1	1	1
LmonocytogFSL_030100007888	hypothetical protein	0	0	0	0	1	0	0	0	0	0	1	0	0	0	1	1	1	0	1	1	1	1	0	1	1	1	1	1
LmonocytogFSL_030100007903	"phage transcriptional regulator, ArpU family protein"	1	1	1	1	1	1	1	1	1	1	1	1	1	1	1	1	1	1	1	1	0	0	1	1	0	0	0	1
LmonocytogFSL_030100007908	sucrose-specific PTS system IIBC component; COG1264 Phosphotransferase system IIB components	1	1	1	1	1	1	1	1	1	0	0	0	0	0	0	0	0	0	1	1	0	0	0	0	0	0	0	0
LmonocytogFSL_030100007913	glucokinase regulatory protein; COG2103 Predicted sugar phosphate isomerase	1	1	1	1	1	1	1	1	1	0	0	0	0	0	0	0	0	0	1	1	0	0	0	0	0	0	0	0
LmonocytogFSL_030100007918	hypothetical protein; COG1737 Transcriptional regulators	1	1	1	1	1	1	1	1	1	0	0	0	0	0	0	0	0	0	1	1	0	0	0	0	0	0	0	0
LmonocytogFSL_030100007988	prolyl aminopeptidase; COG0596 Predicted hydrolases or acyltransferases (alpha/beta hydrolase superfamily)	1	1	1	1	1	1	1	1	1	1	1	1	1	1	1	1	1	1	1	1	1	0	0	0	1	1	1	1
LmonocytogFSL_030100008055	hypothetical protein; COG2764 Uncharacterized protein conserved in bacteria	1	1	1	1	1	1	1	1	1	1	1	1	1	1	1	1	1	1	1	1	1	0	0	0	0	0	0	1
LmonocytogFSL_030100008070	hypothetical protein; COG0622 Predicted phosphoesterase	1	1	1	1	1	1	1	1	1	1	0	1	1	1	1	1	1	1	1	1	1	1	1	1	1	1	1	1
LmonocytogFSL_030100008125	"CvpA family protein; COG1286 Uncharacterized membrane protein, required for colicin V production"	1	0	1	1	1	1	1	1	1	1	1	1	1	1	1	1	1	1	1	1	1	1	1	1	1	1	1	1
LmonocytogFSL_030100008130	YshA; COG3027 Uncharacterized protein conserved in bacteria	1	0	1	1	1	1	1	1	1	1	0	1	1	1	1	1	1	1	1	1	1	1	1	1	1	1	1	1
LmonocytogFSL_030100008135	ribonuclease HIII; COG1039 Ribonuclease HIII	1	0	1	1	1	1	1	1	1	1	1	1	1	1	1	1	1	1	1	1	1	1	1	1	1	1	1	1
LmonocytogFSL_030100008210	Exo-glucosaminidase LytG (Exo-beta-N-acetylglucosaminidase lytG) (Peptidoglycan hydrolase lytG) (AutolysinlytG); COG1705 Muramidase (flagellum-specific)	1	1	1	1	1	1	1	1	1	1	1	1	1	1	1	1	1	1	1	0	1	1	1	1	1	1	1	1
LmonocytogFSL_030100008215	hypothetical protein; COG0563 Adenylate kinase and related kinases	1	1	1	1	1	1	1	1	1	1	1	1	1	1	1	1	1	1	1	0	1	0	0	0	1	1	1	1
LmonocytogFSL_030100008495	PduK protein; COG4577 Carbon dioxide concentrating mechanism/carboxysome shell protein	1	1	1	1	1	1	1	1	1	1	1	1	1	0	1	1	1	1	1	1	1	1	1	1	1	1	1	1
LmonocytogFSL_030100008547	methionine aminopeptidase; COG0024 Methionine aminopeptidase	1	0	1	1	1	1	1	1	1	1	1	1	1	1	1	1	1	1	1	1	1	1	1	1	1	1	1	1
LmonocytogFSL_030100008612	hypothetical protein	1	0	0	0	1	0	0	1	1	1	1	1	1	1	1	1	1	1	1	1	0	1	1	1	0	0	0	0
LmonocytogFSL_030100008617	"ABC transporter, ATP-binding protein; COG1131 ABC-type multidrug transport system, ATPase component"	1	1	1	1	1	1	1	1	1	1	1	1	1	1	1	1	1	1	1	0	0	1	1	1	0	0	0	1
LmonocytogFSL_030100008622	hypothetical protein; COG1725 Predicted transcriptional regulators	1	1	1	1	1	1	1	1	1	1	1	1	1	1	1	1	1	1	1	0	0	1	1	1	0	0	0	1
LmonocytogFSL_030100008939	2-hydroxy-3-oxopropionate reductase (tartronatesemialdehyde reductase) (tsar); COG2084 3-hydroxyisobutyrate dehydrogenase and related beta-hydroxyacid dehydrogenases	1	1	1	1	1	0	1	1	1	1	1	1	1	1	1	1	1	1	1	1	1	0	0	0	1	1	1	1
LmonocytogFSL_030100008944	integral membrane protein; COG1434 Uncharacterized conserved protein	1	1	1	1	1	1	1	1	1	1	1	1	1	1	1	1	1	1	1	1	1	0	0	0	1	1	1	1
LmonocytogFSL_030100008969	hypothetical protein	1	0	1	1	1	1	1	1	1	1	1	1	1	1	1	1	1	1	1	1	1	1	1	1	1	1	1	1
LmonocytogFSL_030100008974	hypothetical protein; COG1266 Predicted metal-dependent membrane protease	1	0	1	1	1	1	1	1	1	1	1	1	1	1	1	1	1	1	1	1	1	1	1	1	1	1	1	1
LmonocytogFSL_030100009204	"hypothetical protein; COG1842 Phage shock protein A (IM30), suppresses sigma54-dependent transcription"	1	0	1	1	1	1	1	1	1	1	1	1	1	1	1	1	1	1	1	1	1	1	1	1	1	1	1	1
LmonocytogFSL_030100009319	hypothetical protein; COG1807 4-amino-4-deoxy-L-arabinose transferase and related glycosyltransferases of PMT family	1	1	0	0	1	0	0	1	1	0	0	0	0	0	0	0	0	0	1	1	1	1	1	1	1	1	1	1
LmonocytogFSL_030100009586	hypothetical protein; COG1559 Predicted periplasmic solute-binding protein	1	1	1	1	1	1	1	1	1	1	1	1	0	0	1	1	1	1	1	1	1	1	1	1	1	1	1	1
LmonocytogFSL_030100009611	tRNA pseudouridine synthase B; COG0130 Pseudouridine synthase	1	1	1	1	1	1	1	1	1	1	1	0	1	1	1	1	1	1	1	1	1	1	1	1	1	1	1	1
LmonocytogFSL_030100009696	hypothetical protein	1	1	1	1	1	1	1	1	1	1	1	1	1	1	1	1	1	1	1	1	1	0	1	1	1	1	1	1
LmonocytogFSL_030100009721	hypothetical protein	0	0	0	0	1	0	0	0	0	1	1	1	1	0	1	1	1	1	1	1	1	1	1	1	1	1	1	1
LmonocytogFSL_030100009761	hypothetical protein	1	1	1	1	1	1	1	1	1	1	1	1	1	1	1	1	1	1	1	1	1	0	0	0	1	1	1	1
LmonocytogFSL_030100009776	methylated-DNA--protein-cysteine methyltransferase (O-6-methylguanine-DNA alkyltransferase); COG0350 Methylated DNA-protein cysteine methyltransferase	1	1	1	1	1	1	1	1	1	1	1	1	1	1	1	1	1	1	1	1	1	0	0	0	1	1	1	1
LmonocytogFSL_030100010091	appr-1-p processing domain protein; COG2110 Predicted phosphatase homologous to the C-terminal domain of histone macroH2A1	0	0	0	0	1	0	0	0	0	0	0	0	0	0	0	0	0	0	1	1	1	1	1	1	1	1	1	1
LmonocytogFSL_030100010096	hypothetical protein	0	0	0	0	1	0	0	0	0	0	0	0	0	0	0	0	0	0	1	1	1	0	0	1	1	1	1	1
LmonocytogFSL_030100010130	hypothetical protein	0	0	0	0	1	0	0	0	0	0	0	0	0	0	0	0	0	0	1	1	1	1	1	1	1	1	1	1
LmonocytogFSL_030100010195	enolase; COG0148 Enolase	1	1	1	1	1	1	1	1	1	1	0	1	1	1	1	1	1	1	1	1	1	1	1	1	1	1	1	1
LmonocytogFSL_030100010215	preprotein translocase subunit SecG; COG1314 Preprotein translocase subunit SecG	1	0	1	1	1	1	1	1	1	1	1	1	1	1	1	1	1	1	1	1	1	1	1	1	1	1	1	1
LmonocytogFSL_030100010235	"transcriptional activator, Rgg/GadR/MutR family, C- domain protein; COG1396 Predicted transcriptional regulators"	1	1	1	1	1	1	1	1	1	1	1	1	1	1	1	1	1	1	1	1	1	0	0	0	1	1	1	1
LmonocytogFSL_030100010240	"glycosyl hydrolase, family 31; COG1501 Alpha-glucosidases, family 31 of glycosyl hydrolases"	1	1	1	1	1	1	1	1	1	1	1	1	1	1	1	1	1	1	1	1	1	0	0	0	1	1	1	1
LmonocytogFSL_030100010245	leucine rich repeat domain protein; COG4886 Leucine-rich repeat (LRR) protein	1	1	1	1	1	1	1	1	1	1	1	1	1	1	1	1	1	1	1	1	1	0	0	0	1	1	1	1
LmonocytogFSL_030100010250	"glycosy hydrolase family protein; COG1501 Alpha-glucosidases, family 31 of glycosyl hydrolases"	1	1	1	1	1	0	1	1	1	1	1	1	1	1	1	1	1	1	1	1	1	0	0	0	1	1	1	1
LmonocytogFSL_030100010255	leucine-rich repeat-containing protein; COG4886 Leucine-rich repeat (LRR) protein	1	1	1	1	1	1	1	1	1	1	0	0	1	1	0	0	0	1	1	1	0	0	0	0	1	0	1	1
LmonocytogFSL_030100010260	hypothetical protein; COG1434 Uncharacterized conserved protein	1	1	1	1	1	1	1	1	1	1	1	1	1	1	1	1	1	1	1	1	1	0	0	0	1	1	1	1
LmonocytogFSL_030100010395	"lipoprotein, putative"	1	1	1	1	1	1	1	1	1	1	1	1	1	0	1	1	1	1	1	1	1	1	1	1	1	1	1	1
LmonocytogFSL_030100010425	hypothetical protein	0	0	0	0	1	0	0	0	0	0	0	1	0	1	0	0	0	0	1	1	1	0	0	0	0	0	0	1
LmonocytogFSL_030100010447	hypothetical protein	0	0	0	0	1	0	0	0	0	0	0	0	0	0	0	0	0	0	1	0	0	0	0	0	1	1	0	0
LmonocytogFSL_030100010502	hypothetical protein; COG3538 Uncharacterized conserved protein	1	1	1	1	1	1	1	1	1	1	1	1	1	1	1	1	1	1	1	1	0	0	0	0	0	0	0	1
LmonocytogFSL_030100010507	"hypothetical protein; COG1175 ABC-type sugar transport systems, permease components"	1	1	1	1	1	1	1	1	1	1	1	1	1	1	1	1	1	1	1	1	0	0	0	0	0	0	0	1
LmonocytogFSL_030100010512	"ABC transporter, permease protein; COG0395 ABC-type sugar transport system, permease component"	1	1	1	1	1	1	1	1	1	1	1	1	1	1	1	1	1	1	1	1	0	0	0	0	0	0	0	1
LmonocytogFSL_030100010517	"hypothetical protein; COG1653 ABC-type sugar transport system, periplasmic component"	0	1	1	1	1	1	1	1	0	1	1	1	1	1	1	1	1	1	1	1	0	0	0	0	0	0	0	0
LmonocytogFSL_030100010522	hypothetical protein; COG4833 Predicted glycosyl hydrolase	0	1	1	1	1	1	1	1	0	1	1	1	1	1	1	1	1	1	1	1	0	0	0	0	0	0	0	0
LmonocytogFSL_030100010527	hypothetical protein; COG1609 Transcriptional regulators	0	1	1	1	1	1	1	1	0	1	1	1	1	1	1	1	1	1	1	1	0	0	0	0	0	0	0	0
LmonocytogFSL_030100010577	hypothetical protein	0	0	0	0	1	0	0	0	0	1	1	1	1	1	1	1	1	1	1	0	1	0	1	1	1	1	1	1
LmonocytogFSL_030100010582	hypothetical protein	0	0	0	0	1	0	0	0	0	0	0	0	0	0	0	0	0	0	1	0	0	0	1	0	1	1	1	1
LmonocytogFSL_030100010607	hypothetical protein	0	0	0	0	1	0	0	0	0	0	0	0	0	0	0	0	0	0	1	1	1	0	0	0	1	1	1	1
LmonocytogFSL_030100010637	"phenazine biosynthesis protein, PhzF family; COG0384 Predicted epimerase, PhzC/PhzF homolog"	1	1	1	1	1	1	1	1	1	1	1	1	1	1	1	1	1	1	1	1	1	1	0	1	1	1	1	1
LmonocytogFSL_030100010652	"hydrolase, carbon-nitrogen family protein; COG0388 Predicted amidohydrolase"	1	1	1	1	1	1	1	1	1	1	1	1	1	1	1	1	1	1	1	1	1	1	1	1	1	0	1	1
LmonocytogFSL_030100010672	YceI like family protein; COG2353 Uncharacterized conserved protein	1	0	1	1	1	1	1	1	1	1	1	1	1	1	1	1	1	1	1	1	1	1	1	1	1	1	1	1
LmonocytogFSL_030100010677	hypothetical protein; COG1846 Transcriptional regulators	1	0	1	1	1	1	1	1	1	1	1	1	1	1	1	1	1	1	1	1	1	1	1	1	1	1	1	1
LmonocytogFSL_030100010762	hypothetical protein; COG1846 Transcriptional regulators	0	1	0	0	1	0	1	0	0	1	0	0	1	1	0	0	0	1	1	0	0	1	1	0	1	1	1	0
LmonocytogFSL_030100010767	hypothetical protein; COG0454 Histone acetyltransferase HPA2 and related acetyltransferases	0	1	0	0	1	0	1	0	0	1	0	0	1	1	0	0	0	1	1	1	0	1	1	0	1	1	1	0
LmonocytogFSL_030100010822	hypothetical protein; COG1651 Protein-disulfide isomerase	1	1	1	1	1	1	1	1	1	1	1	1	1	1	1	1	1	1	1	1	1	0	0	0	1	1	1	1
LmonocytogFSL_030100010832	lactate/malate dehydrogenase family protein; COG0039 Malate/lactate dehydrogenases	1	1	1	1	1	1	1	1	1	1	1	1	1	1	1	1	1	1	1	1	1	0	0	0	1	1	1	1
LmonocytogFSL_030100010937	hypothetical protein	1	1	1	0	1	1	1	1	1	1	1	1	1	1	1	1	1	1	1	1	0	0	0	0	0	0	0	0
LmonocytogFSL_030100010952	hypothetical protein; COG0554 Glycerol kinase	1	1	1	1	1	1	1	1	1	1	1	1	1	1	1	1	1	1	1	1	0	0	0	0	0	0	0	1
LmonocytogFSL_030100010957	"hypothetical protein; COG3958 Transketolase, C-terminal subunit"	1	1	1	1	1	1	1	1	1	1	1	1	1	1	1	1	1	1	1	1	0	0	0	0	0	0	0	0
LmonocytogFSL_030100010962	"hypothetical protein; COG3959 Transketolase, N-terminal subunit"	1	1	1	1	1	1	1	1	1	1	1	1	1	1	1	1	1	1	1	1	0	0	0	0	0	0	0	0
LmonocytogFSL_030100010977	LacI family transcription regulator; COG1609 Transcriptional regulators	1	1	1	1	1	1	1	1	1	1	1	1	1	1	1	1	1	1	1	1	0	0	0	0	0	0	0	1
LmonocytogFSL_030100011017	"a bacterial K(+)-uptake system; COG0569 K+ transport systems, NAD-binding component"	1	1	1	1	1	1	1	1	1	1	0	1	1	1	1	1	1	1	1	1	1	1	1	1	1	1	1	1
LmonocytogFSL_030100011122	nicotinic acid mononucleotide adenylyltransferase; COG1057 Nicotinic acid mononucleotide adenylyltransferase	1	0	1	1	1	1	1	1	1	1	1	1	1	1	1	1	1	1	1	1	1	1	1	1	1	1	1	1
LmonocytogFSL_030100011262	hypothetical protein; COG1959 Predicted transcriptional regulator	1	1	1	1	1	1	1	1	1	1	0	1	1	1	1	1	1	1	1	1	1	1	1	1	1	1	1	1
LmonocytogFSL_030100011352	hypothetical protein; COG1913 Predicted Zn-dependent proteases	0	0	0	0	1	0	0	0	0	0	0	0	0	0	0	0	0	0	1	1	1	1	1	1	1	1	1	1
LmonocytogFSL_030100011397	integral membrane protein; COG3759 Predicted membrane protein	1	0	1	1	1	1	1	1	1	1	1	1	1	1	1	1	1	1	1	1	1	1	1	1	1	1	1	1
LmonocytogFSL_030100011562	hypothetical protein	1	1	1	1	1	1	1	1	1	1	1	1	1	1	1	1	1	1	1	1	1	0	0	0	1	0	1	1
LmonocytogFSL_030100011577	cell surface protein	1	1	1	1	1	1	1	1	1	1	1	1	1	1	1	1	1	1	1	1	1	0	0	0	1	1	1	1
LmonocytogFSL_030100011582	hypothetical protein	1	1	1	1	1	1	1	1	1	1	1	1	1	1	1	1	1	1	1	1	1	0	0	0	1	1	1	1
LmonocytogFSL_030100011587	hypothetical protein	1	1	1	1	1	1	1	1	1	1	1	1	1	1	1	1	1	1	1	1	1	0	0	0	1	1	1	1
LmonocytogFSL_030100011607	"Holliday junction DNA helicase RuvB; COG2255 Holliday junction resolvasome, helicase subunit"	1	0	1	1	1	1	1	1	1	1	1	1	1	1	1	1	1	1	1	1	1	1	1	1	1	1	1	1
LmonocytogFSL_030100011652	50S ribosomal protein L27; COG0211 Ribosomal protein L27	1	1	1	1	1	1	1	1	1	1	0	1	1	1	1	1	1	1	1	1	1	1	1	1	1	1	1	1
LmonocytogFSL_030100011657	hypothetical protein; COG2868 Predicted ribosomal protein	1	1	1	1	1	1	1	1	1	1	0	1	1	1	1	1	1	1	1	1	1	1	1	1	1	1	1	1
LmonocytogFSL_030100011667	"ribonuclease, Rne/Rng family protein; COG1530 Ribonucleases G and E"	1	0	1	1	1	1	1	1	1	1	1	1	1	1	1	1	1	1	1	1	1	1	1	1	1	1	1	1
LmonocytogFSL_030100011702	"type IV leader peptidase family protein; COG1989 Type II secretory pathway, prepilin signal peptidase PulO and related peptidases"	1	1	1	1	1	0	0	1	1	1	1	1	1	1	1	1	1	1	1	1	1	0	0	0	1	1	1	1
LmonocytogFSL_030100011707	folylpolyglutamate synthase (folylpoly-gamma-glutamatesynthetase) (fpgs) (tetrahydrofolate; COG0285 Folylpolyglutamate synthase	1	1	1	1	1	1	1	1	1	1	1	1	1	1	1	1	1	1	1	1	1	0	1	1	1	1	1	1
LmonocytogFSL_030100012027	hypothetical protein	0	0	0	0	1	0	0	0	0	0	0	0	0	0	0	0	0	0	1	1	1	1	1	1	1	1	1	1
LmonocytogFSL_030100012067	hypothetical protein	0	0	0	0	1	0	0	0	0	0	0	0	0	0	0	0	0	0	1	0	0	0	1	0	0	0	0	0
LmonocytogFSL_030100012077	serine protease; COG0740 Protease subunit of ATP-dependent Clp proteases	0	0	0	0	1	0	0	0	0	0	0	0	0	0	0	0	0	0	1	0	0	0	1	0	0	0	0	0
LmonocytogFSL_030100012082	"phage portal protein, HK97 family; COG4695 Phage-related protein"	0	0	0	0	1	0	0	0	0	0	0	0	0	0	0	0	0	0	1	0	0	0	1	0	0	0	0	0
LmonocytogFSL_030100012087	"Phage terminase-like protein, large subunit; COG4626 Phage terminase-like protein, large subunit"	0	0	0	0	1	0	0	0	0	0	0	0	0	0	0	0	0	0	1	0	0	0	1	0	0	0	0	0
LmonocytogFSL_030100012092	"hypothetical protein; COG3747 Phage terminase, small subunit"	0	0	0	0	1	0	0	0	0	0	0	0	0	0	0	0	0	0	1	0	0	0	1	0	0	0	0	0
LmonocytogFSL_030100012097	hypothetical protein; COG1403 Restriction endonuclease	0	0	0	0	1	0	0	0	0	0	0	0	0	0	0	0	0	0	1	0	0	0	1	0	0	0	0	0
LmonocytogFSL_030100012102	hypothetical protein	0	0	0	0	1	0	0	0	0	0	0	0	0	0	0	0	0	0	1	0	0	0	1	0	0	0	0	0
LmonocytogFSL_030100012107	hypothetical protein	0	0	0	0	1	0	0	0	0	0	0	0	0	0	0	0	0	0	1	0	0	0	1	0	0	0	0	0
LmonocytogFSL_030100012112	hypothetical protein	0	0	0	0	1	0	0	0	0	0	0	0	0	0	0	0	0	0	1	0	0	0	1	0	0	0	0	0
LmonocytogFSL_030100012117	hypothetical protein	0	0	0	0	1	0	0	0	0	0	0	0	0	0	0	0	0	0	1	0	0	0	1	0	0	0	0	0
LmonocytogFSL_030100012122	protein gp66	1	1	1	1	1	0	1	1	1	1	1	1	1	1	1	1	1	1	1	0	0	0	1	0	0	0	0	1
LmonocytogFSL_030100012127	hypothetical protein	0	0	0	1	1	1	0	0	0	0	0	0	0	0	0	0	0	0	1	0	0	0	1	0	0	0	0	0
LmonocytogFSL_030100012132	hypothetical protein	0	0	0	0	1	0	0	0	0	0	0	0	0	0	0	0	0	0	1	0	0	0	1	0	0	0	0	0
LmonocytogFSL_030100012137	hypothetical protein	0	0	0	0	1	0	0	0	0	0	0	0	0	0	0	0	0	0	1	0	0	0	1	0	0	0	0	0
LmonocytogFSL_030100012142	hypothetical protein	0	0	0	0	1	0	0	0	0	0	0	0	0	0	0	0	0	0	1	0	0	0	1	0	0	0	0	0
LmonocytogFSL_030100012147	hypothetical protein	0	0	0	0	1	0	0	0	0	0	1	0	0	0	1	1	1	0	1	0	0	0	1	0	0	0	0	0
LmonocytogFSL_030100012152	hypothetical protein	0	0	0	0	1	0	0	0	0	0	0	0	0	0	0	0	0	0	1	0	0	0	1	0	0	0	0	0
LmonocytogFSL_030100012157	hypothetical protein	0	0	0	0	1	0	0	0	0	0	0	0	0	0	0	0	0	0	1	0	0	0	1	0	0	0	0	0
LmonocytogFSL_030100012162	replicative DNA helicase; COG0305 Replicative DNA helicase	1	1	1	1	1	0	1	1	1	1	1	1	1	1	1	1	1	1	1	0	0	0	1	0	0	0	0	1
LmonocytogFSL_030100012167	replicative DNA helicase; COG0305 Replicative DNA helicase	0	0	0	0	1	0	0	0	0	0	0	0	0	0	0	0	0	0	1	0	0	0	1	0	0	0	0	0
LmonocytogFSL_030100012172	hypothetical protein	0	0	0	0	1	0	0	0	0	0	0	0	0	0	0	0	0	0	1	0	0	0	1	0	0	0	0	0
LmonocytogFSL_030100012177	hypothetical protein; COG3935 Putative primosome component and related proteins	0	1	0	0	1	0	0	0	0	0	0	0	0	0	0	0	0	0	1	0	0	0	1	0	0	0	0	0
LmonocytogFSL_030100012182	hypothetical protein	0	0	0	0	1	0	0	0	0	0	0	0	0	0	0	0	0	0	1	0	0	0	1	0	0	0	0	0
LmonocytogFSL_030100012187	hypothetical protein	0	0	0	0	1	0	0	0	0	0	0	0	0	0	0	0	0	0	1	0	0	0	1	0	0	0	0	0
LmonocytogFSL_030100012192	hypothetical protein	0	0	0	0	1	0	0	0	0	0	0	0	0	0	0	0	0	0	1	0	0	0	1	0	0	0	0	0
LmonocytogFSL_030100012197	hypothetical protein	0	0	0	0	1	0	0	0	0	0	0	0	0	0	0	0	0	0	1	0	0	0	1	0	0	0	0	0
LmonocytogFSL_030100012202	hypothetical protein	0	0	0	0	1	0	0	0	0	0	0	0	0	0	0	0	0	0	1	0	0	0	1	0	0	0	0	0
LmonocytogFSL_030100012207	prophage Lp1 protein 11; COG1396 Predicted transcriptional regulators	0	1	0	0	1	0	0	0	0	0	0	0	0	0	0	0	0	0	1	0	0	0	0	0	0	0	0	0
LmonocytogFSL_030100012212	hypothetical protein	0	0	0	0	1	0	0	0	0	0	0	0	0	0	0	0	0	0	1	0	0	0	0	0	0	0	0	0
LmonocytogFSL_030100012217	hypothetical protein; COG1476 Predicted transcriptional regulators	0	0	0	0	1	0	0	0	0	0	0	0	0	0	0	0	0	0	1	0	0	0	0	0	0	0	0	1
LmonocytogFSL_030100012222	gp33; COG1396 Predicted transcriptional regulators	0	1	1	0	1	1	1	0	1	1	1	0	1	0	1	1	1	1	1	0	0	0	0	0	0	0	0	1
LmonocytogFSL_030100012227	hypothetical protein	0	1	1	0	1	0	0	0	1	0	0	0	0	0	0	1	1	0	1	0	0	0	1	0	0	0	0	0
LmonocytogFSL_030100012232	hypothetical protein	0	0	0	0	1	0	0	0	0	0	0	0	0	0	0	0	0	0	1	0	0	0	1	0	0	0	0	0
LmonocytogFSL_030100012242	hypothetical protein	0	0	0	0	1	0	1	0	0	0	0	0	1	0	0	0	0	0	1	0	0	0	1	0	0	0	0	0
LmonocytogFSL_030100012247	"hypothetical protein; COG1961 Site-specific recombinases, DNA invertase Pin homologs"	0	0	0	0	1	0	0	0	0	0	0	0	0	0	0	0	0	0	1	0	0	0	1	0	0	0	0	0
LmonocytogFSL_030100012252	helix-turn-helix domain protein; COG1396 Predicted transcriptional regulators	1	0	1	1	1	1	1	1	1	1	1	1	1	1	1	1	1	1	1	1	1	1	1	1	1	1	1	1
LmonocytogFSL_030100012377	hypothetical protein	0	0	0	0	1	0	0	0	0	1	1	1	0	1	1	1	1	1	1	1	1	0	0	0	0	0	0	0
LmonocytogFSL_030100012382	cell wall surface anchor family protein	1	1	1	1	1	1	1	1	1	1	1	1	1	1	1	1	1	1	1	1	1	0	0	0	1	1	1	1
LmonocytogFSL_030100012462	probable proton-coupled thiamine transporter YuaJ; COG3859 Predicted membrane protein	1	1	1	1	1	1	1	1	1	1	1	1	1	1	1	1	1	1	1	1	1	0	1	1	1	1	1	1
LmonocytogFSL_030100012642	"hydrolase, alpha/beta fold family protein; COG0596 Predicted hydrolases or acyltransferases (alpha/beta hydrolase superfamily)"	1	1	1	1	1	1	1	1	1	1	1	1	1	1	1	1	1	1	1	1	1	0	0	0	1	1	1	1
LmonocytogFSL_030100012667	"bacitracin export ATP-binding protein BceA; COG1136 ABC-type antimicrobial peptide transport system, ATPase component"	1	1	1	1	1	1	1	1	1	1	1	1	1	1	1	1	1	1	1	1	1	0	0	0	1	1	1	1
LmonocytogFSL_030100012807	glycerophosphoryl diester phosphodiesterase; COG0584 Glycerophosphoryl diester phosphodiesterase	1	1	1	1	1	1	1	1	1	1	1	1	1	1	1	1	1	1	1	1	1	0	0	0	1	1	1	1
LmonocytogFSL_030100012812	O-acetyltransferase OatA; COG1835 Predicted acyltransferases	1	0	1	1	1	1	1	1	1	1	1	1	1	1	1	1	1	1	1	1	1	1	1	1	1	1	1	1
LmonocytogFSL_030100012817	lpxtg-motif cell wall anchor domain protein; COG4886 Leucine-rich repeat (LRR) protein	1	1	1	1	1	1	1	1	1	1	1	1	1	1	1	1	1	1	1	1	1	0	0	0	0	0	1	1
LmonocytogFSL_030100012822	hypothetical protein	0	0	0	0	1	0	0	0	0	0	0	0	0	0	0	0	0	0	1	1	0	0	0	0	0	0	0	1
LmonocytogFSL_030100012827	lpxtg-motif cell wall anchor domain protein; COG4886 Leucine-rich repeat (LRR) protein	1	1	1	1	1	1	1	1	1	1	1	1	1	1	1	1	1	1	1	1	1	0	0	0	0	1	1	1
LmonocytogFSL_030100012842	hypothetical protein; COG4886 Leucine-rich repeat (LRR) protein	1	1	1	1	1	1	1	1	1	1	1	1	1	1	1	1	1	1	1	0	0	0	0	0	0	0	0	1
LmonocytogFSL_030100012937	acetyltransferase; COG0454 Histone acetyltransferase HPA2 and related acetyltransferases	1	1	1	1	1	1	1	1	1	1	1	1	1	1	1	1	1	1	1	1	1	1	1	1	0	1	1	1
LmonocytogFSL_030100012957	hypothetical protein; COG4886 Leucine-rich repeat (LRR) protein	1	1	1	0	1	0	1	1	0	1	1	0	1	0	1	1	1	1	1	1	1	1	1	1	1	1	1	1
LmonocytogFSL_030100012962	hypothetical protein	1	1	0	1	1	1	0	0	0	0	1	0	0	1	0	1	1	1	1	1	1	1	1	1	1	1	1	1
LmonocytogFSL_030100013057	hypothetical protein	1	1	1	1	1	1	1	1	1	1	1	1	1	1	1	1	1	1	1	1	1	1	1	1	1	0	1	1
LmonocytogFSL_030100013267	NAD-dependent epimerase/dehydratase; COG0451 Nucleoside-diphosphate-sugar epimerases	1	1	1	1	1	1	1	1	1	1	1	1	1	1	1	1	1	1	1	1	1	0	0	0	1	1	1	1
LmonocytogFSL_030100013272	"transcriptional regulator, MerR family protein; COG0789 Predicted transcriptional regulators"	1	1	1	1	1	1	1	1	1	1	1	1	1	1	1	1	1	1	1	1	1	0	1	1	1	1	1	1
LmonocytogFSL_030100013527	putative lipoprotein; COG4808 Uncharacterized protein conserved in bacteria	1	1	1	1	1	1	1	1	1	1	1	1	1	1	1	1	1	1	1	1	1	0	0	0	1	1	0	1
LmonocytogFSL_030100013647	hypothetical protein	0	0	0	0	1	0	0	0	0	1	0	0	1	1	0	0	0	1	1	1	1	1	1	1	1	1	1	1
LmonocytogFSL_030100013657	hypothetical protein; COG4994 Uncharacterized protein conserved in bacteria	1	1	1	1	1	1	1	1	1	1	1	1	1	1	1	1	1	1	1	1	1	0	0	0	1	1	1	1
LmonocytogFSL_030100013662	cell wall surface anchor family protein; COG4886 Leucine-rich repeat (LRR) protein	1	1	1	0	1	1	1	1	1	1	1	1	1	1	1	1	1	1	1	1	1	0	1	0	1	1	1	1
LmonocytogFSL_030100013667	hypothetical protein	1	1	1	1	1	1	1	1	1	0	0	0	0	0	0	0	0	0	1	1	1	1	1	1	1	1	1	1
LmonocytogFSL_030100013672	hypothetical protein; COG0456 Acetyltransferases	1	1	1	1	1	1	1	1	1	0	0	0	0	0	0	0	0	0	1	1	1	1	1	1	1	1	1	1
LmonocytogFSL_030100013677	hypothetical protein	0	0	0	0	1	0	0	1	0	0	0	0	0	0	0	0	0	0	1	1	1	0	1	0	1	1	1	1
LmonocytogFSL_030100013682	hypothetical protein	1	1	1	1	1	1	1	1	1	1	1	1	1	1	1	1	1	1	1	1	1	0	0	0	1	1	1	1
LmonocytogFSL_030100013687	"transcriptional regulator, MerR family protein; COG0789 Predicted transcriptional regulators"	1	1	1	1	1	1	1	1	1	1	1	1	1	1	1	1	1	1	1	1	1	1	1	0	1	1	1	1
LmonocytogFSL_030100013692	antibiotic biosynthesis monooxygenase domain protein; COG1359 Uncharacterized conserved protein	1	1	1	1	1	1	1	1	1	1	1	1	1	1	1	1	1	1	1	1	1	1	1	0	1	1	1	1
LmonocytogFSL_030100013697	"ABC transporter, ATP-binding/permease protein; COG1132 ABC-type multidrug transport system, ATPase and permease components"	1	1	1	1	1	1	1	1	1	1	1	1	1	1	1	1	1	1	1	1	1	1	1	0	1	1	1	1
LmonocytogFSL_030100013702	"ABC transporter, ATP-binding/permease protein; COG4988 ABC-type transport system involved in cytochrome bd biosynthesis, ATPase and permease components"	1	1	1	1	1	1	1	1	1	1	1	1	1	1	1	1	1	1	1	1	1	1	1	0	1	1	1	1
LmonocytogFSL_030100013707	hypothetical protein	1	1	1	1	1	1	1	1	1	1	1	1	1	1	1	1	1	1	1	1	1	1	1	0	1	1	1	1
LmonocytogFSL_030100013712	"transcriptional regulator, MerR family protein; COG0789 Predicted transcriptional regulators"	1	1	1	1	1	1	1	1	0	1	1	1	1	1	1	1	1	1	1	1	1	1	1	0	1	1	1	1
LmonocytogFSL_030100013717	"acetyltransferase, gnat family protein; COG0454 Histone acetyltransferase HPA2 and related acetyltransferases"	1	1	1	1	1	0	1	1	1	1	1	1	1	1	1	1	1	1	1	1	1	1	1	0	1	1	1	1
LmonocytogFSL_030100013722	hydrolase family protein; COG1073 Hydrolases of the alpha/beta superfamily	1	1	1	1	1	1	1	1	1	1	1	1	1	1	1	1	1	1	1	1	1	0	0	0	1	1	1	1
LmonocytogFSL_030100013727	"acetyltransferase, gnat family protein; COG0454 Histone acetyltransferase HPA2 and related acetyltransferases"	1	1	1	1	1	1	1	1	1	1	1	1	1	1	1	1	1	1	1	1	1	0	0	0	1	1	1	1
LmonocytogFSL_030100013732	hypothetical protein	0	0	0	0	1	1	0	0	0	1	1	1	1	1	1	1	1	1	1	1	1	0	1	1	1	1	1	1
LmonocytogFSL_030100013737	hypothetical protein	0	0	0	0	1	1	0	1	0	0	1	0	0	0	1	1	1	0	1	1	1	0	1	1	1	1	1	1
LmonocytogFSL_030100013742	hypothetical protein	0	0	0	0	1	1	0	1	0	0	1	0	0	0	1	1	1	0	1	1	1	1	1	0	1	1	1	1
LmonocytogFSL_030100013747	hypothetical protein	1	1	1	1	1	1	1	1	1	0	0	0	0	0	0	0	0	0	1	0	0	0	0	0	0	1	0	1
LmonocytogFSL_030100013752	hypothetical protein	1	1	1	1	1	1	1	0	1	1	0	1	1	1	0	0	0	1	1	1	1	0	1	1	0	0	0	0
LmonocytogFSL_030100013757	hypothetical protein	1	1	1	1	1	1	1	0	1	1	1	1	1	1	1	1	1	1	1	1	1	1	1	1	0	0	0	0
LmonocytogFSL_030100013762	"prophage LambdaBa04, DNA-binding protein; COG1396 Predicted transcriptional regulators"	0	0	1	1	1	0	0	0	0	0	0	0	0	0	0	0	0	0	1	0	1	0	1	0	0	0	0	0
LmonocytogFSL_030100013767	hypothetical protein; COG1396 Predicted transcriptional regulators	0	0	1	1	1	0	0	0	0	0	0	0	0	0	0	0	0	0	1	0	1	0	1	0	0	0	0	0
LmonocytogFSL_030100013772	"teichoic acid translocation permease protein TagG; COG1682 ABC-type polysaccharide/polyol phosphate export systems, permease component"	1	1	1	1	1	1	1	1	1	1	1	1	1	1	1	1	1	1	1	0	0	0	0	0	0	0	0	1
LmonocytogFSL_030100013777	"teichoic acids export ATP-binding protein TagH (Teichoicacid-transporting ATPase); COG1134 ABC-type polysaccharide/polyol phosphate transport system, ATPase component"	1	1	1	1	1	0	1	1	1	1	1	1	1	1	1	1	1	1	1	1	1	0	0	1	1	0	1	1
LmonocytogFSL_030100013782	hypothetical protein	1	1	0	0	1	0	0	1	1	0	0	0	0	0	0	0	0	0	1	0	0	0	0	0	0	0	0	1
LmonocytogFSL_030100013787	putative autolysin (amidase); COG1705 Muramidase (flagellum-specific)	1	1	0	0	1	0	0	1	1	0	0	0	0	0	0	0	0	0	1	0	0	0	0	0	0	0	0	1
LmonocytogFSL_030100013792	"glycosyltransferase, group 2 family protein; COG0463 Glycosyltransferases involved in cell wall biogenesis"	1	1	1	1	1	1	1	1	1	1	1	1	1	1	1	1	1	1	1	0	0	0	0	0	0	0	0	1
LmonocytogFSL_030100013797	hypothetical protein	1	1	0	0	1	0	0	1	1	0	0	0	0	0	0	0	0	0	1	0	0	0	0	0	0	0	0	1
LmonocytogFSL_030100013802	UTP-glucose-1-phosphate uridylyltransferase; COG1210 UDP-glucose pyrophosphorylase	1	1	1	1	1	1	1	1	1	1	1	1	1	1	1	1	1	1	1	0	0	0	0	0	0	0	0	1
LmonocytogFSL_030100013807	"glycosyl transferase, group 2 family protein; COG0463 Glycosyltransferases involved in cell wall biogenesis"	1	1	0	0	1	0	0	1	1	0	0	0	0	0	0	0	0	0	1	0	0	0	0	0	0	0	0	1
LmonocytogFSL_030100013822	"glycosyl transferase, group 2 family protein; COG0463 Glycosyltransferases involved in cell wall biogenesis"	1	1	0	0	1	0	0	1	1	0	0	0	0	0	0	0	0	0	1	1	1	1	1	1	1	1	1	1
LmonocytogFSL_030100013877	hypothetical protein; COG0346 Lactoylglutathione lyase and related lyases	1	1	0	0	1	0	1	1	0	1	0	1	1	0	0	0	0	1	1	0	0	0	0	0	0	0	1	0
LmonocytogFSL_030100013882	hypothetical protein; COG2207 AraC-type DNA-binding domain-containing proteins	1	1	0	0	1	0	1	1	0	1	0	1	1	0	0	0	0	1	1	0	0	0	0	0	0	0	1	0
LmonocytogFSL_030100013887	Reverse transcriptase; COG3344 Retron-type reverse transcriptase	0	0	0	0	1	1	1	0	0	0	0	0	0	0	0	0	0	0	1	0	0	0	0	0	0	0	0	0
LmonocytogFSL_030100013942	ribose 5-phosphate isomerase B; COG0698 Ribose 5-phosphate isomerase RpiB	1	1	1	1	1	1	1	1	1	1	1	1	1	1	1	1	1	1	1	1	1	0	0	1	1	1	1	1
LmonocytogFSL_030100013947	hypothetical protein; COG0036 Pentose-5-phosphate-3-epimerase	1	1	1	1	1	1	1	1	1	1	1	1	1	1	1	1	1	1	1	1	1	0	0	1	1	1	1	1
LmonocytogFSL_030100013962	transcription antiterminator (BglG family) protein; COG3711 Transcriptional antiterminator	1	1	1	1	1	1	1	1	1	1	1	1	1	1	1	1	1	1	1	1	1	0	0	1	1	1	1	1
LmonocytogFSL_030100013967	SIS domain protein; COG0794 Predicted sugar phosphate isomerase involved in capsule formation	1	1	1	1	1	1	1	1	1	1	1	1	1	1	1	1	1	1	1	1	1	0	0	1	1	1	1	1
LmonocytogFSL_030100013972	PTS fructose-specific enzyme IIA component; COG1762 Phosphotransferase system mannitol/fructose-specific IIA domain (Ntr-type)	1	1	1	1	1	1	1	1	1	1	1	1	1	1	1	1	1	1	1	1	1	0	0	1	1	1	1	1
LmonocytogFSL_030100013977	hypothetical protein	1	1	1	1	1	1	1	1	1	1	1	1	1	1	1	1	1	1	1	1	1	0	0	1	1	1	1	1
LmonocytogFSL_030100013982	ribulose-5-phosphate 3-epimerase; COG0036 Pentose-5-phosphate-3-epimerase	1	1	1	1	1	1	1	1	1	1	1	1	1	1	1	1	1	1	1	1	1	0	0	1	1	1	1	1
LmonocytogFSL_030100013987	"alcohol dehydrogenase, zinc-dependent; COG1063 Threonine dehydrogenase and related Zn-dependent dehydrogenases"	1	1	1	1	1	1	1	1	1	1	1	1	1	1	1	1	1	1	1	1	1	0	0	1	1	1	1	1
LmonocytogFSL_030100013992	"PTS system, Galactitol-specific IIB component; COG3414 Phosphotransferase system, galactitol-specific IIB component"	1	1	1	1	1	1	1	1	1	1	1	1	1	1	1	1	1	1	1	1	1	0	0	1	1	1	1	1
LmonocytogFSL_030100013997	"PTS system, Galactitol-specific IIC component; COG3775 Phosphotransferase system, galactitol-specific IIC component"	1	1	1	1	1	1	1	1	1	1	1	1	1	1	1	1	1	1	1	1	1	0	0	1	1	1	1	1
LmonocytogFSL_030100014072	hypothetical protein; COG1090 Predicted nucleoside-diphosphate sugar epimerase	1	1	1	1	1	1	1	1	1	1	0	1	1	1	1	1	1	1	1	1	1	1	1	1	1	1	1	1
LmonocytogFSL_030100014087	hypothetical protein; COG0053 Predicted Co/Zn/Cd cation transporters	1	0	1	1	1	1	1	1	1	1	1	1	1	1	1	1	1	1	1	1	1	1	1	1	1	1	1	1
LmonocytogFSL_030100014157	"transcriptional regulator, GntR family protein; COG2188 Transcriptional regulators"	1	1	1	1	1	1	1	1	1	1	1	1	1	1	1	1	1	1	1	1	1	0	0	0	0	0	0	1
LmonocytogFSL_030100014162	"mannose-6-phosphate isomerase, class I, putative; COG1482 Phosphomannose isomerase"	1	1	1	1	1	1	1	1	1	1	1	1	1	1	1	1	1	1	1	1	1	0	0	0	0	0	0	1
LmonocytogFSL_030100014187	DNA-binding/PRD domain protein; COG3711 Transcriptional antiterminator	1	1	1	1	1	1	1	1	1	1	1	1	1	1	1	1	1	1	1	1	1	0	0	0	0	0	0	1
LmonocytogFSL_030100014192	"PTS system, fructose-specific IIA component; COG1762 Phosphotransferase system mannitol/fructose-specific IIA domain (Ntr-type)"	1	1	1	1	1	1	1	1	1	1	1	1	1	1	1	1	1	1	1	1	1	0	0	0	0	0	0	1
LmonocytogFSL_030100014197	"PTS system, fructose-specific IIB component; COG1445 Phosphotransferase system fructose-specific component IIB"	1	1	1	1	1	1	1	1	1	1	1	1	1	1	1	1	1	1	1	1	1	0	0	0	0	0	0	1
LmonocytogFSL_030100014202	"pts system fructose-specific eiibbc component (eiibbc-fru); COG1299 Phosphotransferase system, fructose-specific IIC component"	1	1	1	1	1	1	1	1	1	1	1	1	1	1	1	1	1	1	1	1	1	0	0	0	0	0	0	1
LmonocytogFSL_030100014207	"fructose-bisphosphate aldolase, class II family protein; COG0191 Fructose/tagatose bisphosphate aldolase"	1	1	1	1	1	1	1	1	1	1	1	1	1	1	1	1	1	1	1	1	1	0	0	0	0	0	0	1
LmonocytogFSL_030100014212	hypothetical protein; COG0191 Fructose/tagatose bisphosphate aldolase	1	1	1	1	1	1	1	1	1	1	1	1	1	1	1	1	1	1	1	1	1	0	0	0	0	0	0	1
LmonocytogFSL_030100014217	hypothetical protein; COG0664 cAMP-binding proteins - catabolite gene activator and regulatory subunit of cAMP-dependent protein kinases	1	1	1	1	1	1	1	1	1	1	1	1	1	1	1	1	1	1	1	1	1	0	0	1	1	1	1	1
LmonocytogFSL_030100014302	hypothetical protein	1	1	1	1	1	1	1	1	1	1	1	1	1	1	1	1	1	1	1	1	1	1	1	1	0	1	1	1
LmonocytogFSL_030100014307	"ABC transporter, ATP-binding/permease protein, putative; COG1136 ABC-type antimicrobial peptide transport system, ATPase component"	1	1	1	1	1	1	1	1	1	1	1	1	1	1	1	1	1	1	1	1	1	1	1	1	0	1	1	1
LmonocytogFSL_030100014312	hypothetical protein	1	1	1	1	1	1	1	1	1	1	1	1	1	1	1	1	1	1	1	1	1	1	1	1	0	1	1	1
LmonocytogFSL_030100014317	"ABC transporter, ATP-binding protein; COG1131 ABC-type multidrug transport system, ATPase component"	1	1	1	1	1	1	1	1	1	1	1	1	1	1	1	1	1	1	1	1	1	1	1	1	0	1	1	1
LmonocytogFSL_030100014322	transcriptional regulator; COG1725 Predicted transcriptional regulators	1	1	1	1	1	1	1	1	1	1	1	1	1	1	1	1	1	1	1	1	1	1	1	1	0	1	1	1
LmonocytogFSL_030100014327	cyclic nucleotide-binding domain protein; COG0664 cAMP-binding proteins - catabolite gene activator and regulatory subunit of cAMP-dependent protein kinases	1	1	1	1	1	1	1	1	1	1	1	1	1	1	1	1	1	1	1	1	1	0	1	1	0	1	1	1
LmonocytogFSL_030100014332	hypothetical protein; COG1396 Predicted transcriptional regulators	1	1	1	1	1	1	1	1	1	1	1	1	1	1	1	1	1	1	1	1	1	0	0	0	1	1	1	1
LmonocytogFSL_030100014337	cell wall surface anchor family protein; COG4886 Leucine-rich repeat (LRR) protein	1	1	1	1	1	1	1	1	1	1	1	1	1	1	1	1	1	1	1	1	1	0	0	0	1	1	1	1
LmonocytogFSL_030100014352	hypothetical protein	1	1	1	1	1	0	1	1	1	1	1	1	1	1	1	1	1	1	1	1	1	0	1	0	1	1	1	1
LmonocytogFSL_030100014507	hypothetical protein	0	0	0	0	1	0	0	0	0	0	0	0	0	0	0	0	0	0	1	0	0	0	1	0	0	0	0	0
LmonocytogFSL_030100014512	hypothetical protein	1	1	1	1	1	1	1	1	1	1	1	1	1	1	1	1	1	1	1	0	0	0	1	0	0	0	0	1
LmonocytogFSL_030100014517	hypothetical protein	1	1	1	1	1	1	1	1	1	1	1	1	1	1	1	1	1	1	1	0	0	0	1	0	0	0	0	0
LmonocytogFSL_030100014522	hypothetical protein	1	1	1	1	1	1	1	1	1	1	1	1	1	1	1	1	1	1	1	0	0	0	1	0	0	0	0	0
LmonocytogFSL_030100014527	hypothetical protein	0	0	0	0	1	0	0	0	0	0	0	0	0	0	0	0	0	0	1	0	0	0	1	0	0	0	0	0
LmonocytogFSL_030100014532	hypothetical protein	0	0	0	0	1	0	0	0	0	0	0	0	0	0	0	0	0	0	1	0	0	0	1	0	0	0	0	0
LmonocytogFSL_030100014537	hypothetical protein	0	0	0	0	1	0	0	0	0	0	0	0	0	0	0	0	0	0	1	0	0	0	1	0	0	0	0	0
LmonocytogFSL_030100014547	holin; COG4824 Phage-related holin (Lysis protein)	0	0	0	0	1	0	0	0	0	0	0	0	0	0	0	0	0	0	1	0	0	0	1	0	0	0	0	0
LmonocytogFSL_030100014552	"hypothetical protein; COG3757 Lyzozyme M1 (1,4-beta-N-acetylmuramidase)"	0	0	0	0	1	0	0	0	0	0	0	0	0	0	0	0	0	0	1	0	0	0	1	0	0	0	0	0
LmonocytogFSL_030100014557	hypothetical protein; COG3177 Uncharacterized conserved protein	0	0	0	0	1	0	0	0	0	0	0	0	0	0	0	0	0	0	1	0	0	0	0	0	0	0	0	0
LmonocytogFSL_030100014567	putative secreted protein	0	0	0	0	1	0	0	0	0	0	0	0	0	0	0	0	0	0	1	0	0	0	1	0	0	0	0	0
LmonocytogFSL_030100014577	hypothetical protein	1	1	1	1	1	1	1	1	1	1	1	1	1	1	1	1	1	1	1	0	0	0	0	0	0	0	0	0
LmonocytogFSL_030100014587	hypothetical protein	0	0	0	0	1	0	0	0	0	0	0	0	0	0	0	0	0	0	1	0	0	0	0	0	0	0	0	0
LmonocytogFSL_030100014592	hypothetical protein	0	0	0	0	1	0	0	0	0	0	0	1	0	0	0	0	0	0	1	0	0	0	0	0	0	0	0	1
LmonocytogFSL_030100014597	hypothetical protein	0	0	0	0	1	0	0	0	0	0	0	1	0	0	0	0	0	0	1	0	0	0	0	0	0	0	0	0
LmonocytogFSL_030100014727	hypothetical protein; COG0346 Lactoylglutathione lyase and related lyases	1	1	0	0	1	0	1	1	0	1	0	1	1	0	0	0	0	1	1	1	1	0	0	0	1	0	1	0
LmonocytogFSL_030100014732	hypothetical protein	0	0	0	0	1	0	0	0	0	0	0	0	0	0	0	0	0	0	1	0	0	0	0	0	0	0	0	0
LmonocytogFSL_030100014737	putative ATP-dependent endonuclease of the OLD family protein; COG0419 ATPase involved in DNA repair	0	0	0	0	1	0	0	0	0	0	0	0	0	0	0	0	0	0	1	0	0	0	0	0	0	0	0	0
LmonocytogFSL_030100014742	DNA helicase II / ATP-dependent DNA helicase PcrA; COG0210 Superfamily I DNA and RNA helicases	0	0	0	0	1	0	0	0	0	0	0	0	0	0	0	0	0	0	1	0	0	0	0	0	0	0	0	0
LmonocytogFSL_030100014752	hypothetical protein; COG0457 FOG: TPR repeat	1	0	1	1	1	1	1	1	1	1	1	1	1	1	1	1	1	1	1	1	1	1	1	1	1	1	1	1
LmonocytogFSL_030100014777	hypothetical protein	1	1	1	0	1	1	1	1	1	1	1	1	1	0	1	1	1	1	1	1	1	1	1	1	1	1	1	1
LmonocytogFSL_030100014807	hypothetical protein; COG5283 Phage-related tail protein	0	0	0	0	1	0	0	0	0	0	0	0	0	0	0	0	0	0	1	0	0	0	1	0	0	0	0	0
LmonocytogFSL_030100014812	hypothetical protein	0	0	0	0	1	0	0	0	0	0	0	0	0	0	0	0	0	0	1	0	0	0	1	0	0	0	0	0
LmonocytogFSL_030100014817	hypothetical protein	0	0	0	0	1	0	0	0	0	0	0	0	0	0	0	0	0	0	1	0	0	0	1	0	0	0	0	0
LmonocytogFSL_030100014861	"major tail protein; COG2216 High-affinity K+ transport system, ATPase chain B"	0	0	0	0	1	0	0	0	0	0	0	0	0	0	0	0	0	0	1	0	0	0	1	0	0	0	0	0
LmonocytogFSL_030100014866	hypothetical protein	0	0	0	0	1	0	0	0	0	0	0	0	0	0	0	0	0	0	1	0	0	0	1	0	0	0	0	0
LmonocytogFSL_030100014871	phage protein	0	0	0	0	1	0	0	0	0	0	0	0	0	0	0	0	0	0	1	0	0	0	1	0	0	0	0	0
LmonocytogFSL_030100014876	hypothetical protein	0	0	0	0	1	0	0	0	0	0	0	0	0	0	0	0	0	0	1	0	0	0	1	0	0	0	0	0
